# Supplementary material for: Bioinformatics analysis and identification of hub genes and immune-related molecular mechanisms in chronic myeloid leukemia
Source: PeerJ. 2022 Jan 18;10:e12616. doi: 10.7717/peerj.12616 (PMC8781323; doi:10.7717/peerj.12616)
Supplement: Supplemental Information 1 [file peerj-10-12616-s001.xls]

## Sheet: CTSG
Normal	CML-CP	CML-BP
2.92	4.5	2.31
0.94	6.2	1.49
1.35	5.4	3.16
1.9	3.8	2.16
1.56	8.2	3.02
1.03	4.9	1.55
2.11	4.5	3.18
1.5	3.9	1.92
0.8	5.8	4.62
1.7	4.2	4.59
1	3.51	3.51
0.94	5.32	2.32
0.85	9.01	5.01
0.74	3.68	3.68
1.25	4.8	4.44
0.5	5.9	5.12
0.7	7.8	2.7
1.68	4.2	3.01
0.85	2.9	2.54
0.52	4.87	2.85
0.77	6.25	3.74
0.82	5.15	4.67
0.95	4.36	2.5
0.85	2.16	1.9
1.08	3.33	2.4

## Sheet: MMP9
Normal	CML-CP	CML-BP
0.55	2.4	3.01
0.85	3.51	1.96
1.25	1.2	2.5
1.47	0.98	4
1.36	1.45	2.32
1.22	2	1.56
0.3	1.87	2.73
1.62	5.45	1.7
2.6	1.58	2.1
1.23	3.25	2.8
1.21	2.88	1.42
2.1	3.27	3.01
1.05	4.98	2.06
1.06	2.55	1.84
0.84	4.99	2
0.95	0.85	3.04
1.36	1.44	3.66
0.75	3.54	2.9
0.86	3.15	2.5
2	2.28	3.02
0.74	4.06	2.95
0.68	2.27	4.41
0.85	1.66	1.34
1.05	1.7	2.32
1.06	1.8	2.62

## Sheet: PRTN3
Normal	CML-CP	CML-BP
0.95	3.31	1.02
0.74	2.08	1.23
0.52	2.18	0.74
0.68	1.41	0.84
0.95	2.98	1.5
1.36	2.04	1.8
1.47	1.83	1.6
0.2	1.46	0.74
1.84	3	3.52
1.95	3.62	1.68
2.06	3.96	2.95
0.52	0.74	1.36
1.13	1.37	0.75
0.47	4.95	0.86
0.85	1.36	2
0.66	0.92	0.74
1.22	1.52	2.68
1.05	1.22	0.85
0.84	2.35	0.88
0.96	2.98	1.94
1.25	1.05	2.48
1.36	0.87	2.04
0.54	1.65	2.3
0.32	0.98	1.54
0.56	1.65	2.71

## Sheet: RETN
Normal	CML-CP	CML-BP
1.02	1.4	2.5
1.13	1.3	1.8
1.08	1.8	2.1
1.35	1.9	1.7
1.54	2.2	2
1.48	2.3	1.3
1.61	3.5	0.8
0.7	2.8	0.7
1.85	1.7	1.9
1.92	2	1.5
1.56	1	1.7
1.11	3.8	1.4
2.24	2.6	1.52
0.82	4.2	1.33
0.91	3.5	1.5
1.75	3.4	2.75
0.7	2.4	1.57
0.63	2.8	1.6
0.85	2.9	2.65
1.08	2.4	1.15
0.74	1.7	1.78
1.06	2.2	1.05
1.21	3.6	3
1.12	1.8	1.97
1.3	2.4	1.58

## Sheet: RNASE2
Normal	CML-CP	CML-BP
0.94	1.95	1.53
0.85	2.14	1.42
0.74	2.52	1.68
1.25	3.8	0.85
1.53	1.47	1.55
1.42	1.85	0.85
1.68	1.66	1.25
0.85	2.94	1.47
0.55	2.35	1.36
0.85	2.25	1.22
1.25	2.06	2.54
1.47	3.63	2.62
1.36	2.11	2.05
1.22	1.5	3.23
1.54	1.8	2.21
1.62	1.7	1.14
1.05	1.3	3.05
1.23	3.15	2.06
1.21	2.88	0.84
1.14	2.65	1.75
1.05	3.55	2.58
1.06	2.15	1.36
0.84	2.58	1.47
0.75	1.87	1.58
0.58	3.55	2.15

## Sheet: RNASE3
Normal	CML-CP	CML-BP
1.35	2.3	1.8
1.48	2.8	2.1
1.06	1.9	1.7
0.89	2.2	2
0.92	2.3	1.3
0.77	3.5	0.8
1.85	2.8	0.7
1	1.7	1.9
0.92	2	1.5
1.12	3	1.7
0.4	0.8	1.4
0.96	2.6	1.52
1.74	3.2	1.33
0.9	1.5	1.5
1.75	1.4	0.75
1.5	2.4	0.57
0.92	1.8	2.3
1.5	0.9	1.54
1.42	1.4	2.71
1.28	2.7	3.31
0.94	2.2	2.08
0.85	1.6	2.18
0.75	1.8	1.41
1.65	2.4	2.98
0.55	3.2	2.04
