# Supplementary material for: Bioinformatics analysis and identification of hub genes and immune-related molecular mechanisms in chronic myeloid leukemia
Source: PeerJ. 2022 Jan 18;10:e12616. doi: 10.7717/peerj.12616 (PMC8781323; doi:10.7717/peerj.12616)
Supplement: Supplemental Information 2 [file peerj-10-12616-s002.csv]

Top 10 in network string_interactions.tsv ranked by MCC method
Rank	Name	Score
1	RETN	1206.0
2	MPO	1204.0
3	CTSG	1200.0
4	PRTN3	960.0
5	RNASE3	842.0
5	RNASE2	842.0
7	AZU1	840.0
8	CAMP	372.0
9	MMP9	259.0
10	CCL5	245.0
