# Supplementary material for: Bioinformatics analysis and identification of hub genes and immune-related molecular mechanisms in chronic myeloid leukemia
Source: PeerJ. 2022 Jan 18;10:e12616. doi: 10.7717/peerj.12616 (PMC8781323; doi:10.7717/peerj.12616)
Supplement: Supplemental Information 3 [file peerj-10-12616-s003.txt]

Mixture	B cells naive	B cells memory	Plasma cells	T cells CD8	T cells CD4 naive	T cells CD4 memory resting	T cells CD4 memory activated	T cells follicular helper	T cells regulatory (Tregs)	T cells gamma delta	NK cells resting	NK cells activated	Monocytes	Macrophages M0	Macrophages M1	Macrophages M2	Dendritic cells resting	Dendritic cells activated	Mast cells resting	Mast cells activated	Eosinophils	Neutrophils
CML-BC11	0.013875739	0	0.002481881	0.009363925	0	0.026884463	0	0	0.025549702	0	0.090784424	0	0.48783202	0.010751188	0	0	0	0.017188808	0.26929978	0.04598807	0	0
CML-BC12	0.004659802	0.000276772	0.001648389	0.0707072	0	0	0	0	0.017404127	0	0.037638039	0	0.361576061	0.086101905	0	0	0	0.013746509	0.33899301	0	0.024911141	0.042337044
CML-BC13	0.025485255	0.037958213	0.00327002	0	0.006639807	0.012487785	0.002637913	0	0.003786543	0	0.093676164	0	0.550851324	0.026295797	0	0	0	0.008665488	0.187816491	0.023980064	0.016449137	0
CML-BC14	0.006987605	0	0.010383626	0	0.152038361	0.068031818	0.020405956	0.03473894	0.003940873	0	0.086359537	0	0.401133868	0.046178309	0	0	0	0	0.100014336	0	0.06978677	0
CML-BC15	0	0	0.028559753	0	0.00474648	0	0.004286723	0	0	0	0.071412982	0	0.64573522	0.001927049	0	0	0	0.001302882	0.105658162	0	0.104066757	0.032303992
Ctrl1	0.011495302	0.045949302	0	0.125706779	0.119696983	0.001916719	0.071339072	0	0.003830058	0	0.29380731	0	0.303903604	0.007278144	0	0	0	0	0.015076726	0	0	0
Ctrl2	0	0.063736387	0	0.109024116	0.093877789	0.042719095	0.05815339	0	0	0	0.352421864	0	0.242733885	0.013665528	0	0	0	0.000820003	0.022847943	0	0	0
Ctrl3	0.004293043	0.060361445	0	0.094435477	0.072145322	0.051007466	0.049818002	0	0.00476191	0	0.40607832	0	0.234643854	0.00316148	0	0	0	0	0.019293683	0	0	0
Ctrl4	0.004226846	0.027841722	0	0.162894557	0.129302843	0.05793784	0.034989709	0	0	0	0.286721404	0	0.282005529	0.00268539	0	0	0	0	0.011394161	0	0	0
Ctrl5	0	0.078727515	0	0.070402075	0.101608585	0.169515379	0	0	0	0	0.190284599	0	0.324969818	0.014410904	0	0	0	0.005752474	0.027173134	0	0	0.017155517
Mixture	B cells naive	B cells memory	Plasma cells	T cells CD8	T cells CD4 naive	T cells CD4 memory resting	T cells CD4 memory activated	T cells follicular helper	T cells regulatory (Tregs)	T cells gamma delta	NK cells resting	NK cells activated	Monocytes	Macrophages M0	Macrophages M1	Macrophages M2	Dendritic cells resting	Dendritic cells activated	Mast cells resting	Mast cells activated	Eosinophils	Neutrophils
CML-BC11	0.010963164	0	0.002151855	0.004943239	0	0.02735212	0	0	0.025565131	0	0.093169563	0	0.457472693	0.022333764	0	0	0	0.017578231	0.287729548	0.050740693	0	0
CML-BC12	0	0	0.009133371	0.048343605	0.008210967	0	0	0	0.011056716	0	0.072856366	0	0.374447841	0.031372627	0	0	0	0.003617282	0.376859974	0	0.033134864	0.030966387
CML-BC13	0.019247935	0.030648495	0.002099159	0	0.001278779	0.015041347	0	0	0.004293711	0	0.085876614	0	0.585362309	0.026445204	0	0	0	0.007983621	0.180169502	0.018923041	0.022630283	0
CML-BC14	0.009603016	0	0.011466344	0	0.136816016	0.090868522	0.02399641	0.046574572	0	0	0.102653571	0	0.388375236	0.047673251	0	0	0	0	0.073867316	0	0.068105747	0
CML-BC15	0.001441913	0	0.011334186	0	0.015059782	0	0.006610266	0	0	0.004706742	0.042499079	0	0.665175815	0.033179616	0	0	0	0.004781464	0.109357543	0	0.078908244	0.02694535
CML-CP10	0	0	0.017785888	0.021895967	0.004975954	0	0	0	0.027524523	0.004023123	0.078782305	0	0.486380058	0.175059215	0	0	0	0.004735645	0.015260747	0.005441253	0.135119999	0.023015323
CML-CP6	0.010170763	0	0.014519971	0	0.040015726	0	0	0	0.021046201	0.019968233	0.072024604	0	0.51521731	0.154054967	0	0	0	0	0.057265245	0	0.06523418	0.0304828
CML-CP7	0.0099523	0	0.002184039	0.016299589	0.014934261	0	0.018055697	0	0.022500565	0.001416399	0.071469503	0	0.496865638	0.073541698	0	0	0	0.0119488	0.13452075	0	0.126310761	0
CML-CP8	0	0	0.006944967	0	0.029569652	0	0.015133504	0	0	0	0.059926679	0	0.507215165	0.043142139	0	0	0	0	0.038093121	0	0.141676202	0.15829857
CML-CP9	0.003740575	0	0.012257036	0.000395959	0.043969068	0	0	0	0.026555454	0.012722652	0.090352221	0	0.577611306	0.086810935	0	0	0	0.010762038	0.012418721	0.007295195	0.066403642	0.0487052
Mixture	B cells naive	B cells memory	Plasma cells	T cells CD8	T cells CD4 naive	T cells CD4 memory resting	T cells CD4 memory activated	T cells follicular helper	T cells regulatory (Tregs)	T cells gamma delta	NK cells resting	NK cells activated	Monocytes	Macrophages M0	Macrophages M1	Macrophages M2	Dendritic cells resting	Dendritic cells activated	Mast cells resting	Mast cells activated	Eosinophils	Neutrophils
CML-CP10	0.01279556	0	0.020381715	0.020281274	0.001926647	0	0	0	0.023774609	0.002043892	0.06788684	0	0.49638412	0.156612462	0	0	0	0.007089481	0.022716049	0	0.140816427	0.027290924
CML-CP6	0.012536798	0	0.016667429	0	0.036313511	0	0	0	0.022187522	0.014284227	0.056634456	0	0.561385839	0.137750187	0	0	0	0	0.055238127	0	0.074383936	0.012617968
CML-CP7	0.00980185	0	0.002630001	0.016766133	0.022027625	0	0.0037049	0	0.014951998	0.002067983	0.072387168	0	0.504382231	0.079171482	0	0	0	0.013128652	0.139036838	0	0.119943139	0
CML-CP8	0	0	0.007348261	0	0.034290831	0	0.012256585	0	0	0	0.065466104	0	0.506359755	0.057793128	0	0	0	0	0.035201584	0	0.139072106	0.142211648
CML-CP9	0.011546697	0	0.016331627	0.010278117	0.035279076	0	0	0	0.023159088	0.007722939	0.068969248	0	0.596149018	0.081015043	0	0	0	0.00681968	0.021196361	0	0.065931304	0.055601802
Ctrl1	0.010487182	0.04408216	0	0.139034575	0.11106313	0	0.084146816	0	0	0	0.298953879	0	0.290138957	0.008010086	0	0	0	0	0.014083214	0	0	0
Ctrl2	0	0.061794045	0	0.106413643	0.091304334	0.046267049	0.058758583	0	0	0	0.356485305	0	0.238879084	0.012907389	0	0	0	0.003460738	0.02372983	0	0	0
Ctrl3	0	0.067708379	0	0.120004358	0.063357529	0.044004501	0.040059881	0	0.01130354	0	0.361615346	0	0.236377605	0.012632902	0	0	0	0.007743398	0.035192559	0	0	0
Ctrl4	0.00141619	0.028497198	0	0.16199271	0.127598395	0.063296534	0.039951455	0	0	0	0.280990686	0	0.281257562	0.003171143	0	0	0	0	0.011828127	0	0	0
Ctrl5	0	0.076538216	0	0.067878225	0.097569646	0.180796991	0	0	0	0	0.185902964	0	0.322042151	0.014940062	0	0	0	0.006109501	0.034116628	0	0	0.014105616
