# Supplementary material for: Bioinformatics analysis and identification of hub genes and immune-related molecular mechanisms in chronic myeloid leukemia
Source: PeerJ. 2022 Jan 18;10:e12616. doi: 10.7717/peerj.12616 (PMC8781323; doi:10.7717/peerj.12616)
Supplement: Supplemental Information 4 [file peerj-10-12616-s004.txt]

CML-BC11	CML-BC12	CML-BC13	CML-BC14	CML-BC15	Ctrl1	Ctrl2	Ctrl3	Ctrl4	Ctrl5
ACBD3	3.69162868548683	5.59642504835721	4.64100850977159	4.02881321521952	3.86390480457204	5.80124854278597	5.65304055118782	5.71680522833806	5.36816075287967	5.65281666998881
ACOT7	4.12524801392008	5.05848775037111	4.59611925396317	3.13835761370405	4.27753656214738	3.1893758068115	3.4903424046027	2.68369181011581	3.13975919968561	2.73365212449272
ADAR	5.00085963592875	5.82353878540841	6.08080096373008	5.37446711769944	5.25329643249576	6.66081437428161	7.12573004363245	6.742366499931	6.37715310594329	7.07769274861425
AGO4	3.41235137736721	4.40207572381281	5.45151392695889	4.10314050176668	4.97815268856906	5.7475523545191	5.78430205286933	5.66447304993432	5.30108527675558	5.88934827513683
AIDA	4.32132432773443	4.94177313878494	3.8163111900263	3.60422083960966	2.97424238742695	4.93845275723972	5.33096202339592	5.12829464918629	5.00338439761781	5.30887116805859
AIM2	0.744247310192525	2.06668612596563	1.28458259563218	0.386081161793527	3.12484273917748	6.26384316819089	5.4987100454864	5.27824769374925	5.01030433330947	5.56101536198086
AK023457	2.31085533821627	1.45968407785701	2.91746475810322	1.96900063400671	1.88451212123903	2.92101543130712	3.46462916436913	3.41622884145162	3.05752116461957	3.46823519592923
AK094916	0.438629095681443	0.310098047003382	0.327451344756822	0.343105236126473	0.83678642043481	1.23769897948807	1.22215824651513	1.95615798111938	1.7282632118921	1.66979451867768
AK097571	0.665639390316772	0.897822062206198	0.594156204624756	0	0.898923426298112	1.38000951831716	2.2286327103146	1.60471574013559	0.906050474006413	2.64549207106252
AK123450	2.52192174416342	3.88635869108223	1.17044451084662	0.836953677900576	2.36359298898643	0.217834387766288	0.191314621379297	0.257911781327671	0	0.306342851144144
AK124970	0.818792541594425	1.7337803432821	1.95316509587441	1.14285624938232	1.00161186769762	2.87367743778599	3.17862688362847	3.0382014288658	2.85715994168019	2.43019719116464
AK125078	0.665639390316772	0	0	0.42781383843748	0.234949003066643	3.71616744732022	3.49397859713741	2.28894016469217	3.91507607360226	2.43721612098663
AK125759	3.80232377185186	4.47233236696839	5.36658670730743	3.92881069171552	3.98164412276325	5.23645946910164	5.5511367424336	5.83318139041296	5.39660833168348	5.21703954988443
AK5	0.2575220663517	0.253182781404547	0.980283100546716	0.229707035269066	2.21274398717836	4.34439561317628	4.4604349830253	4.53277439967235	4.56186419122781	3.0680194327869
AKIRIN1	4.4311406832716	5.86804946868067	5.29007610800554	4.95923944898694	4.6412801299418	5.96704360358226	6.39252138139959	6.12207538803468	5.9444466180915	6.55898816850008
AKT3	0.957236340328197	1.85348963939672	5.67072031112899	4.47065888585663	3.14421299429074	5.92250876827605	6.15193471976748	6.6234235595354	5.70812828077995	5.09142004417641
ALDH4A1	2.57450264449773	4.36057808709816	3.10780133100804	3.09043849152028	3.49290144563076	1.7498794824811	2.19328376790825	1.8923870072038	1.97458938187225	2.15166225480337
ALG6	3.55438062494522	3.27507690859348	4.16075402835261	3.7491209904022	4.02408530725753	4.92819184237054	5.1434281996086	5.28136308268383	4.83301216120917	4.69445264486061
AMIGO1	0.0503715571226469	0.493284896152901	0.0653328439641018	0.673104204641048	0.914048337459086	2.64844193097494	2.66906742092493	2.98314160849377	2.77286198916694	2.64549207106252
AMY2B	2.55282634604085	1.84388462400064	4.2103378238119	3.32385841154046	2.7311903413561	4.74887411928208	4.93720170747246	4.75223566538539	4.69237053654214	4.67231466081618
ANGEL2	3.22495437434326	3.06791267233493	4.0661706088309	3.02055980432695	2.83018899762609	4.91266232319643	5.08555960505006	4.67853133055427	4.44925014961543	4.12771416755063
APITD1	5.53191908118324	6.40039412066029	5.17453995842975	4.92230633332652	5.19875962571612	4.17683506755277	3.74957324599627	2.7147507015339	4.09726525008773	3.32422173607145
APOA1BP	4.96929819834675	4.78622663766958	4.52967415551156	4.88065104837693	4.84933786080857	3.29296908754616	3.6842339038594	3.9024539032946	3.82898079531518	3.65140766216105
AQP10	0.191722243924541	1.56866160895059	0.700799398421987	0.106629316381511	0.328229696491533	2.09993309138765	1.07455251821028	1.56436195563641	1.64771272265758	1.71669884001081
ARHGAP30	6.21290580558657	7.02192509490813	7.4335487975618	7.86162393671155	8.18555652135966	9.03834142131285	8.89726487046911	9.0259552874315	8.61602227539696	9.55373463235184
ARHGEF10L	0.278804923055169	0.100220907242273	0.741343144437804	0.0542995531130786	1.98819529684123	3.28494992578846	3.07562042318138	3.52886591793178	3.09272071642515	3.82734125568795
ARHGEF11	3.05032315848823	1.96402248447497	3.31338776010246	0.970022509907216	3.63659896302543	4.62411325820223	4.40936146917254	4.39191374168292	4.49107489990538	4.15564327620364
ARID1A	3.68964365633152	5.3792313036747	5.49291572772223	4.48925625172576	4.48166876790061	6.01873188472092	6.23955798860921	6.40087840144161	5.94143272124267	5.96232346765463
ARID4B	4.05451261296495	6.23617619169226	5.69156160197332	4.97428014951665	4.48799979647602	7.15095736729422	6.93493622990398	7.11953603039985	6.70283210548974	6.46767529683178
ARPC5	6.52989901833652	6.43918398206662	6.42407891711878	6.65231953603354	6.40087936750072	7.54601575258218	7.66543205020895	7.56053911748507	7.44769192897413	7.82120766324942
ASH1L	3.72883440390981	5.19223942102085	5.22007841045716	3.81743702795225	4.51429083807215	5.84485845859357	5.77237432638236	6.15698201135381	5.50673262700166	5.29830926912498
ASPM	3.58673966025277	6.04874694328071	3.47838449348416	2.65813062522647	3.48532671799819	0.943801585587471	1.40322557332517	1.39061323022066	1.71702770917683	1.22685263223579
ATAD3A	4.67838870343901	5.49114261757484	4.70262266201222	3.94865687680357	4.76321972347407	3.7398277892416	3.60910378021507	3.51481679271837	3.6277013676257	3.53518680368726
ATP1A1OS	1.6470358698834	0.61121233112148	2.03698248301422	2.69704940547682	2.21274398717836	3.040144802017	2.88938134823505	3.24807914301682	2.79440273229482	2.84867146993216
ATP2B4	3.920442947406	4.84398132986189	4.45240867429604	5.06633603279034	4.42604357717446	5.99619229410116	5.93836312111838	5.89414665998566	5.41584565028905	5.77972599892333
ATP8B2	2.03254093080231	4.07264340890189	4.17562400862235	3.01029499154794	2.31314126675823	5.1218320776201	5.53710655731519	5.40648238319981	5.22579239689326	5.49022610862609
ATPIF1	8.31977546147058	7.43884450479937	7.77318417808234	7.44230346672099	8.07172481136874	6.9456435434195	6.43238851714055	6.66774624914887	6.57642417075813	7.16166626751229
AUNIP	3.7968017548163	4.58183869530635	3.55714868471471	1.90395278522362	3.84824204250662	0.0763249114262789	0.360203974343874	0.417450981142275	0.269781858554453	0.532918082024768
AX747161	1.0343437307012	1.79487626253854	1.35158953426362	1.0254405250364	1.19975776483427	2.57799411537396	2.47666128200927	2.26395932292189	2.17674945419731	2.72793946547102
AX747205	3.33063784272777	2.66615680300408	2.29706612502501	1.90395278522362	2.04426030321205	4.08283162564233	3.90240959993048	3.83902979689378	3.89776567220696	4.42996575400395
AX747516	3.43622621994989	2.04169696350591	2.4332263947717	2.70979246877743	3.24034840009447	1.33411492658678	1.44890355971836	1.52284687014225	1.64771272265758	2.26645402388646
B3GALT2	0.025405607148344	0.0341864038982565	0.0969222707869017	0.0274052244657405	0	0.923283014725236	1.29065887855015	1.37514356421378	1.73941188986183	2.58357597901004
B4GALT2	4.18987073503876	3.76945820527232	3.15733464029385	2.77591738757955	3.99770623392419	0.600387765108695	1.32372690410675	1.2105753384627	0.945094378418248	1.21055889403999
BC017347	2.42024498289087	2.42980146581256	4.12289439008479	3.18777566372239	2.76077331293395	1.40981436825607	1.61839549954899	1.84825112508419	1.15946973797357	0.999168246887839
BC023516	2.19248589900523	1.31423833903421	4.3512554373108	2.51057428262818	4.25544022468259	5.48856981350684	5.90050664752136	5.72369248874202	5.0897651601018	5.41933234664602
BC039493	0.547855083895729	0.821574921575259	0.946001802319179	0.867603307330712	0.185944889585231	2.09993309138765	1.67073916367379	2.63905445323382	0.646596023257642	2.19371555946091
BC049825	0.494275526162528	1.50913742750391	2.58574169469188	0.583627873934125	3.04808309458973	0	0.261260190954346	0	0	0.275345191568783
BC069257	0	0.132138251769795	0.158098852102441	0.132099198133889	0.436940313938145	1.58984362787044	2.5553368222853	1.85941232421817	2.09231066419234	1.35097344220713
BCL10	2.8692508146959	4.413484315967	3.48137967593848	3.91236735109922	3.3721442601694	4.900904489225	4.7246273970289	4.4974885928753	4.41663212457303	4.68416384518265
BNIPL	0.970377172527804	0.801866424877409	0.616124816123964	0.364753217350168	0.898923426298112	2.26394152857075	1.50764136156667	2.06621818976319	1.28651370361283	2.6148661558899
BROX	3.15186071505268	4.44241302193687	4.35289175464413	3.43802905475826	2.71832384022224	5.17378436919114	5.49599269550181	5.32126258538287	5.00915331321767	5.28378092312457
BTBD8	2.11176687386574	1.21341307658439	2.62960064884616	1.52576194124316	1.82173753917402	3.53193785045681	3.35693258964884	3.18293717804015	2.47234858849419	2.32816853634401
BTG2	3.4851130930342	6.12903867241138	4.93885040230677	5.24839922496662	5.15407324929949	7.326026335397	6.47808472026477	6.33793596558229	6.52218418797553	6.96170178998625
BX538249	4.19547731717343	3.5536897498789	4.26350318509367	5.06220139130568	2.21884712268009	5.1218320776201	5.39167371601818	5.12483012982841	5.38954885203355	5.52110860818581
BX647792	5.02310074654691	5.32933835432205	6.51895860838179	4.88721027792948	5.45290385759022	6.91576910863273	7.88210488331934	7.3712715776362	6.79921033638966	7.28204432425859
C1orf109	2.42024498289087	4.10315827978921	2.26960788114078	2.61361934036426	1.7476889337663	4.36165493566128	4.50436383324493	4.54319401858799	4.38325954287257	4.15776943989005
C1orf115	0.360929077244164	0.132138251769795	1.72958125950604	0.298809706217323	2.38546184762921	3.00151778352777	2.29683375379254	2.62604307575889	3.05752116461957	3.17685716196139
C1orf131	3.45270659480255	3.82177134065582	3.45114429311566	3.25886684175142	2.62489452447537	5.04675373389302	4.50075375450557	4.70970032402626	4.84467397175677	4.676769517428
C1orf145	0	0.223860380926427	1.42809430329125	0.601972599199676	0.210655002051101	1.67821533819516	1.75800542982129	1.71941674820376	1.37495475398817	1.49246665502789
C1orf159	2.96426893660138	3.09650586403977	3.1979587278523	2.4561535098536	3.14421299429074	4.02623078500342	3.96138427693647	4.41856900413008	3.76768299395518	4.03128098403078
C1orf162	5.09984618531885	5.42020335164534	6.31875457360698	5.96671541013354	7.5987370390191	8.49556960877923	8.34690651407199	8.34598268199791	8.66297763144884	8.31217899636066
C1orf174	2.70208025078815	3.98141097469897	3.86986499825732	2.61813277808982	2.60639143356845	4.22373442177778	4.74155051932535	4.5152393722536	3.84970559537066	4.17466687948939
C1orf177	0.0749128084150622	0.0675814359494905	0.0969222707869017	0.181728436073918	0.0556168258326213	2.96684938158569	3.54043355879029	3.07217611379201	3.06196836232778	2.83279098405723
C1orf228	7.38955529577273	8.1682773934268	8.65603267723846	9.69996732628102	8.73998107196268	5.75119495018645	5.0427559587502	4.91753593907602	5.55406713229035	5.10360369520537
C1orf63	7.89780377071909	6.91160068186763	8.17728961856939	7.13024981656108	6.60805092915496	8.47951925405756	8.47305240707726	8.30204864181031	8.25845004269484	8.64929740204245
CABC1	1.0714051156689	0.16336473226847	0.819164673302251	0.181728436073918	0.898923426298112	2.11810182314519	2.07202456895388	2.08535736947896	0.964227104795762	1.2902474518078
CAMK2N1	0.146126987789935	1.00513133704204	0.0330362173740078	0.205917174901907	0.13521754571485	2.95678915697126	2.88384868706762	2.45265071311062	2.20918812273321	2.80049577719987
CAMSAP2	0.025405607148344	0.0675814359494905	0.300570728137013	0.132099198133889	0.234949003066643	2.31208588066122	1.60500736672158	2.02716084748459	1.88707091729978	1.76212612181605
CAP1	5.83956318479455	8.17463701009038	7.61154496597092	6.98186600863652	7.17939728218113	8.55158166732503	8.85122935892554	8.69338087569742	8.59967417971949	8.81725819032578
CAPN2	2.5958580745508	3.56834536944905	4.45240867429604	2.97554168788625	3.78177320816705	6.58364678739442	6.98714972098788	6.71804717063075	6.6384089675995	6.83854872363619
CC2D1B	2.55282634604085	3.40812180835133	3.41086647260054	3.15398336770621	3.1150592029466	4.30924490472247	4.55745822681274	4.50461513444203	4.23557494988454	4.69737887482421
CCDC181	5.23188417629124	3.13639460358267	1.01376867839783	2.4561535098536	1.26018793216833	0.283702980208901	0.226711257316895	0.116220257346852	0.174426807841445	0.0739174277080215
CCDC28B	6.68640825449754	5.32675473505193	5.85578721547916	5.61756230174253	5.87667146780907	5.17920269264538	4.871629517006	4.86451272786193	4.69809606013963	4.6812106603512
CCDC30	1.3277404319607	1.21341307658439	1.72958125950604	0.927015696631448	1.66069363767049	2.60401125707587	2.79820705545647	2.59966289825436	2.16852452685661	2.50558888012857
CCNL2	5.66365545762645	6.26435203704159	6.34899589230522	5.22047253936831	5.24509667994794	7.02902717162415	7.1446489586531	6.94651650702417	7.0060648998246	7.01251622612239
CCSAP	1.93536957931367	2.6441894266152	3.46936145456889	3.46333372138836	2.38002563208817	4.06186567327253	3.94819105636934	3.67499889454784	3.77582761266163	3.85643182839171
CCT3	8.44405385364384	9.5069890458324	8.26300502670721	8.47329491956512	7.57335834876361	7.32137824733592	7.4007141847114	7.20404754906358	7.48935487537629	7.55978352246338
CD101	1.49165343650088	1.85348963939672	0.946001802319179	2.30198901412065	3.74840912542587	4.53563822488846	4.39192711029017	4.23150796218006	4.1144940897423	4.71336789920932
CD160	0.299778370738319	0.337735236779189	0.245258628765793	0.867603307330712	1.09747430342824	5.17595414113183	6.75798257187549	6.36265921385427	5.29637491050789	6.1346762918421
CD1C	0.213990639610454	0.193929624247742	0.721213690756658	3.40183988824183	3.38033542130045	4.1171116874147	3.70634412064306	4.05586983346025	3.36521025739821	4.64832027361245
CD1D	1.72663636322951	1.22825531891817	3.83984010182042	1.39510721495647	4.13635706352516	5.98571700739903	5.44712248676199	5.27512556281051	5.67802483833328	5.88422106606253
CD2	0.875773953400117	2.52303011846465	0.910886043737343	6.82623813975024	2.67458738200906	7.56145067232579	8.08633961406386	7.72783166718198	7.89175362982507	8.24589429585703
CD247	2.29527465084344	5.25880716875069	1.94450917727471	7.35981458736826	3.31346575448738	9.9363264657577	10.3071304401601	10.0504050725882	9.7780231220832	9.21553125520985
CD34	4.53760705951122	4.73648252462235	7.92939468844326	4.84643859342196	4.93617075869687	0.436308428621598	0.327970851680876	0.764766750582956	0.523014106156414	0.178143853089677
CD46	7.06851684980082	7.0469944918477	7.31263537313049	6.41810397608764	5.68277722808369	7.78206925132069	8.05160085288135	7.80382189513368	7.6791620453148	8.24726775091063
CD48	3.14027943726984	3.9369280682853	5.98169446921402	4.91131532736698	4.98353961649273	7.65347288574842	7.75338965303674	7.62959713444103	7.94794732841286	8.11796574691189
CD53	6.52155374859152	7.44103608110273	8.31230194313513	6.93628220743707	6.76695797309372	8.9939887916747	9.37550828919547	9.22669625202996	9.07164510329966	9.2366806515257
CD84	2.9740879478506	3.58861629343194	4.47512464834821	2.84300502349477	3.37761019841379	4.96629967622319	4.95181799557602	4.94922272929608	4.79878309258707	4.79212767743198
CDC14A	4.63159299431179	5.01635313347841	4.58223602618622	3.38604796782243	4.01359148629742	5.39667103258363	5.52560570208114	5.69048586398091	5.23172573623298	5.31078323343461
CDC20	3.50104739403126	5.92381941411859	3.47538307978579	2.86215724339609	4.94263865370391	0.217834387766288	0.674076848906219	0.257911781327671	1.56239748773204	0.366408949814576
CDC42SE1	6.2724726002306	6.45386014381222	6.82275974314901	5.92906775102599	5.51001291893371	8.25701360800664	8.30922100268429	8.3200861206173	8.10744099424809	8.6881541524586
CDCA8	3.55219732950466	5.98189906117878	4.1248111549307	3.02055980432695	4.78806072963389	2.18857159670863	1.64480470929961	1.22790303043267	1.84640191498644	1.6934372877552
CDK11B	6.04178338276771	7.56258474340638	6.79383732280667	6.05965490913886	6.59109465666841	8.06051681679886	7.80808841873638	7.7876632000032	7.4039143795744	7.43538583352783
CDKN2C	3.95721052746339	6.24851401278385	5.66018566433089	4.08042412159673	3.53753316309992	1.53680366319204	2.18430952333077	1.91395872480196	1.92662483841424	1.79528184292326
CENPF	4.65721356020808	7.38914885525727	5.00902326455818	3.9251727782349	5.97775405172928	2.28821452417832	2.58291474196059	2.48183235843611	2.86735910816413	2.38008462031835
CEP104	3.61420880665075	4.51834532578713	3.7333147729017	3.09692041810766	3.21614591682183	5.11393190634457	5.10471187042823	4.82378212942579	4.79076739945988	4.89384765326291
CEP350	2.74476803371309	3.80948679674683	3.98829798599673	2.93632055179067	3.41795768473879	4.90614202703348	4.99223007223735	4.87966635131917	4.62484006014464	4.53019983106311
CEPT1	4.37171660574989	4.3436389437016	5.13133585696884	4.75718013462831	3.80224061378326	5.65880388949448	5.53180986040711	5.69594394802063	5.24449819981399	5.9537833344483
CHI3L1	2.83014019697688	4.2684453933459	2.45776553633237	4.91773691915262	5.76014382236387	1.04223279385465	2.45443818502095	2.15947178311442	1.15946973797357	0.634123489665352
CKS1B	6.97524561048695	7.1485047831394	5.91070142725684	5.60283585235372	6.57631549987682	4.06421032663005	3.47937851315357	3.57360311155325	3.30645236028406	4.25630707788569
CLCN6	1.83117763327467	2.77629851591781	3.25157383007812	1.45688262244556	2.47487473697747	3.38587534147686	3.35693258964884	3.45353294575104	3.20555215377242	3.59603608393382
CLK2	5.5252560893967	5.39576001414427	5.69994311998946	4.67941317672945	4.70244935779019	6.70204998917552	6.65618391166423	6.5177593114292	6.68095313772386	6.59709136069768
CLSPN	3.61838878995255	7.09611595537192	4.23893628384302	3.12573400103551	5.14448659654919	2.02487978727633	2.34594872897281	2.17742039118952	2.1435645996251	1.84890231943196
CLSTN1	3.42433818553416	5.39329274745447	5.99851803721939	4.8406567995006	4.68712336070628	6.20980357876738	6.47854362776603	6.32138341113628	5.98423688281627	6.0958380621623
CNR2	0.299778370738319	1.83421523256086	2.05317706008212	2.54416650382142	1.5965169269808	3.82801295891195	3.87757109713314	4.3938341078466	3.44569069785329	4.14282006896656
COG2	4.70516503486261	4.53186783394762	3.95851432115111	4.15996272939166	4.29497315327722	5.60022733372975	5.63997153625802	5.56912203888365	5.54297494320899	5.36791623766422
COLGALT2	0.0990435688686346	0.28192106407475	0.700799398421987	0.298809706217323	1.67851743146937	2.31995602482009	3.02122117424383	2.36138771144541	1.84640191498644	1.49246665502789
CR1	3.99145378117491	3.67781988095641	2.05317706008212	2.00390996845694	3.26119754984253	4.53901369049012	4.22255257260015	4.17008505441347	4.01249526659149	4.25432138182523
CR2	2.6742425603496	0.193929624247742	0.45481862113746	2.98255964562588	0.282343127627512	3.81136029974705	3.56829509168645	3.22237423073791	3.17713619863907	3.66641886295764
CREB3L4	3.78569390563405	3.18665395704412	4.1419483961607	4.42115297598275	4.07711982572291	2.45473643093252	2.11987635850624	2.33764047753952	2.20114657800457	2.60866217655738
CROCC	2.1352939491972	2.90657547066735	3.97560877287023	3.46333372138836	3.3721442601694	5.05620776409361	4.82763977449255	4.76267639909693	4.71654862454161	4.59125541696348
CROCCP3	2.14111625413498	0.58838541916871	3.60462179748623	2.66250714446207	2.05111768050846	4.69391121805017	5.00375366575239	4.79209734400125	4.26865655567033	4.77975626971619
CRTC2	3.62671259852342	4.28982688913792	5.38908944233824	4.20266065062761	4.62298733193424	5.37794435477975	5.68599931377752	5.6052068094563	5.21385200684638	5.73414593627938
CSF1	5.37277602660347	4.38396364567555	2.51734715674435	3.09043849152028	4.50183103009702	1.81815162562758	1.86296648750217	2.06621818976319	1.7723501405037	2.41605604882275
CTSE	1.15434966777963	1.30025900813211	0.910886043737343	1.26300548643105	2.81011702224298	0	0	0.0785109490816199	0.0723203938481957	0.306342851144144
CTSK	2.21474260101549	2.70911285801424	2.66164144380165	2.19124701396756	2.67902117804404	3.89276550337816	3.72502972046055	3.60709642910217	3.68648637300213	3.28973737674095
CTSS	4.73819147498062	6.60828025769821	6.7253768352732	5.87304980501446	6.85261446000785	9.47584670107373	9.57429828975923	9.27698615332082	9.37249821208894	9.96624647298457
CYB561D1	1.33791549289708	1.87250993138734	1.79844772335822	1.70617066126565	1.70484691935697	3.75442084825695	3.6842339038594	3.63982978235558	3.50894689984056	3.92294565482966
DBT	1.53652033497356	1.71282622724881	2.1006978223361	1.50641539853765	1.19975776483427	2.86294356361973	2.89489287296326	2.85517841832812	2.7062400626979	3.04062946732085
DCAF8	5.82516889746502	5.49037326342178	6.45564249310316	5.40482486215337	5.41950947069128	6.80622523540123	6.95420230092329	6.82332567209455	6.77909297580627	6.73733271221824
DDX59	4.38772225584706	5.46239967055878	5.44845602747366	4.74381836987563	4.66270580183211	6.20503050012187	6.26212356017878	6.19161603494927	6.05231180207187	6.12547175244101
DENND2D	2.65402440757076	2.96533945239161	3.10780133100804	5.77792941336344	3.98701805388576	7.35528105786897	7.74654705229167	7.58805710925271	7.47066121951924	7.24477506900062
DENND4B	3.60370555440805	4.57894666072567	4.49155861024609	3.64681141591261	4.73475259256371	5.55008626888511	5.85740180963681	5.77763800545398	5.54615285193522	5.87132275253147
DEPDC1	2.06352944449189	3.23154275847285	2.19128654461274	1.74795579334453	2.35253297936781	0.113024681218927	0.327970851680876	0.223772048179298	0.330021259478229	0.21127731098823
DFFB	3.50330942381515	4.00098938164226	3.49329860731728	3.03075209836473	2.99927824132864	4.68632056852414	4.61201798692597	4.54492332880342	4.31410515314674	4.38348337802416
DISP1	3.00634357067546	2.62749156241663	3.14227395634448	3.5835989277656	3.25527133143417	4.35974739801226	4.47154323039265	4.9241949910565	3.99632153302679	3.71053747107464
DNAH14	0.0503715571226469	3.33800991368892	3.37909980069126	3.09692041810766	2.60639143356845	0.0386671372898194	0.15502763561533	0.116220257346852	0.174426807841445	0.0739174277080215
DNAJC6	4.31747298932414	4.39551579244201	1.88241844677172	0.655647386071362	2.81817935420531	0.600387765108695	0.820272835991936	0.666520315151758	0.803551506315541	0.838801452894582
DPYD	4.58749895379329	5.2936220053833	6.73638821406965	6.67442858669443	6.55717453497306	7.66278586924548	7.86184457979147	8.27195443467624	8.01914517640717	6.50406144186715
DRAM2	5.15627769770997	4.9607826853572	6.07535994595542	5.72398858256078	4.90149311541371	6.4763799189468	6.73857259692562	6.53003480361315	6.14849446751642	6.88227955820342
DRAXIN	0.191722243924541	0.310098047003382	0.0969222707869017	0.229707035269066	0.576562813384111	1.16964502721205	1.25681508433267	2.36138771144541	1.0383173205742	0.838801452894582
DTL	4.31618692172312	5.82476000977624	4.39479734131861	3.157088311669	4.33345162525452	0.315542808063788	1.11289372643901	0.984577234211243	0.69320953644764	0.584408051930728
DYRK3	3.03163868535262	2.915773347444	3.78513844999462	2.8545268384291	2.90022020291192	0.113024681218927	0.261260190954346	0.223772048179298	0.174426807841445	0.728692327809169
E2F2	2.35661254474533	2.87862467226288	2.35700059743893	1.59150202873502	3.59497228323984	1.11641142700518	1.63166053270283	1.60471574013559	1.37495475398817	1.81696976261001
ECHDC2	0.903442332608467	1.83421523256086	3.10002758468621	1.73969502503092	5.75804983854341	6.2308282627588	6.66508132630887	6.40183295612176	5.88356711876191	6.77244468239145
EDEM3	3.22221050111734	3.59435605416161	3.48137967593848	3.28464811616719	3.35562108324787	4.38809897342714	4.64346275436042	4.6190310156326	4.45939922726507	4.51866537846622
EFCAB14	3.60791603575976	3.98578475061351	4.26524205924476	3.73464521103745	3.60432700717791	5.78499315260512	6.04073123601252	5.85773836919383	5.56036744502725	5.85503598584362
EFHD2	5.31407016461943	7.58618035898371	7.48444699667589	6.47985302631749	7.8547121035602	9.17648301166913	9.2229593139345	9.15193264031289	8.74857780861641	8.62922998507864
EFNA1	1.79470493900671	1.75443446769786	3.72575705237414	3.4532650526903	0.883638267263651	0.600387765108695	0.295001077144167	0.788317439199003	0.983109414227835	0.658353176774108
ELK4	2.98384058222111	2.84531589900531	3.93685742013253	2.95428062764975	2.31883493414267	4.4787716667455	4.8247551334994	4.5152393722536	4.47948567130709	4.49867491562265
ENO1	9.45682877819012	10.2606473282585	10.6289283965812	9.61198077162303	9.96014997648021	8.30847957214851	8.4420937464424	8.46401597887876	8.52261611304431	8.34800064400457
EPB41	6.66509881459239	6.11762489734906	5.21738626532663	4.72301707802459	5.34054560962348	6.61597008066125	6.81287469307723	6.84313855516214	6.47544192306365	6.69915674530427
EPHB2	0.191722243924541	0.0675814359494905	0.980283100546716	0.157127214577933	1.38484440105909	1.64100255570097	2.78045131420406	1.68218720664778	1.24017329500863	2.40177492328537
ERRFI1	0.169104733692995	0.28192106407475	0.379755148974044	0.0807016863788419	0.258840675259663	1.48173903826418	1.69621563092155	1.42106365045188	1.02014841674776	0.838801452894582
EXO1	4.33662768426332	5.0259412860041	3.66908986663028	2.35161944188498	3.28466194880946	0.770850154776554	0.796912631795588	0.533484583008142	1.00174777723555	0.980070517136453
EXOC8	1.90146818984419	2.35062239498397	2.93941251776072	2.99995662067849	1.7476889337663	3.36700708247571	3.58543921145723	3.47908351080933	2.98443587783774	4.12771416755063
F5	1.40719972534756	2.25239558049939	2.19128654461274	1.51612109929333	3.26119754984253	4.41957129942906	3.94819105636934	3.89975354373482	4.29345210886793	3.84855603132871
FAIM3	1.0714051156689	2.26684412079552	2.73876198887398	4.77143266337025	1.53914051063095	7.85987671320808	7.72466219559504	7.79422111433257	7.91391026792686	7.81263072233175
FAM129A	3.87749158087329	5.14217768177925	5.22634061446838	2.88480926298871	4.84441191841397	5.60506639686716	5.9765517420908	6.01759799315165	5.4820551845004	5.92723230798312
FAM159A	0.833250270499943	4.32649854709283	1.47693269701038	1.95479689591872	3.90233353807856	5.55092246220193	6.08901379972531	6.38841137243634	5.335472063933	5.7755784213865
FAM177B	0.818792541594425	1.8048120253078	0.721213690756658	1.03896868257205	1.16224610546184	3.82801295891195	2.44695375793924	3.67815397923176	2.339452116842	2.96494062899725
FAM63A	2.91074142986603	2.8596853559254	3.57688598236307	2.964950323061	3.58319292745991	4.56739069100465	4.56439210705218	4.4204542382912	4.45094662842096	5.00548884351527
FAM69A	1.90831249832378	3.07203227375201	2.56894462783021	1.82024835662761	2.58292377771068	5.08189136897754	5.22555203699249	5.90495968967146	5.33914093191281	4.21197768679285
FAM76A	2.8935984482341	3.03029713072947	2.96958902824997	2.95428062764975	2.51013958933176	4.46286552638777	4.34236279965391	4.36279722062327	4.07543577250541	4.18721133551646
FASLG	0.235920534701541	0.541618628199755	0.158098852102441	0.106629316381511	0.109168936988337	4.62887299409557	4.54874374797024	4.58917286790055	3.74849814366523	4.71481269820907
FBXO2	0	0	0	0	0.595449930158548	1.60280443733893	1.9396304253555	1.39061323022066	1.44472733663632	2.35806322881592
FBXO28	2.50396011590319	3.7995832873483	3.47538307978579	2.32425802397531	2.60172834207632	3.84992165372433	4.2334695613122	4.22289175194769	3.68936367492604	3.86426486412922
FBXO44	0.512357378678976	0.821574921575259	2.28340232733338	2.45110284106141	1.55852063377202	3.51832140892422	3.95348283137103	3.36232753722367	3.7036647317956	3.7076378361682
FBXO6	1.08355031704076	1.9903813837879	2.79280697998275	1.86650622119173	3.86973477667758	3.66456263537877	4.40357339433401	4.04857439695454	3.49585834134464	4.11901067436405
FCER1G	7.0874867538554	7.01979396570554	6.0703956958752	6.20774769457774	7.67895572213043	7.82452612661137	7.59881932073336	7.46444554469611	7.98939457417262	8.61556603336965
FCGR2A	2.64994655244457	5.16357001997452	2.54623992787434	1.66313910591485	2.99572818066624	5.03962233154056	4.91160126978317	4.61244906977606	4.73755084558255	5.35777937008376
FCGR2B	0.759467688281572	1.72334132787902	2.67216550442963	0.867603307330712	1.81369512266872	3.95726139718405	3.43467024149902	3.99138227188598	3.17713619863907	4.35226071256793
FCGR2C	0.943974713348102	0.391470288443935	1.35158953426362	0	0.41584365823737	3.91371955892228	3.77071156991912	3.33460239010479	3.73463678316398	3.99844006934356
FCGR3A	4.2744154842635	3.72828722040852	1.61424847699454	1.07880828994183	1.92986312972371	6.34851893238739	7.01873055035581	7.15591857658483	6.58803419755453	7.31027402029815
FCRL1	0.41959287697363	0.58838541916871	0.245258628765793	1.47690026717279	2.81415382014135	6.95514997585582	6.30311704849671	6.7498829798074	5.31884570900409	7.07853469946001
FCRL2	0.213990639610454	0.541618628199755	0.0969222707869017	0.298809706217323	0.258840675259663	4.79195086372687	4.30972401802718	4.49391207724071	3.60654735394447	5.20372426075655
FCRL3	0.235920534701541	0.391470288443935	0.0330362173740078	0.321127466982711	0.478230093492862	5.34554028761067	5.70259346066961	5.93428430419178	5.64801953321893	5.47154516975942
FCRL5	0.0749128084150622	0.98779163076788	0.0653328439641018	0.0274052244657405	0.305468838732834	3.62699137705727	3.20548848578088	2.89368770471526	2.10959842012713	4.82995175631896
FCRL6	0.169104733692995	0.417605449173023	0.0653328439641018	0.620086986199233	0.282343127627512	5.74390053854132	6.51165563892055	5.9176957798118	5.31326073619956	5.44915123415278
FCRLA	0.146126987789935	0.16336473226847	0.0653328439641018	0.132099198133889	1.50957327187723	4.54069846631868	4.11331907281387	4.42984363240856	3.50241746345363	5.36883424901076
FGR	4.3901689786986	6.63289000800735	6.68014528822359	5.38178490463238	7.31109440109494	8.22161006330164	8.31835058206845	8.10337900034923	7.72282182157165	8.29549892873378
FMO4	1.57143553514984	0.223860380926427	2.31060172578334	2.1851761969903	2.24300471016692	3.61744366438401	3.76169018612234	3.74286512799133	3.35437389296877	3.72494886605919
FMO5	2.26359920374354	2.23044777741277	3.21964444971616	1.69766641885728	2.40700415454929	4.03103326668769	3.46462916436913	3.7307609080434	3.72064095017341	3.50544244884158
FOXJ3	4.13695009708746	5.37590271548364	5.30367714046191	4.38585655235161	4.23300018848575	5.70386044296205	6.10515176374363	6.05993830486679	5.65686635447564	5.51697372781248
FUCA1	3.63498865721208	3.85323006263648	3.34003280658745	2.64492084025331	3.70558881283334	4.82412670743994	4.67423675034862	4.6595014964305	4.5058398360875	4.82460865220486
GABPB2	3.3782485882033	3.02180324056421	3.21245203356636	3.14775336036	3.55934170008783	5.17595414113183	5.16068882643497	5.10738162662162	4.7123112403841	5.09475307527458
GADD45A	6.02180432777352	6.84153749894666	8.86433059367964	6.92880784340857	7.04994713507741	5.03962233154056	4.99864342885332	5.33432091533844	4.93714557623458	4.92038842101809
GAS5	7.21561776220023	7.24744370626273	7.29273923744615	8.02402007686341	7.35695451552367	5.90691762206951	6.0739085524294	5.89346814713923	6.21189948503389	6.60762902528978
GBP1	2.27423514669978	3.43395972201988	3.65589452219518	3.34851369172858	3.26119754984253	6.86287862581742	6.89904694829966	6.10517949428898	6.01323202551185	6.40997805459998
GBP2	5.36408988018677	6.5046535516198	7.04931387891949	4.98916566095897	6.50475044882698	8.61182495096162	8.62244785016168	7.84651481856797	7.91606127295384	8.37908685968766
GBP3	1.97502690045987	3.38512769565761	4.55263898917437	3.64681141591261	2.21884712268009	6.20503050012187	5.97264774550539	4.9241949910565	5.74039360958936	4.88360705016099
GBP5	1.71887106665507	3.86752129719284	5.83369141441398	6.04128778460118	4.79215962904951	7.36719868425764	8.10785658372705	7.16522402562506	6.54856906338926	7.3318548126641
GCSAML	3.60370555440805	4.87967272766858	3.89927774461142	3.22375910032438	1.52935193964001	1.7844193686633	2.23733625330399	1.7911119736538	1.62384737612778	1.50588169812246
GDAP2	1.96192854480747	2.46781887492724	2.19128654461274	1.95479689591872	2.16928345601255	3.52173758649888	3.39243376535509	3.33460239010479	3.21356924739269	3.05894710029568
GEMIN8P4	1.45472739556206	2.39075505787903	1.44045976993807	1.74795579334453	0.721158699856216	0	0.191314621379297	0.188804815797073	0.0723203938481957	0
GON4L	3.68566538547493	4.38230576182196	4.32814995919741	3.69460551269994	3.95812296041928	5.32906117018275	5.40814788374783	5.4187948860882	5.16300844548238	5.27107024915957
GORAB	2.48118896888662	3.04294493088704	4.20309874343195	2.87729803874803	2.40164865921611	4.96253387168184	4.63525403463911	4.45213194999417	4.84079716620457	4.37437017582584
GPSM2	2.88668380904508	4.88553638286007	4.28936876320379	3.68388141279033	3.4073082051107	1.69040930978969	1.52195960956256	1.85941232421817	1.58729240015743	1.70511494610142
HDGF	7.33599079332636	9.10059026712587	8.67045754535585	8.01281619239256	8.7471248157397	7.11860992058248	7.0892361694707	7.02481576670724	7.06900435323242	7.37247035610785
HFM1	8.80330365153284	6.32817508528424	7.83522635166768	9.5627835894193	8.016627950668	5.93921117956192	5.89019555069431	6.38310425510687	5.85694259207867	6.22818895051299
HIST2H2AB	2.70601357503848	0.193929624247742	2.2626608794016	2.83914387920729	2.60172834207632	0	0	0.588179580147869	0	0
HIST2H2AC	4.18424227964854	2.35062239498397	2.51149851179657	3.0871865743497	3.36940350558169	0.700245895614894	1.52195960956256	0	0.964227104795762	0.658353176774108
HIST2H2BE	2.78622894623004	2.90657547066735	4.80419552408444	3.80165126586942	3.9249088472583	4.36165493566128	5.28971755749773	4.82662835494297	5.25618863728704	4.5833678857743
HMGN2	7.81940887149594	9.93780035112769	8.7876108997111	8.74496863469927	8.79833121994079	7.52190970357256	7.63590831796698	7.78620182860473	7.61705260921514	7.76931174427295
HP1BP3	4.37666036090088	6.29287086489531	5.27289249505367	4.69765304583021	4.34046600293088	6.20609254979658	6.18942034290309	5.85704251111648	5.85374002593338	6.30117637507227
HPCAL4	0.191722243924541	0.916270434721809	0	0	0.13521754571485	3.8252508299322	2.27163466913853	2.4001179211839	2.16025243951274	2.77855688266662
HPDL	2.54845172850047	3.1442416938469	0.800099288378031	1.42632554206174	2.31314126675823	0.217834387766288	0.391732645377339	0.152968970745529	0.0723203938481957	0.366408949814576
HSD17B7	1.44534629558877	1.15246833916913	2.14670308984943	1.22799954396607	1.47938736756476	2.93645577345112	3.33682557753335	3.17402503708135	2.95604529595115	2.72793946547102
HSPA6	0.530215406758854	2.384143330378	0.571847886974099	0.488233112536526	1.66963305993011	3.10534922493221	2.90038342213299	2.13212311054617	2.6123371089085	4.07243544819693
HSPA7	1.15434966777963	0.699071023019241	1.99568240442933	0	1.32951371641385	3.67380453392931	3.34086946116609	3.35051051283343	3.7036647317956	4.23229641612031
HSPG2	4.67538264501801	4.35213337624388	3.46936145456889	0.527151161157744	1.89217031594108	0.377188885926281	0.511378013391418	0.764766750582956	0.573724110845729	0.306342851144144
ID3	0.169104733692995	0.677602850600166	0.594156204624756	0	0.16080416245087	1.46763810750822	0.888166230636314	1.49449124270399	1.89706152733839	2.65756268850521
IFI44L	0.713316191670586	2.33012949646476	3.97135411163096	3.2987744422761	3.33890647187418	4.8757631737983	6.06415752872151	4.27799869684727	4.67940441994711	5.95927922018531
IFNLR1	0.025405607148344	0.16336473226847	0.127834806488443	0.0542995531130786	0.703857134218279	3.58515374166244	3.19212020097003	4.00149299912165	3.1228312141418	3.75334684019695
IGSF8	2.62107419599988	4.35043848616832	3.42959606157908	3.793693136682	2.96337829311467	4.68174693443378	4.78077874337065	4.35690273070581	4.78001005699384	4.54327012107882
IKBKE	2.2900434700511	2.25963793827498	4.33974895347422	3.59966359903976	3.6479519198391	4.831027501688	5.06859023433937	4.67853133055427	4.98476730326585	5.2068079455008
IL12RB2	0	0.364852927130537	3.83047453454804	0.364753217350168	2.79793841075236	4.49971067879288	4.53469015789875	5.28032536701982	4.14205941839642	3.69890379919724
IL23R	0.122777345077661	0.0341864038982565	0.127834806488443	0.0807016863788419	0.0280764043927494	0.626007721297204	1.73360615288853	1.42106365045188	0.865920455868864	2.27431426316003
IL6R	1.73436008681271	4.34534183606626	4.62890384833355	2.60909173812931	4.80337192219682	6.59828195384051	6.28643987397296	6.25584810955613	6.39356566252934	6.05478483895573
ILF2	8.56200123396109	9.36893246149342	8.02255402469563	8.14663259939563	7.92848677337413	7.10728530966045	6.94127590874631	6.76998401350281	6.93783624324699	7.09416159054244
INADL	0.943974713348102	1.13682121221697	2.7084066621676	2.43072147005029	1.86129056369391	4.05480876309058	4.33629900873905	4.6337315118492	4.19363351645556	4.03128098403078
IPP	1.6470358698834	1.52124035877901	1.06258338258679	2.4561535098536	1.53914051063095	2.95678915697126	3.58202664720712	3.21370313328353	2.90249886135736	3.37627750672189
IQGAP3	2.52637742632239	3.75671803184797	4.02775965180152	1.90395278522362	3.8083246386834	0.113024681218927	0.360203974343874	0.188804815797073	0.0723203938481957	0
ISG20L2	4.08956124020677	5.93290835036985	4.46305398793328	4.13340867733922	4.49807200687919	5.83459408212003	5.95362805159963	6.07677161775397	5.77195309369953	5.83524601692702
ITGA10	0.122777345077661	0.443275570003932	0.45481862113746	0.0542995531130786	0.41584365823737	1.48173903826418	1.15024229836166	1.3595062211788	1.28651370361283	1.99875219043947
ITPKB	2.56153598626146	3.99232065232523	3.99040204635118	3.16018658757202	3.62974405701115	6.35427856024931	6.44512342241005	6.61315744685622	6.22037889250196	5.9977687038037
JAK1	4.71300425458347	6.65948451842719	6.04531493975714	5.26935382584424	4.42999477512591	7.73501760658128	8.12583843886154	7.96524104201091	7.68746077454212	7.9145366666131
KAZN	2.2420891542353	2.81121988519965	0.980283100546716	0.655647386071362	1.75610675784649	0.0763249114262789	0.15502763561533	0.188804815797073	0.174426807841445	0.584408051930728
KCNA2	0	0.0675814359494905	0	0.181728436073918	0.16080416245087	1.11641142700518	1.05499290804191	1.19303699721209	1.07398276627905	1.5838533899756
KCNA3	0.146126987789935	1.60323185521005	1.15552077153764	1.56369368997769	0.61409297707879	3.5420665016758	3.67785395717308	3.15603387277082	3.34710416528704	3.56112103695824
KCNT2	0.278804923055169	2.17023355671184	1.63591552454075	0.673104204641048	1.34075092101747	0.315542808063788	0.15502763561533	0.116220257346852	0	0.275345191568783
KDM5B-AS1	1.44534629558877	2.11540225149136	2.17657794757476	2.57699431686486	1.99532373624176	0.436308428621598	1.05499290804191	0	0.330021259478229	0
KIAA0040	2.52637742632239	3.01753746860886	2.67216550442963	2.476181203788	2.72691424479735	5.29851768591462	5.30117783128372	5.1837348952679	5.1241959431984	5.87391165705292
KIAA0319L	3.97361824228372	4.61186010290236	5.23966878627072	4.30418390587033	5.55533268465376	6.01994026679358	5.91820647731677	6.09163716704744	5.70599874239227	6.1416756444712
KIAA1324	0.0990435688686346	1.35538151918181	0.327451344756822	0.205917174901907	1.2836686246359	1.69040930978969	1.57785251202424	1.8142399008428	1.31660050082714	1.96028928897146
KIAA1522	1.42639908687309	2.24511668243374	2.9041340250644	1.83583302599898	1.53914051063095	0.436308428621598	0.621856358051424	0.856747125759399	0.646596023257642	0.634123489665352
KIF14	2.00087215777944	4.1409063701863	3.11553341405724	1.6006536230817	2.7311903413561	0.651180635257297	0.511378013391418	0.476634016886322	0.548591900925673	0.306342851144144
KIF21B	1.23278365692302	3.79460592160298	2.15423000156868	2.81575745496046	3.47005689735912	5.02885869297803	5.15150886434981	4.95052802803134	4.48777318048978	4.84586335392317
KIF2C	5.14400727975294	7.22264309003983	4.9355781723519	4.22206314588282	5.41752081364672	2.24752963907029	1.35605392991029	1.94572332134317	1.84640191498644	1.17740874153945
KLF17	1.00909641683226	1.84388462400064	2.19858498865208	1.0254405250364	1.08416352331335	0.113024681218927	0.191314621379297	0.188804815797073	0.359223253769247	0
KLHL12	3.69756743795964	4.61750830846518	4.91246236325723	3.78569086561602	3.98522896675591	5.31337755398234	5.34512346137771	5.4074332384342	5.00107035674558	5.24030045747792
KLHL20	3.27347210804227	5.10747684130571	4.41059622082464	3.37008127219058	3.76101124919509	5.49031450331227	5.6101260687545	5.95198823280948	5.24742970209637	4.66485919383357
KMO	0.0749128084150622	0.223860380926427	0.54918919202247	0.205917174901907	1.27197604809858	3.70118023067669	3.05114746954799	3.47182940658169	2.90744967930822	3.72207808074275
L1TD1	0.438629095681443	0.132138251769795	0.300570728137013	0.0807016863788419	0.258840675259663	2.83575419645258	2.15704690360006	2.92589678910619	2.39690736596125	1.36576379154701
LAMTOR5	8.05226271866414	6.0414121742732	6.48615754886054	6.59966002079497	6.81004287926287	4.6399183540364	5.13180530974958	5.08021054673246	4.8575219304522	6.224136496089
LAX1	1.29677745351048	3.00466394815582	3.29307597756754	3.94147163053531	1.81369512266872	5.73436232910989	5.61847859853072	5.77543009178313	4.89663865604627	5.57460660667671
LCK	1.0343437307012	2.30934130507297	0.910886043737343	6.72552025152039	1.92986312972371	6.89220803789204	7.29889823297714	7.2130486354612	7.19075811907273	7.28593755480822
LDLRAP1	2.85160458722115	3.97482534766536	3.69254155101908	1.58229201135015	4.09215871850641	6.28158365042917	6.67512586327771	6.38165346477859	6.69354718560956	6.22667061375207
LEFTY1	0.169104733692995	0.781884959293906	1.06258338258679	0.601972599199676	0.576562813384111	1.80699494520962	1.79384765570943	1.85941232421817	2.01184496193121	2.09952474947564
LGALS8	4.95862239588273	5.5957098525136	5.24584671104356	3.95758840164244	4.02408530725753	6.08777316597563	6.35102002889991	6.00947982423547	6.26301011092427	6.10633427751211
LGR6	1.59707835558327	0.699071023019241	0.637763912421168	1.06565028310251	0.973010495789195	3.93180797912648	4.36834864287212	4.03633275098668	2.68909252415239	3.27021713530101
LINC00339	3.04101116974538	3.15980897818171	4.01747919938948	3.63794887159149	3.88324711970153	4.75469254353314	4.55745822681274	4.83371944880876	4.31410515314674	5.15026728955038
LINC00568	0	0	1.85496769221998	0.601972599199676	1.34075092101747	1.77299770820005	2.04253264063854	2.2039314381455	2.03011807731828	1.9006011001781
LINC00623	0.278804923055169	0.841017807098719	1.85496769221998	0.546223442819901	1.7644757504659	2.03447777098321	2.19328376790825	3.18737268790105	2.52483851793056	2.62719464728676
LINC00853	2.00087215777944	1.10500845167579	2.24866570769549	1.09184737384262	2.74394310773908	2.57799411537396	3.19659007371733	3.38180999546513	3.82898079531518	2.40177492328537
LINC00869	0.475964167291349	0.16336473226847	1.19983669527885	0.448236038164162	1.21204799483701	3.32460728948818	3.43088125154915	2.98314160849377	2.11816522919065	3.35048439522228
LIX1L	2.80835163077596	3.23154275847285	3.15733464029385	2.93632055179067	2.29592418812362	4.1550025236445	4.6170287415318	4.58581682704248	4.2896650367595	4.31654600323406
LOC100131060	1.83836281560337	0.633683684808417	0.245258628765793	0.99799759653862	0.632498181767079	3.78885346469907	4.02308466077062	4.27383363249235	4.2492887786132	3.95996873373214
LOC100131564	4.17717568992852	4.09912672941536	6.76493787298671	5.168338866138	4.98533079851334	6.54849078171491	6.70091900559349	6.9605130609876	6.37581413866449	6.59591574374626
LOC100132111	0.278804923055169	0	0.637763912421168	0	0	4.6209313544324	4.65650032375027	3.93182897989128	4.23557494988454	4.78389187098114
LOC100506023	2.32114975984513	2.52303011846465	3.24453923065602	2.44094814694854	3.06850441088606	3.81414912563418	4.41512641508776	4.67537707190908	4.22767954730643	3.557904638772
LOC100506343	0.380749909585691	0.337735236779189	0.800099288378031	0.132099198133889	0.109168936988337	2.03447777098321	2.78639420838676	1.82566629726398	2.3467604078089	1.608934805931
LOC100506801	0	0	0.273179741483592	0.0542995531130786	0.210655002051101	1.0036623927241	0.820272835991936	0.764766750582956	1.56239748773204	1.43752314890876
LOC115110	2.45805263592473	2.24511668243374	2.40195360361883	2.86595736511209	3.26119754984253	4.22373442177778	4.45484862022042	4.36866772509933	4.02848968838986	4.14282006896656
LOC388692	0.475964167291349	0.253182781404547	2.16916703011175	0.298809706217323	2.01650012777773	3.78601526085771	3.98483223424243	4.26546725562055	3.3397976199088	3.74488598685323
LOC643723	0.320451276981903	0.132138251769795	1.22864200605917	0.757353777173866	0.258840675259663	2.71560929542104	3.27053263222645	3.24382667017023	3.1934423558224	2.08171829375513
LOC643837	1.26513534869344	2.44258557281074	1.06258338258679	1.54485247606189	1.46918339610905	2.77407028730591	2.78639420838676	3.0382014288658	2.86226853780927	2.32059705963692
LOC646626	0.665639390316772	1.18326250014497	0.963244273000186	0.836953677900576	1.22423440890795	1.88333840819153	2.06226076006773	3.36624513334873	2.31730245259168	1.83833647229177
LOC653160	2.73709997821947	2.65521492553107	3.69512391669178	3.22375910032438	3.38848033807492	4.48052823880579	4.73541960039083	4.26546725562055	4.44244421468369	4.85768293485881
LOC653513	5.29917544329136	5.79578433905504	5.86269511066116	3.96646497268707	4.2746098643363	6.67545797007811	7.07382958578679	6.52347163916124	6.65248449367564	6.69659977460003
LOC729041	0.547855083895729	0	0.478996267538237	0.298809706217323	0.755151534390343	2.57799411537396	3.00602197166417	2.13212311054617	3.02600091474187	3.76455134079394
LPGAT1	2.82653154444821	4.76348074594256	4.33809765278176	3.63572470258176	4.10539627279348	5.32417833033522	5.42443605448437	5.21013121286259	5.0308671915132	4.96963009715074
LRIF1	3.9136560808947	4.60049691693801	4.00712496376111	4.66639770662674	2.63405783333752	5.68950374292245	5.76862659720848	5.38056950037447	5.39220020665808	5.5391625975839
LRRC8C	4.54421338247834	4.98720030497979	4.19034228503818	2.54890217320223	4.31077365272948	5.50505979255697	5.60844974421244	6.07617379789219	5.78007370915949	4.69591650175426
LRRN2	0.278804923055169	4.72082505305437	3.73079992926976	3.2874844686353	4.10539627279348	0.113024681218927	0.226711257316895	0.152968970745529	0.141187864058663	0.366408949814576
LY9	0.122777345077661	0.970240981219166	0.327451344756822	2.26792741822369	1.11066339577327	5.72920013022141	5.79833932412617	6.13303878070316	5.53899268794938	5.89573176805927
LYST	2.76753065303851	3.152046333103	4.7192103567159	2.80392052690973	5.06879275295733	5.30547134247806	5.39069876394408	5.36890155612207	4.97654616524672	5.28766947644572
MACF1	3.78010774423892	4.91335487359633	5.42375665864367	4.13970080292407	4.21479341493824	6.29711651555969	6.52415717507954	6.48480500052564	6.09579287649652	6.09361856832843
MAN1A2	4.35803327300904	5.93064147879619	4.88218720749182	5.67067069195561	4.77879540383142	6.77364308452664	6.63863345518556	7.48935629078438	6.74631007034758	5.20372426075655
MAN1C1	0.759467688281572	1.44705125235448	2.56894462783021	0.364753217350168	2.1566218370887	4.76625946418395	4.9623557779132	5.02428327048885	5.25521804418609	5.07913262448766
MAP7D1	5.46850087023041	7.21404757778549	7.29252609444839	6.36269950978974	6.65803659183325	7.89322831973672	7.52632052949585	7.79857655463262	7.46080184317776	8.03480520105895
MATN1-AS1	0.530215406758854	0.741072122840856	0.946001802319179	0.488233112536526	1.42763011105847	2.38141776920837	2.4839935550136	2.52452707348361	2.52483851793056	1.96028928897146
MCOLN2	0.0749128084150622	1.40847518888657	3.11167255251135	0.527151161157744	3.16332661772527	5.35035147951851	5.66840778933573	5.23283833878418	4.88914999165657	4.87587861085495
MDS2	0.380749909585691	0.223860380926427	0.0969222707869017	0.276141269121046	0.498440134470847	4.45216316198242	4.51334970497492	4.06554004742597	3.76495787117594	4.45438793282662
MEX3A	3.00952982073023	5.11148515733287	1.47693269701038	2.97554168788625	1.43813117372291	0.0763249114262789	0.117804350902165	0.223772048179298	0.141187864058663	0.243666866633964
MIA3	3.92551222670513	5.84776899486752	4.38523429493035	4.10474949501951	3.96540117031172	6.79285647029431	6.56232407942709	6.16149791561334	6.38737744401492	6.3461526364704
MIR181A1HG	6.06838087604782	7.35342022176401	8.53944476609247	9.37011836268535	6.11783647370343	4.99361925624541	5.37204838072433	6.15471874728028	5.53659804784648	3.54171419905269
MMP23B	0.169104733692995	0.916270434721809	0.0653328439641018	0.276141269121046	0.082641345560821	2.09076219514089	1.99199879390223	1.71941674820376	1.69429074521743	0.558892765235698
MNDA	7.89823358275859	8.83313414877907	7.90729281948805	9.68559212246098	10.2435897314622	11.6388467055373	11.1995454292666	10.7543412675293	11.1408771817524	11.3994828117447
MPC2	4.32899629715678	4.04146913661733	4.45393425098332	4.37789423360632	4.22088790502852	2.81362762905281	2.94357140975884	3.23956162571398	3.36880436647465	3.18938266996626
MR1	1.58003388395821	1.82448059631155	2.84024148903053	2.20331254381128	1.98819529684123	3.66146879919341	3.61245296685861	3.59044696490946	3.22947100631688	3.98891798430847
MRPL24	7.47372089204546	6.20087007850007	6.94875372000275	7.39245634762382	7.34932475617415	5.95572243415681	5.65872122700962	5.99120374093097	5.92199323770908	6.09139565468375
MRPL37	5.95726669415153	6.62870089656598	6.08228132318375	5.73805286860888	6.42648576318365	4.55243712732808	4.95445966591855	4.83936733547639	5.02062239762759	4.78801565109096
MRPS15	8.42844123003482	8.43097698688359	7.62193063789939	7.96865686108759	8.01026418368553	6.86556971168564	6.9832743363354	6.98237366155224	6.93177437033884	7.06698528891879
MRPS21	8.10906427268095	6.90063987966471	7.43798805751442	7.58731978267117	7.10535435076709	6.00109564544366	5.77461829969246	6.20534949677217	6.04446771655443	6.52150334309355
MRTO4	5.65095911793229	6.75161606725393	5.29774246006764	5.27365151948352	5.78914487846272	4.01172666861643	4.5866997916145	4.52403352666711	4.43045601983678	4.32413871443485
MTF1	1.57143553514984	2.63864491778464	2.08503084663028	2.21527800368621	3.4520354042119	3.57203266110152	3.51917852146823	3.41622884145162	3.22551196825213	3.4123428069983
MTHFR	2.2528842669785	3.37849006861972	3.1610753728445	1.82806173532568	2.97424238742695	3.95473616886296	4.22255257260015	4.23579684683567	3.60044593769431	3.93042666908784
MTMR11	0.744247310192525	0.970240981219166	1.55861296219264	0.0542995531130786	2.2309764799694	3.98227351605628	3.11865202890664	3.32255511462446	3.38309192829207	3.71053747107464
MUC1	0.957236340328197	2.6715967782147	3.20884233423738	0.852359883874018	2.91908484138168	0.464983852651937	0.931716012210695	0.223772048179298	0.573724110845729	0.859849592832543
MYCL1	0.122777345077661	0.364852927130537	0.353840263182997	0.157127214577933	0.45773291231518	3.46962559890997	3.48669702418578	3.31446734258122	3.36880436647465	3.42652021453652
MYSM1	2.41063620319257	2.84049409820038	3.19431253665084	2.3677906242885	1.93728494258887	4.02623078500342	4.36834864287212	3.95021552304468	3.97053355513806	3.93786909099839
NADK	4.86585847775588	6.15936389208785	5.39704182328255	4.98042808941047	5.88964117115815	6.88857430375039	6.56448719656996	6.46393389114549	6.53183461170594	6.90934753937557
NASP	7.41636017160951	9.04279555282789	7.43374209317296	6.68495404430675	7.63170482152672	6.52952604948096	6.37043708056353	6.0886762859259	6.44426921447967	6.64106944666471
NBPF10	0.320451276981903	0.565191515999048	0.616124816123964	0.0542995531130786	0.305468838732834	1.89392216039464	1.75800542982129	1.3595062211788	1.68278645992391	1.62131387048844
NBPF12	0.41959287697363	0.761622857089862	1.09423241318274	0.343105236126473	0.538030207240892	2.13604458785853	1.82882096331009	2.17742039118952	1.36058597515338	1.54539423582878
NBPF15	0.616333005503214	0.677602850600166	1.22864200605917	0.298809706217323	1.01570269328664	2.12710109954058	2.21987634142407	2.15947178311442	1.7723501405037	3.22631963950413
NBPF3	1.08355031704076	0.223860380926427	2.23453344183718	0.181728436073918	0.943830614563514	2.54479868681183	2.14784366428341	2.53848241074839	2.80505368364859	2.6148661558899
NBPF8	1.08355031704076	2.24511668243374	2.26960788114078	0.821381175182419	1.90736581883102	3.70419015528045	3.8803521431774	3.94760317720062	3.36521025739821	3.72781395020942
NBPF9	3.14608169726197	3.60860633806202	3.86069294436611	2.98954362986382	3.05492236849898	4.77344197712931	5.20129077507326	4.99168598661123	4.52045519340753	4.77144933126299
NCF2	4.28234031033071	7.23164812571452	6.63075434961562	6.31101815018111	7.7442772625401	8.98682281011611	8.80312684197354	8.5952976620637	8.78694553354006	8.8683797626171
NDUFS5	11.7660732651296	10.1681238026996	10.2895867316285	10.3875694823044	10.6313616219535	9.08743532919225	8.49476593577577	8.64914742725521	8.66964055832376	8.99900647510217
NEK2	3.69361098715842	4.81231805010833	3.72069648647551	3.00685709301396	3.38033542130045	0.964032420847754	0.511378013391418	0.716479684761674	0.925704503670611	0.773749338404835
NEK7	4.56059804000757	4.86905771455335	4.8742332707498	4.67183509617084	3.84824204250662	5.74828160978617	6.03137827750915	6.2297450129805	5.86205195654128	5.55457490603502
NENF	5.82607276021871	5.41372551504559	6.04733752412446	5.47368508450556	6.21110186480935	4.8877268483089	4.34236279965391	4.82235690819954	4.78808557430147	4.83394613815362
NEXN	2.17556510678741	3.92786450049552	6.07337629526412	4.9830549217927	4.87275104852429	7.8794808692806	7.28846704339409	7.29265652559688	7.19075811907273	5.4157833752825
NFYC	4.34042829317346	5.79204307417316	5.1615273107672	4.29575647077832	4.72406501307236	5.91473425668008	6.18661437212545	6.32792680370292	5.95942237580103	5.83524601692702
NID1	1.9553344999386	2.67701631792396	1.77910472954438	0.276141269121046	1.52935193964001	3.07311535664748	4.19824038948834	3.93182897989128	3.46931951604148	3.15998550686609
NIPAL3	2.41063620319257	3.21300852875795	3.64257737406084	2.9578459677048	3.43902367392124	4.50834636142779	4.78672029170058	5.01931599380868	4.49765575611501	4.29738754075394
NME7	4.58536524358026	4.48783365152663	4.56398576207579	4.99958137038503	3.56174464556247	3.32460728948818	3.40407597655448	3.77268869568609	3.2491048524683	2.77301963129877
NOS1AP	2.40096299681203	1.10500845167579	1.09423241318274	0.789722642307092	2.56387086785337	0.464983852651937	0.511378013391418	0.291262277044665	0.359223253769247	0.506467155874268
NOTCH2	2.42979018843699	3.87697073910423	3.59635689720426	2.29636763502005	2.87725212293335	4.95497264453524	5.077099869344	5.04275970788452	4.77053113095299	5.13847299998643
NPL	2.19808234699906	4.37231824978627	2.73876198887398	1.82806173532568	4.29352812617433	5.04081334929728	4.871629517006	5.11438637164741	4.60516813393991	5.68486886984036
NPPA-AS1	1.22183651058635	0.633683684808417	1.79844772335822	0.852359883874018	1.53914051063095	2.79115641449791	2.99579947467317	2.55916552652789	2.93680302694714	2.7393422522096
NUAK2	0.0749128084150622	1.78487159791052	0.928550761794148	0.407098394408138	1.73070448830994	3.92149952580442	3.39632495064238	3.79611146136619	3.54751484944042	4.36519904129904
NUF2	5.69169620436356	7.53692123001293	5.34619401928875	4.51610593296057	5.35862398006864	2.79115641449791	3.42327328694875	3.18293717804015	2.96557103542559	2.78407296257584
OBSCN	0.191722243924541	1.66998225114673	2.71351044494152	2.03124171846423	2.47996565666662	3.689077339761	3.31232130877927	3.2981544937298	3.45924022981162	3.39802469378755
ODF2L	4.47789869711018	4.22655673009218	5.27116282304943	5.03038477421238	3.84232438776634	6.13927692364282	6.18267682182987	5.72674297124142	6.0963349565974	5.87907557033756
ORC1	2.82653154444821	4.57314514107428	3.98408063701739	2.50083106741803	4.09547951155862	0.675921840680153	1.22215824651513	1.13910525159635	1.22438970827705	1.17740874153945
OTUD3	1.88073825974202	2.94751182379737	2.81196833882356	2.12302020084395	1.98103146043951	4.16596009464414	4.21596250537699	4.06312856385864	3.94668309458957	3.86165857481208
OVGP1	1.2436483616655	1.02226511058191	1.68870087388862	1.96191624486622	0.394433920406981	2.44036775971534	2.4985472437691	2.86628635922127	2.21718509244538	2.31298563696704
PAFAH2	2.06352944449189	2.47405883907952	1.98727859356066	3.77965989829593	2.4387262351988	4.87175313363514	5.01265325436777	4.98914772915649	4.71654862454161	4.73773484420708
PANK4	3.3357241363385	3.50271671699285	2.81671917619941	2.964950323061	3.36390632655908	4.38622610420456	4.55397874941335	4.35098405854531	4.69523613865	4.95869633881248
PAQR7	4.0910659474501	3.91874363169343	5.69736937379016	3.60194401877231	4.51056418158401	3.03058457101954	3.01110618528743	3.34654989693582	2.82612255227678	3.69598066374989
PCNXL2	1.0343437307012	0.720224414490511	3.29307597756754	1.84356267964708	3.09860441283409	4.33665802333102	4.29312348380721	4.46497620698939	4.05995619817321	3.90026700296495
PGBD2	2.29527465084344	2.73012058627078	2.0771330924643	1.57302282019603	1.36296610960671	4.23418404133425	3.77370620524371	3.70314929369406	3.79998917143719	3.99606543357512
PHGDH	3.56741146361607	3.95041754204246	4.89459832087564	2.47120028500036	4.66829164752898	1.87267643837962	2.30513657894388	2.18631164668789	2.20918812273321	1.47892569909422
PIAS3	2.00087215777944	3.32770987920159	3.32677179568747	1.9900474344166	1.966596178157	3.8197106563683	4.15984214456627	3.79029132449374	3.80795393201794	3.73067335579276
PIK3CD	2.56153598626146	3.72828722040852	4.89908511172556	4.87122868472229	5.42611859921182	6.56431355868204	6.73512003374343	6.6380795917533	6.55331489774883	6.86968810434491
PLCH2	0.0503715571226469	0.16336473226847	0.300570728137013	0.546223442819901	0.16080416245087	3.15898505158153	3.93754891759571	3.2981544937298	3.54751484944042	3.00800308640656
PLEKHG5	0.025405607148344	0.16336473226847	0.478996267538237	1.40558856237571	0.328229696491533	1.97590804152639	1.40322557332517	1.43605118885914	1.82562925836696	1.43752314890876
PLOD1	3.78010774423892	4.83673585566012	4.0938330623918	2.76781562984507	4.16982118438973	5.03723734222604	4.941202676113	5.48694779509781	4.68518152984616	5.01020336847299
PM20D1	0.41959287697363	0.0341864038982565	0.187741057851909	0	0.13521754571485	0.520679456820435	1.57785251202424	1.13910525159635	1.37495475398817	1.64575782932578
PODN	0.0749128084150622	0.0341864038982565	0.158098852102441	0.0542995531130786	0.0556168258326213	2.16254713572304	2.08172274271173	2.28894016469217	1.69429074521743	2.07273196591087
POGK	3.4666843219191	3.60007306972092	4.07412843773178	3.40706568050814	3.04808309458973	4.64148938200457	4.78375257621837	4.40910570251424	4.49436908033048	5.09475307527458
PPAP2B	2.23666115515492	2.57620610347521	2.1238838277436	1.77245803092188	2.76077331293395	1.27055880077271	0.953007643069487	1.04448142318028	0.69320953644764	2.40177492328537
PPM1J	0	0.28192106407475	0.127834806488443	0.229707035269066	0.958494327779976	1.33411492658678	0.931716012210695	1.40591877703731	1.7057040187301	1.47892569909422
PPP2R5A	5.80834447606373	6.15013823471105	5.62405236691422	5.63102380446466	5.75017021870974	6.76466059827676	7.03940679929137	6.76442842811189	6.64212638811726	6.80434926155536
PRDM2	3.58246682790741	4.65780956382412	4.82202628962026	3.91420367142229	4.11360848563975	5.90626432013346	5.99334803741542	5.98038153816657	5.73969980794947	5.59514866798086
PRDX1	8.39190064264413	9.37920313366521	7.3077924651452	7.26730183114769	7.49395662552981	6.12193738900767	5.94102952061116	6.25002920559202	6.2567194322046	6.88773393509931
PRKCZ	3.02850094411186	2.23780087348977	3.69512391669178	1.17996316992958	3.42852912924019	4.18762867830733	4.45671314567241	4.36083506536882	3.9657949021991	4.40153888103798
PRPF38B	7.68126169040565	8.29385133895465	8.07987298656544	7.6057599636637	7.47607381288372	9.25664123173617	9.07816760605272	9.13042641773292	8.75012882453552	9.25287012864812
PTAFR	1.22183651058635	4.07058595098753	2.2626608794016	2.73078392750433	5.08642381423881	5.10028728615614	4.93720170747246	4.95833511651453	4.98476730326585	5.39700667860607
PTPN22	2.46270968052023	4.48783365152663	3.63452767786198	4.43656729078031	5.09225327585178	6.15200839645147	6.32981289952526	6.35922335982151	5.81078605298782	5.70318166862596
PTPRC	6.25008555656959	7.41816021477765	7.22823270087023	6.98928893022903	6.13528511048759	9.81017297544668	9.9926293149933	9.67520064113406	9.6453092558381	9.5117542347459
PYGO2	2.81200598703461	3.06791267233493	3.29307597756754	3.46082313435431	3.01339176671323	4.77487419865604	4.56612038246966	4.41856900413008	4.672150347923	4.72057746847248
PYHIN1	0.235920534701541	3.28220657469149	2.0771330924643	4.83969091039455	1.52935193964001	7.74015906847286	8.36364843420911	8.15467889405396	7.58187206853046	7.10411879740148
RAB13	6.58112478082091	6.65021488014243	7.04501838983327	6.62707000290111	7.62654920674623	3.63647631844423	3.39632495064238	3.74286512799133	3.2491048524683	3.85118607709427
RAB7L1	1.68738504016889	3.07203227375201	1.95316509587441	2.79597493998437	2.65221167506995	5.76495353906404	6.11934662616015	5.63311343308321	5.4132374355761	5.90398830543067
RABGAP1L	4.82213136513953	5.30766548251584	4.71539932008406	4.72406429662721	4.89388437927317	6.37425808518918	6.52415717507954	6.82082981998802	6.41371349218222	5.64753080514861
RABIF	2.02626254534282	2.66069623759599	1.88241844677172	2.10383893996553	2.05794261764576	3.38961956080595	3.51917852146823	3.37015212015904	3.0440967224947	3.28973737674095
RAD54L	3.26816112452858	3.95265357587814	3.27937415651534	2.29072426682861	3.4827929450762	0.113024681218927	0.422586998816565	0.447345957649701	0.470456532046784	0.306342851144144
RALGPS2	1.02177530189064	1.31423833903421	4.13054621698867	3.26463596061037	3.59262409363379	5.84690259951039	5.56589581075482	6.09104547675916	5.01719123567734	5.39790637030085
RAP1A	7.03000806163745	8.29550388517955	8.1047293466153	7.29346333095958	6.89420411363644	8.67723602681434	8.80239387042573	8.98808290402846	8.45881071914994	8.94262762577124
RAP1GAP	1.1658189909597	2.90657547066735	1.45272015113666	0.507823364215302	3.26119754984253	0.183736899080686	0.327970851680876	0.323859203270788	0.174426807841445	0.144231517136999
RASSF5	4.02804862686645	5.10948239138342	4.26001913655995	4.75410761611796	4.33204464794878	6.87728454667424	7.08983700951569	6.84734900291502	6.92141036866906	6.65581199865955
RBBP5	2.67022153350395	4.21542624040857	2.86797119061801	2.69277658166715	2.49009391710401	4.88905004204309	4.8131585433657	4.80946615978902	4.54766441041297	4.78389187098114
RBP7	0.889674470905766	3.24255007055483	1.84570013035437	2.80787697039251	5.31370907239808	7.0314257609555	6.17476933354804	6.23885479159975	6.74734589253507	6.57100387490658
RCAN3	0.494275526162528	2.58199535174367	4.34797722432067	3.2414197610266	2.14384811054649	6.63225926514481	6.75419722040936	6.52653816519922	6.8295222079367	6.00250848320826
RCAN3AS	0.2575220663517	0	1.21431124148129	1.14285624938232	1.18736193487715	4.97005567663338	4.67903635228543	4.18124697925832	4.92864772513865	4.9115956383033
RCC1	7.052966254026	7.49553766948421	6.67557583993005	7.53188754402294	6.61385201473684	4.97878183568786	5.02401550218168	4.99041741610562	4.73755084558255	5.47410685896895
RER1	5.07724815447391	5.57626431485042	5.68962047083282	4.85888688499805	5.25552466389289	6.53503040410414	6.58594183753198	6.45706228859275	6.29122034469176	6.65393032559104
RGS18	6.19377527362513	6.75322041568781	7.02488745373381	6.03581608028699	5.97460149110135	8.8711512618361	9.11006033726883	8.48037457963091	9.19767608624503	8.1376239864006
RGS2	6.50330500415762	6.86872963239566	5.10049905359753	6.93628220743707	7.63997253044801	8.98156054780114	8.45404377310668	8.28080235037833	8.4516262341126	9.31265353998834
RHCE	3.87049912270452	3.62552293327491	0.856555840384212	0.773628987887022	4.14759823802499	0.600387765108695	0.295001077144167	0.614768641147539	0.300215946477068	0.395529494681986
RNASEL	1.94205529846287	1.52124035877901	1.68870087388862	1.25143096004065	1.85346623441997	3.75442084825695	3.9187341621436	3.77563742244492	3.61565136698972	4.18095274195761
RNF11	5.44162434041083	5.89620391043891	5.96894678382969	5.90387435542161	5.07048121551293	7.14792087641826	7.39804825329041	6.9963442653683	7.45023864642048	6.58844784033103
RNPC3	4.1586389070274	4.72997921674341	6.07089289026837	4.92321848201293	4.92688031617372	6.52782816817042	6.78123263245969	6.8336198778046	6.45233751124085	6.40685296340787
RNPEP	3.16334976366131	4.16231742849099	4.52822664304553	3.17557894006381	4.06700609168668	4.65243893526679	5.74288054008342	5.59021123445631	5.45610380648136	5.27695063255029
RNU11	6.91620157913001	3.27507690859348	5.93657589157173	8.43271553404362	6.59842784523691	1.0036623927241	1.8516742032419	2.59299178828204	1.71702770917683	4.18304195799314
RORC	0	0	0.0330362173740078	0.805638746448367	0.372701667779103	2.25575892110395	3.34892338137638	2.67739898035755	3.22947100631688	4.59125541696348
RPRD2	3.1690601588025	4.38396364567555	3.95851432115111	3.03413359091304	3.24334536068409	5.28450900985358	5.20351328105748	5.42725778567951	5.06450043456598	4.7263192953171
RPS6KA1	4.69925753910648	5.54103375881483	5.87868605447793	4.76228650213574	5.68993459816309	6.27855787634048	6.46239436992764	6.39129795611606	6.18717624006582	6.5173695955297
RPS8	13.6327211588323	13.1106983927668	13.4119278145562	13.4042051282207	13.2021661057319	12.2515733681224	12.1480420504676	12.2210091291806	12.534999279002	12.4134943095292
RUNX3	0.713316191670586	4.29512311413045	6.21326113332836	4.35238634141254	4.29352812617433	6.3874256881163	7.11100631434856	6.93337340785356	6.34284358566344	6.2407799970436
S100A1	2.49943454889719	1.10500845167579	1.535743781817	0.740892867025105	1.48951967439646	0	0	0	0	0
S100A11	6.50330500415762	7.6728200994192	5.95069254272395	6.69567020343047	7.96718175384085	8.70726895612691	8.16057156180597	7.79039928792014	8.79856782288276	8.25647352753871
S100A8	12.9480699683052	11.9547099511399	10.6682102488061	13.6471134267012	14.3971708007745	9.84361382528277	9.83880557481652	9.96054045142079	10.1181669763446	11.6635672395542
S1PR1	2.40580770728968	4.19668244341862	2.84024148903053	5.08194048245968	0.234949003066643	6.32768936633747	6.03450267241244	5.91836299593274	6.25477830737216	6.81886564708265
SAMD13	2.46270968052023	0.741072122840856	2.46383565437898	2.13566747779289	0.987382058215554	0.493100405895056	0.327970851680876	0.561091263481407	0.646596023257642	0.0739174277080215
SCARNA2	4.7826354158179	1.56866160895059	2.82145442026267	4.35914279206803	3.05150678434332	1.20407324122099	0	0.355735863371873	0.573724110845729	0.682182644925732
SCCPDH	4.98637856567954	5.12046335673912	5.82664289548178	5.45362246683395	5.09142193637479	3.32460728948818	3.64552402918473	3.5803642699289	3.40075467323337	2.89529028769391
SCYL3	3.27081906019502	2.88332090626523	4.14950009034632	2.96848942450122	2.37456885485419	4.81440980325163	4.78523719705678	4.57061727679614	4.66778033214821	4.63769592326414
SELENBP1	6.60185546985429	2.70381277817165	1.78880864395783	1.63669029521796	4.28918434033906	0	0.724472984527261	0.476634016886322	0.107165016051286	0.682182644925732
SETDB1	4.10900107600098	4.80491138595729	5.34947628212385	4.67183509617084	4.54982741095043	5.80475821710825	5.69787172021746	5.85076463856359	5.41671400839352	5.89827727755635
SFT2D2	3.07486522612584	4.02456325588692	3.8210477711836	3.07081612115187	3.65021182969946	3.77173987889186	5.12946945278257	5.13290110432536	4.54448983320541	4.15776943989005
SH2D1B	1.29677745351048	0.193929624247742	0.300570728137013	0	0.282343127627512	4.4250546642179	5.68599931377752	4.89466245885787	4.89289918281588	5.20063397067732
SH2D2A	1.63057483305023	4.02030564900742	2.28340232733338	4.05900518179372	3.33610177880286	6.49170313810642	6.58082174662357	6.13188865488253	5.96061374765054	5.52110860818581
SH3BGRL3	6.96338209598211	7.63659719384006	7.79967257636179	6.82672568952814	7.41076234599501	8.56984806094052	8.36426938835696	8.41557023105119	8.96155574333096	8.21891085278961
SH3BP5L	3.10794304868956	3.90956473273848	3.76561496744038	3.64681141591261	4.12502761188522	5.01073889300985	4.55745822681274	4.45397385984108	4.68518152984616	5.05652016377259
SIKE1	2.67825241107877	3.25347403579631	2.88163869936119	2.56769091572575	2.30168607430465	4.02382353584073	4.07983659984282	3.56681011790468	3.48596340326607	3.98652761058272
SLAMF1	0.299778370738319	0.541618628199755	0.680092090459703	0.740892867025105	0.914048337459086	4.15059608554599	4.40550533394981	4.06071304271528	4.23557494988454	4.79212767743198
SLAMF6	3.31269325897603	1.81467982878112	0.928550761794148	0.836953677900576	1.00161186769762	5.99925884109375	6.39008419835658	6.19712511755235	5.9420360045232	6.11292433521781
SLAMF7	1.15434966777963	3.97702389860528	0.700799398421987	1.16769993705134	3.53264172353226	7.20082431857536	7.63611401292093	7.31334979832506	7.02952896453781	7.44673359200076
SLAMF8	0.146126987789935	0.443275570003932	0	0.181728436073918	0.518370969191657	1.66591742131403	2.09135615788853	1.64397142970377	1.44472733663632	1.93075385525116
SLC1A7	0.025405607148344	0	0.0653328439641018	0.0274052244657405	0.0556168258326213	1.55024758321854	1.75800542982129	1.29520471745355	0.0366133151928099	0.999168246887839
SLC25A24	2.43927265555043	4.35382627748482	4.3264853211556	2.75557704206976	3.17592978524857	4.69087974908106	4.64999626649534	4.72198178293609	4.47782244124193	4.3670379381674
SLC27A3	2.47197891184368	2.69315384510691	3.9015156195359	2.34618851470457	5.01544549378187	5.70836461580096	5.81296931604547	5.94020978570863	5.51080480543451	6.07910802638104
SLC35A3	3.11978576423377	4.1448229995073	4.10940525372613	3.27895862732603	2.56387086785337	4.74741583927282	4.99992268606782	4.82662835494297	4.5058398360875	4.52362001166152
SLC41A1	1.26513534869344	2.69315384510691	1.60329169162007	1.19212304055087	1.44855635344447	3.07311535664748	3.15585372841767	3.19620300565852	3.05752116461957	3.31662946294155
SMAP2	5.24478494055026	5.55139850877577	7.86892465562671	6.03201578373588	5.6888357728643	7.77600286015805	8.2750226033547	8.26698627377175	7.9850103259888	7.84118980732156
SMPDL3B	0.438629095681443	2.7963569678442	2.38925217665391	1.61878447495722	3.04121124376215	0.217834387766288	0.15502763561533	0.691716245753582	0.174426807841445	0.532918082024768
SNRPE	8.56139074992256	7.42964348841091	6.81209319492833	7.88100172056246	7.10494249850363	5.53495131475534	5.30325177184664	5.7783732264241	5.42104797620495	5.81450713126305
SNX27	2.74476803371309	2.99601733634482	3.29987839579836	2.56301662019652	3.04121124376215	4.83240370836073	4.59688044931154	4.64506256168624	4.57125365591591	4.6037864520914
SOAT1	2.81200598703461	2.69315384510691	3.49329860731728	2.31872291394673	2.81415382014135	4.66947921320393	5.03279135144191	4.69731341648152	4.51072809169258	4.7574972509975
SOX13	1.43590379570277	0.132138251769795	0.0653328439641018	0.157127214577933	0.478230093492862	1.95584421255456	2.39344654200584	2.15041304139497	1.67118969968097	1.64575782932578
SPATA6	0.818792541594425	1.3417970800784	2.6133093915128	1.50641539853765	1.5871112577045	3.1189462790602	2.97513457987998	3.03328192414482	2.93680302694714	2.32816853634401
SPEN	3.15474156616572	4.77994422266706	4.76785892554463	3.27895862732603	3.97444760047159	5.93088414473964	5.99141995346081	5.91301660687803	5.60218973846567	5.69953765789847
SPTA1	0.191722243924541	3.11259394501243	4.55121434709774	3.06421557114751	5.33001179595309	0.315542808063788	0.191314621379297	0.223772048179298	0.206917158468063	0.243666866633964
SRRM1	6.03124071022851	7.88890894170425	7.33867497991022	6.39033790627099	6.80877899499517	8.11905924878177	8.09249872116595	8.23212425824818	7.7407894419912	7.91689233276626
STIL	2.43927265555043	4.5077394857422	2.71859623583345	1.85125114005905	2.41765587054486	0.838159714916691	1.11289372643901	0.984577234211243	1.07398276627905	1.07312722808573
STMN1	9.88279139776437	10.0464410922021	9.19631698830616	10.0004328850539	8.67501524893882	5.77929589617758	5.57020813321024	5.4896439845131	6.04109286566993	5.59671677754497
STX12	3.69162868548683	4.0561009978647	4.75801258472645	3.9160376573739	3.92863729153843	5.82287214936703	6.07147696824007	5.98038153816657	5.58761233140516	5.95744958354787
SUSD4	0.122777345077661	0.0675814359494905	0.0653328439641018	0.620086986199233	0.61409297707879	2.51768119907825	2.99579947467317	2.38475037962263	3.46596757212676	2.72220409599963
SYDE2	0.0749128084150622	0.132138251769795	0.659083232652371	0.448236038164162	0.210655002051101	1.4390159180422	1.63166053270283	2.07581951757536	1.76145406768144	1.07312722808573
SYT11	1.55408355695503	2.06668612596563	3.49922134931225	2.55362234851875	1.98103146043951	3.78032204731609	4.39581966050712	3.96579103487911	3.33613042367336	3.78944776607614
SZT2	2.23121265660702	2.63307901828163	3.53713761423922	2.48609174632542	3.60665624099744	3.80856607243017	4.01804255937772	4.01403257128875	3.75125450559085	3.93042666908784
TAF1A	2.35661254474533	2.68241557509112	2.19858498865208	2.61813277808982	1.86129056369391	4.09664154710639	4.05543566969217	3.77858013458749	3.96104063345136	3.74771178818416
TCEA3	1.36801705681474	0.677602850600166	1.03022445087902	0.927015696631448	3.36940350558169	5.26221680886811	4.77331723154575	5.00556713426754	5.55327765511238	4.90781083583174
TCEANC2	3.317843098716	3.68052053212535	4.30466840413996	3.55092276686703	4.0888302640198	5.17595414113183	5.04894906822236	4.96610018453012	4.82649241205121	5.30791418422693
TCEB3	4.18283172807015	5.6380061261883	4.11327217953255	3.64016961692969	3.5129084152799	5.5239209171399	5.30117783128372	5.17147326716683	5.34371393513535	5.25328390693169
TCTEX1D1	0.665639390316772	5.33019853358541	4.31309861528237	3.26751189185277	4.32781546438621	0.651180635257297	0.953007643069487	1.46556710354065	0.107165016051286	0.336688481754991
TDRKH	3.78383425411136	3.03874130553749	2.19128654461274	3.01714630857503	2.02349040936476	3.82801295891195	4.36636626511277	3.74887936682582	3.74019731907954	3.96726068749024
TGFBR3	0.146126987789935	1.8048120253078	0.353840263182997	0.673104204641048	1.16224610546184	5.63770591569198	5.91074457248685	5.7198702928106	5.04553796268396	4.60845767071224
THEM4	2.73325061246308	1.63699306840192	3.54574779715372	1.01178431218759	2.5876479472648	4.4910229932618	4.73234434286287	4.79791021421669	4.62032413462325	4.75609459310506
TLR5	0.169104733692995	0.61121233112148	0.761195598861083	0.132099198133889	1.21204799483701	2.28016881682567	2.27163466913853	2.13212311054617	2.37562888619647	3.03138269023338
TMED5	3.8078247335429	5.60782022462261	4.50044430753838	4.093448675466	3.98880492511505	5.98818863228975	5.86514402502778	5.56316139728092	5.53819491613524	5.62465514191587
TMEM56-RWDD3	3.02535636366852	3.09650586403977	3.42959606157908	3.49312485117356	3.25823748355793	4.62570158228452	4.37625102623351	4.74623543096947	4.24733762337371	4.61775497734921
TMEM63A	3.58887134020584	3.81687006827586	5.22366014045536	4.02711721300669	4.80133979420102	5.98818863228975	5.99655579552572	6.06356201464354	5.9189320169773	6.62962561369082
TMEM9	5.84670682788107	4.71293212919016	5.03473728076025	4.48432034768893	4.81348984692176	3.79451317636977	3.82368637446226	3.51834192094611	3.7731178454158	3.37262088959658
TMOD4	2.4250254798117	2.6441894266152	2.62960064884616	2.94712340503307	3.35007103503774	4.09434905407034	4.11568120413837	4.212048617406	4.2512372986003	4.65736499874317
TNFAIP8L2-SCNM1	0.847564550040215	0.860202145626671	2.13913670224667	0.757353777173866	1.78929532405696	3.18507326941768	3.11393363455784	2.62604307575889	2.7782774020482	3.1810444258957
TNFRSF14	3.8169466470032	3.91645437606859	5.24672711607586	5.07866933196805	4.92501502677637	6.40371796494492	6.35752145958181	6.06537046202332	6.26204409776497	6.03004453105272
TNFRSF1B	3.27347210804227	5.21010639129379	5.99170710611227	2.88480926298871	5.67502937208446	7.55291930063387	7.70244023797711	7.44002670813109	7.34309353575182	7.57656842749435
TNFRSF25	1.98800740417076	5.28299895280516	3.7333147729017	3.15398336770621	4.11360848563975	6.9386321306737	6.71422932267465	6.41418503332354	6.92873385557818	7.08748506721339
TNFRSF8	3.15474156616572	1.15246833916913	0.910886043737343	1.09184737384262	1.93728494258887	3.37835762405123	3.23185907878198	3.4200029584341	3.47266369013048	3.39442285150275
TOR1AIP1	3.62255669738583	5.50492129286222	4.39002374180951	4.0771495272111	4.2877335004954	5.41331969578055	5.63668570010117	5.45878807820428	5.30671749047488	5.86222482526683
TPR	5.50564472528514	7.39963569165198	6.2235832213565	5.50204491641563	5.66164975409897	7.68847087635589	7.72156389708204	7.50276483118584	7.41525551308723	7.51487455695364
TPRG1L	3.02535636366852	3.91645437606859	3.85377543274378	4.19814585084298	4.02582688040764	4.62411325820223	5.21677689308294	4.8166419018378	4.88413586574878	5.08696399063541
TRAF3IP3	5.74188979493885	4.77363433032239	6.14831518557343	6.95111575874996	6.40255598964264	9.44012896656827	9.28218638924923	9.40008304155003	9.26443743420112	9.61628884832263
TRAF5	4.35051457202294	4.59907020497261	6.02544470203543	4.73345521368134	3.49792925924829	6.85646710651996	7.04778059229377	6.73177720017029	6.39488826304193	7.07347560819064
TRIM11	3.03476961707566	4.07058595098753	4.10746789709873	3.31832176518199	4.14118543885902	5.14969898568295	5.15725318225151	4.85757174522681	4.79611614022255	4.97927991334985
TRIM45	1.77237036358098	1.15246833916913	2.77338769734228	1.36319838855522	2.47487473697747	0.547741171314332	0.226711257316895	0.386923400638044	0.107165016051286	0.558892765235698
TRIM62	1.38774140899951	2.92035038855264	2.64570999369448	2.37847158084941	2.57818408781571	3.89276550337816	4.3383231055559	4.34305453413218	3.77853229977998	3.98891798430847
TRMT13	4.49732094938271	4.37565510877571	4.17747202573578	4.49662858791061	3.23734520085235	6.56099683853603	6.25624755960864	5.98675736709679	6.21139914092107	6.09805414669151
TSNAX	5.22504767920919	5.66280119471799	5.78361292793583	4.70084804379132	4.61027512176509	6.23343493483998	6.45960768339951	6.30769771436256	6.05733200001884	6.21037480806276
TTC13	4.84371435263973	5.24610173670481	4.41686764527098	4.2190950782167	4.64808056981534	6.70204998917552	7.04963485306954	6.93271309932433	6.62080762608	7.09027070782541
TTC22	0.191722243924541	0.633683684808417	0	0.46837318006949	0.883638267263651	3.5420665016758	3.94819105636934	3.83338058607906	3.18123004871902	3.28585440062315
TXNIP	8.08793069579269	7.11919273418796	9.16510701670179	8.28956527372098	6.0080256673133	10.1751341272665	10.6524036203379	10.5035063809551	10.4453710415393	10.3566414590697
UBE2T	6.27446056513242	5.00346899322458	4.66095995155819	4.78654858169569	5.11697327729915	2.84669150983162	1.73360615288853	2.08535736947896	2.52483851793056	3.20591596013732
UBXN11	4.14855802475429	3.43715716577925	5.67922342932721	3.96823375180353	5.66052916469458	6.67277160994114	6.54577753244312	6.41086986388434	6.54738016145041	6.6037351552749
UCK2	3.69361098715842	4.24491881923213	4.51074225429478	4.34695830584229	3.88132451611857	2.50392888686082	2.67548625579098	3.07696498037632	2.56925105392598	2.83810392577958
UHMK1	3.60581233111079	4.45508634887804	4.36429430290163	3.48078655442611	2.47487473697747	5.66190343967671	5.75505358461405	5.62250689634571	5.26006449304041	5.57381065623706
UROD	7.93911940492751	7.32565347172098	6.64317792912805	5.81673333895853	7.02316935219577	4.42322919064908	4.68700037520875	4.76860878252044	5.01375189393596	4.35596923318122
USF1	5.06658003470007	5.53134221336197	6.35390695966575	5.3877446988737	6.02814917772033	6.79073424206085	6.70288412352282	6.55126874822114	6.62306659922379	6.76234988586836
USP21	4.11196870622015	4.23576698770028	4.46153802954063	4.01860716563138	4.32640297700998	5.40409416761282	5.45740239584164	5.12483012982841	5.26682228572466	5.52687760318697
USP24	3.74230346359849	5.09437236424609	4.99546862636939	3.81547322781348	4.13312914571119	5.58234392863258	5.94966144100382	5.84235141967291	5.47540261489328	5.56982430366649
USP33	4.93953871762746	5.96704395157006	5.63552556992048	4.39509072157934	4.39942203817512	6.25924584947719	6.36399372329248	6.36901845742279	5.94082918558518	6.02306385841677
VAMP4	3.52350965861462	3.32080210775054	4.00504516918127	3.3965950980492	2.90022020291192	4.89696381987737	5.0526522129599	4.71278050424566	4.78808557430147	4.69152046753611
VANGL2	0.547855083895729	1.27188729574269	1.3117599595569	1.77245803092188	1.54886311427884	0.0763249114262789	0.191314621379297	0.291262277044665	0	0.10950280115549
VPS45	4.4535397896088	4.94851102856375	4.98389900158951	4.50883270899887	4.41412463707563	5.6353425368342	5.90870279142935	5.97718302600218	5.63090997473741	5.80436414089909
WDR26	4.98637856567954	5.50339681140409	5.27375655402671	4.41597805418567	4.49304469158239	6.22402879104775	6.47624762912434	6.25267707176199	6.09687683309289	5.99539296181859
WDR64	0.235920534701541	0.28192106407475	0.300570728137013	0.205917174901907	0.258840675259663	2.07224363552811	2.4692915534254	1.57793901974482	2.03011807731828	2.22649732562782
WDTC1	2.6417560996069	3.83879584254063	3.75327724813964	3.44057958788749	3.67927298538668	4.29932688452715	4.71686895133042	4.56721774135608	4.16704517589083	4.62084081248893
WLS	1.28630700682886	1.43430683078554	0.700799398421987	0.836953677900576	3.20696427455965	3.20645877879822	2.95416937823808	3.60378187228181	3.34710416528704	4.22013955047707
WNT2B	0.278804923055169	1.10500845167579	1.48888827207093	0.253110959260337	1.16224610546184	2.796807116529	2.4318674035076	3.26076186760012	2.3023448008882	1.84890231943196
WRAP73	1.34801929330707	2.52303011846465	2.48189425703977	2.20930767864164	2.68344138955071	3.53193785045681	3.63238643449212	3.30633397462383	3.15649086062966	3.47847816423335
XCL1	0.512357378678976	0.132138251769795	0.327451344756822	0.0807016863788419	0.372701667779103	0.770850154776554	1.29065887855015	1.4508846276774	1.44472733663632	2.03621622616619
XCL2	0.191722243924541	0	0	0	0	0.983983478967741	1.88528930441011	1.00482293295965	1.67118969968097	2.74501002565513
XKR8	1.67138053355231	2.78636260183423	2.28340232733338	1.97605040500575	2.57818408781571	3.15898505158153	3.81789543425227	3.46818863040456	3.61867331590631	3.56112103695824
YOD1	4.40234073493446	4.3230458945467	4.45698057321128	4.39377516768304	2.52005893631709	2.55816865354686	3.18763643625443	3.0134344170739	2.48565119340889	2.75065561978446
ZBTB18	1.92865273298403	1.96402248447497	3.92150180146219	3.42263043371072	2.55424921641379	5.44335203629724	5.06980897387138	5.2024820490002	4.97418863821005	5.66855904780245
ZBTB40	2.57450264449773	3.36847601426876	3.84914526241699	2.62263213965641	3.00281958774404	4.93076392097123	5.20905461278504	4.90142768029203	4.72918661038302	4.94398788900749
ZBTB7B	2.56153598626146	3.4873753729659	3.59359137509559	2.93270154975206	4.51800789295083	5.57002234420766	5.42824198714317	5.24352691379157	5.24547602924668	5.69075429474293
ZBTB8A	2.09386630989328	1.90057830087066	3.63721590349337	2.93270154975206	1.30677326756844	0.217834387766288	0.117804350902165	0.188804815797073	0.141187864058663	0.178143853089677
ZCCHC11	3.35338626341977	5.13825385457624	4.92791398206414	4.23534440004834	4.00831581273363	5.81593214119179	5.73060390825549	5.7922717036817	5.47706863541665	5.44219027067149
ZFP69	3.00315026808052	3.59721739381534	2.56330186361524	2.91079479588534	1.73922170503489	4.73863506826079	4.2826503048678	4.212048617406	4.23557494988454	4.04283103561916
ZMYM1	1.22183651058635	1.90057830087066	2.16916703011175	1.94764224041539	1.11066339577327	2.86832048339026	3.12335504184166	2.73912519521405	2.79440273229482	2.72220409599963
ZMYM6	2.40096299681203	2.61625130914932	4.03389294257632	2.86215724339609	2.39627320940278	4.0500849059846	4.37427948469552	4.09180369297497	4.20373072716094	4.05884731893192
ZNF436	0.789435029541058	1.61457360459243	2.29025040238624	1.36319838855522	0.738255232362338	2.7625660709986	2.56919167703256	2.43783551514108	2.58169321577012	2.94538127035567
ZNF593	6.8868312559782	6.13052079052939	5.0509569390968	6.05716402796125	6.23312883081434	4.26100404822049	3.98483223424243	4.3706192634963	4.28776776627291	4.3670379381674
ZNF683	0	1.03919778549789	0.0653328439641018	0.46837318006949	0.595449930158548	4.79336483704404	2.61666195198586	3.98120018603736	4.78539875461373	2.38008462031835
ZNF695	1.93536957931367	2.83565612783047	1.97032267195246	1.55430384045718	1.68734742616685	0.493100405895056	0.452795275570252	0.447345957649701	0.387845870276419	0.558892765235698
ZSWIM5	0.649390447662179	0.193929624247742	0.780778574173889	0.321127466982711	0.538030207240892	2.47602462537492	2.74427049258462	2.7866724887669	2.31730245259168	1.42345398319927
ZYG11B	2.59161220271679	1.90981436969453	2.22026136933504	1.85889884396636	2.11141004503643	3.25241996230411	3.30819649187114	3.48989673202469	3.16478448220236	3.03601348702502
ABI1	5.16130004503913	5.69120025189632	6.10382053455389	5.21303267025454	5.1651777537795	6.47373666174643	6.68549852245907	6.51158217356297	6.30582452614042	6.49315743854128
ABLIM1	3.37578154797973	1.35538151918181	4.45088148268108	3.57433815663003	2.40164865921611	5.45411972034083	5.51758952150283	5.41596285156376	5.58915375007369	5.40508377662807
ACADSB	2.48118896888662	1.84388462400064	2.68261335057899	2.93632055179067	2.47996565666662	4.4910229932618	4.75978848444917	4.45213194999417	4.38325954287257	4.502025954441
ACBD5	2.38141980709215	3.56542613167154	4.29107675777316	2.9507064547173	2.19427812332942	5.44874592399287	5.49599269550181	5.13175086869922	4.70522115833931	5.06107109860864
ADAM12	0.146126987789935	0.0341864038982565	0.245258628765793	0.106629316381511	0.372701667779103	1.09822125973945	2.08172274271173	1.27867134040838	1.88707091729978	2.86957713785002
ADAM8	4.54091400241287	5.27319195803756	5.00798510944626	3.8975920323124	6.05312865375664	6.04032940373659	6.22814144989152	6.15131717992712	5.81078605298782	6.31219469286447
ADD3	2.71774961197233	4.95633233276756	5.87356541232161	4.5949263232332	4.09547951155862	7.38676714349645	7.66704349150023	7.71675124114877	7.56728237981614	7.62270704876705
AFAP1L2	0.2575220663517	0.0341864038982565	1.48888827207093	0.740892867025105	0.771852241800956	1.82922269062345	1.50764136156667	1.59138950173687	1.53706543852297	1.93075385525116
AGAP5	1.69532120253193	2.12336404108342	2.81671917619941	1.21613956346113	1.95201499864037	3.33240960639536	3.3648975796872	3.26076186760012	2.95604529595115	3.09045376164315
AGAP6	1.21080566194621	1.10500845167579	1.45272015113666	0.867603307330712	0.538030207240892	2.29621561048286	2.25458738449618	1.91395872480196	1.85667714865415	2.16017155307228
AK124226	0.0749128084150622	0.132138251769795	0.187741057851909	2.88480926298871	0.755151534390343	2.35867535025274	2.36195571577923	2.53848241074839	2.76196979606539	2.49217110125816
AK297683	2.61690199725628	5.21477167932139	7.27731188276328	6.36034416825469	5.47983630894089	0.283702980208901	1.49317958425597	0.614768641147539	1.09149020991781	0.682182644925732
AKR1E2	2.85515114205635	2.95645317530005	3.3726616591006	2.01764056723849	1.89978807354069	1.42448902535652	0.674076848906219	1.50873872019848	1.37495475398817	0.682182644925732
AL050000	1.62227334247013	1.27188729574269	2.36350885021531	1.71462506741324	0.987382058215554	2.4830514521749	2.60325764724927	2.65194953179794	2.68333108545202	2.66356033548187
ALOX5	6.49110464160811	6.57673451937321	6.0518779980078	6.51264543675784	7.89290617284107	8.13350551664203	8.21583862269346	8.08907909849987	7.67499471067264	8.25833242433785
ANAPC16	5.22230398360365	4.71951256083904	5.31042987296482	5.57001509145021	4.4968168194633	6.35092157235625	6.42621657067446	6.47304540958219	6.27455209570238	6.23977674732122
ANK3	0.146126987789935	0.677602850600166	0.700799398421987	0.253110959260337	1.02965722368063	3.48720624335996	3.28739363145566	3.67183689476351	3.77582761266163	2.60243140317064
ANKRD26	2.81928704671218	3.14814929112528	3.89029136913248	3.45830817076361	3.24334536068409	4.91396285363577	4.65162503181518	5.15684660112882	4.7472482224383	4.06112091331059
AP3M1	2.60431251411609	4.0664622116282	3.93903779846096	2.94712340503307	2.79385592003506	4.37682511391232	4.74155051932535	4.44288696086188	4.21774914076727	4.40153888103798
APBB1IP	4.52986125272331	5.81618965044858	7.0021273458591	6.01714095029395	6.8580014153117	8.63911323951723	8.68611652560277	8.79596845342403	8.35345856275068	8.20702522791064
ARID5B	0.861738198876246	4.25401296127943	3.04845080007564	2.98605586386219	1.79747452775753	4.46995658144383	4.68541108380689	4.85059720716937	4.48280639003648	4.29352512787181
ARMC3	0.191722243924541	0.310098047003382	0.273179741483592	0.181728436073918	0.518370969191657	1.53680366319204	2.04253264063854	1.42106365045188	2.0210104502463	1.3360298918933
BBIP1	3.3357241363385	3.06791267233493	3.3367289638136	3.48326266983799	3.16648774644313	4.99361925624541	5.07952200281881	4.98150605163917	4.83431258283894	5.2730330413028
BC078172	3.33318323102983	3.99449272277792	4.4930433655446	2.74323374370078	4.76426335011942	6.75707184789765	6.59612782644207	6.88059739865297	6.05175292243827	6.44782955877672
BC080555	1.6470358698834	3.21300852875795	2.80720180509715	1.86650622119173	2.7096819782642	4.69391121805017	5.02527246802236	4.68951724154537	4.7513843698067	3.53845419297256
BLNK	0.299778370738319	0.879134723214712	3.88124866755984	0.690352316053037	3.58319292745991	5.60587133171538	5.34612969330235	5.91234691300236	5.25424679766555	5.82658533253557
BMPR1A	1.84551239019708	0.633683684808417	0.0330362173740078	0.488233112536526	0.820824810385091	2.55149915815201	2.87271930257305	3.28165508061839	2.83654271648815	2.58357597901004
BTAF1	4.19547731717343	4.16038404627381	5.10730115124106	4.09668652388504	3.99415229812102	6.02054407849497	6.35702238838677	5.91969650316727	5.87411466424692	5.72628788226747
C10orf112	1.26513534869344	0.897822062206198	4.38683254453736	3.3015831846613	2.16928345601255	0.183736899080686	0.261260190954346	0.152968970745529	0	0.144231517136999
C10orf118	1.83117763327467	3.23889028997403	3.1610753728445	2.6884910654529	2.48503867489057	5.22288168050896	5.24294380645565	5.02180176997283	4.95638330727606	4.58178519155806
C10orf137	2.66214570104374	3.46874778951942	3.98619085254879	3.22671759797102	2.70534155739572	4.7604875961642	5.13063785401213	4.73415957341653	4.71089600875539	4.7263192953171
C10orf25	2.67825241107877	2.05007486997872	2.16916703011175	2.80787697039251	1.966596178157	1.16964502721205	0.973989611590472	0.984577234211243	1.05626025310289	0.941099483409077
C10orf32-AS3MT	0.861738198876246	1.32808351284801	2.0040375458125	2.17907972621087	1.39566037357902	3.64902667769582	4.06524562150162	3.17402503708135	3.32136770505005	4.04971694073402
C10orf35	0	0.16336473226847	0	0	1.64264688213482	1.27055880077271	2.64310262501143	1.90321318417929	1.71702770917683	1.95051117538347
C10orf54	3.9588597216477	4.68361625181409	6.51238457677212	4.63667634485674	6.05739208341345	6.62949117239141	6.91439215546817	6.77367588721497	6.72298078966088	6.74477744415266
C10orf76	3.96707753178826	3.56542613167154	4.51074225429478	3.53668891563421	4.31789888779624	4.91005773990003	5.17094694007295	5.49412646636424	4.99526896379865	4.66186618567871
C10orf88	2.36160823964	2.96090315571066	3.14605389257462	2.27937087031138	2.37456885485419	3.70419015528045	3.60238199108813	4.11759775591504	3.81850567088451	4.02663494727047
CALHM2	2.12944805185605	1.27188729574269	2.89517794185206	1.28587962774323	1.75610675784649	4.55577356172667	4.57473083950717	4.56210337098227	4.25706711799179	4.93161525072033
CAMK2G	3.36338266688155	4.74682722358844	5.49736124000423	4.28869580676995	5.13483581448779	5.77929589617758	6.13863928247243	6.13591009025533	5.70101756105632	6.14006342064158
CC2D2B	0.169104733692995	0.417605449173023	0.54918919202247	0.407098394408138	0.973010495789195	1.55024758321854	2.17527910510435	2.29717190495189	1.76145406768144	1.73959127412916
CCDC7	1.61392380723855	1.59180023566573	2.33066995285993	2.30758857482424	2.30742503997246	3.12345030122676	3.16956071307178	3.53235692597003	3.33613042367336	2.94044971419425
CCNY	5.78946912731808	6.31302605500795	6.41627458151109	5.3897258383715	5.87086951609598	7.1515087705634	7.24462293207583	7.52899532867159	7.17749867741954	6.46553132818551
CCSER2	2.40096299681203	3.81932278585334	3.50806012006988	4.45812610715779	2.47996565666662	5.12968922320525	5.55983682203476	5.09090373386778	5.17845053521866	4.52031881421296
CDH23	0.847564550040215	0.98779163076788	0.997123039140419	1.19212304055087	1.21204799483701	2.70963076150688	2.65614343461351	2.7808140705713	3.03054619020091	3.30132399057486
CDHR1	0.213990639610454	0.100220907242273	0.0653328439641018	1.67184871066985	0.41584365823737	1.80699494520962	2.20220253337417	1.83700290530598	1.84640191498644	1.63358761933514
CDK1	5.03409403059538	3.9835995201365	3.12322427804147	3.27038210149215	3.38577047184668	0.183736899080686	0.84326080954566	0.533484583008142	1.00174777723555	0.658353176774108
CDNF	1.00909641683226	0.741072122840856	2.17657794757476	0.821381175182419	1.34075092101747	1.90442883426543	2.97513457987998	2.32158901035786	2.53766793662236	3.49202330166476
CEP55	3.28928874892017	5.37005914261484	4.18667676900105	3.60194401877231	3.48025471431536	1.46763810750822	1.65783021169807	1.49449124270399	1.96512319763763	1.5838533899756
CHST15	1.41683134397249	3.28930117983292	3.92590582402356	1.22799954396607	3.31346575448738	4.77200833236552	4.67743825847928	4.4974885928753	4.53811964513189	5.10910788640988
CHUK	2.85868899982631	4.58328254147728	3.14227395634448	3.4733326068901	3.17592978524857	5.28551415315123	5.433932126489	4.91486368824505	4.80542898371651	5.05195482771966
COL13A1	0.025405607148344	0.0341864038982565	0.216786464163707	0.276141269121046	0.350637034870553	2.06289444642987	2.76247432112234	2.18631164668789	1.91683755882405	1.25889822543372
COL17A1	2.24749680752482	1.48462264032788	2.02881650994172	4.72092035760225	4.65597411301814	0.113024681218927	0.749025903080129	1.02478844615539	0.174426807841445	0.144231517136999
CSGALNACT2	3.77449986894385	5.53731394202336	6.69505809667466	5.59941598683869	5.46258040918587	7.17447943818696	7.22943441557657	6.95986506069047	7.02469572096309	6.89539929402783
CUL2	3.89998580797908	4.59048017657092	4.16262117925216	3.3965950980492	3.40997795384318	5.28249661992869	5.40428849906081	5.00179459300945	5.14530523850785	4.65736499874317
DCLRE1C	2.7293909484337	3.53590419456068	4.01127557975569	3.10337335207145	3.49541754268905	4.50144195558787	4.67583839247864	4.70352016438422	4.41141382192403	4.51369367096859
DIP2C	2.14691515632889	0.391470288443935	0.893002350508722	0.205917174901907	0.498440134470847	2.07224363552811	2.43943030050538	1.93521264005043	1.87701063993045	1.91072220268359
DLG5	1.21080566194621	1.31423833903421	2.49972960693996	1.66313910591485	1.71351770529641	2.99661586915458	3.61245296685861	2.75713956406388	2.27961346887064	2.83279098405723
DNA2	2.49034060238983	3.56834536944905	3.10391969379938	2.25639247048679	2.65671466576381	1.13437509703601	1.53613714924981	1.77940747062549	1.43104016244377	1.65782623272311
DNAJC12	0.278804923055169	1.19841655074091	3.55430689814137	4.09182702215262	2.97784564768604	0.547741171314332	0.117804350902165	0.116220257346852	0.107165016051286	0.506467155874268
DNAJC9	6.42313930432932	6.62695183707301	5.97904797425957	5.89785471427043	5.67058327220212	4.94610083302919	5.12361321047762	4.9121864785158	5.1263208261356	4.79759221097486
DUSP13	0.759467688281572	1.54514581659766	0.741343144437804	1.03896868257205	1.48951967439646	0.113024681218927	0.0795951666779017	0	0	0.178143853089677
ENKUR	0.728864644036334	0.61121233112148	1.3646253942842	0.99799759653862	0.987382058215554	4.76625946418395	5.48232863833598	4.79935977958678	5.48454201056143	3.67831637041203
ERCC6	1.59707835558327	1.96402248447497	2.31732219966471	1.70617066126565	1.77279647489728	3.00640309881418	2.88938134823505	3.04799039686807	2.72318618126629	2.97943806877134
FAM107B	3.88097514173781	5.65114549836541	7.00186663379635	6.1621147905859	7.13792733200045	7.69718372972722	7.81319127073752	7.61547153868573	7.58206560442125	7.70570311227838
FAM178A	3.35839312324189	3.25347403579631	3.53425609602785	2.476181203788	2.63405783333752	4.68174693443378	4.87860068822957	4.66587270549792	4.35635638525451	4.80575039716033
FAM208B	3.20563675963696	4.02456325588692	4.07412843773178	3.19080880111883	3.14100262525871	4.48753321747907	4.74307918673331	4.7745168717592	4.49601335416512	4.46816006171791
FAM213A	6.71840225467526	6.85355326119956	4.74061811169312	4.29575647077832	4.28337220618488	3.07311535664748	3.38461976703865	3.61699465236017	3.31019567787479	3.38356305397778
FAM21C	2.2528842669785	1.76465169353964	2.02060405241815	1.3524033302951	1.51949650001762	3.01612437914772	2.92752703887467	2.70240726617419	3.10570224200643	3.57391539815851
FAM53B	3.78010774423892	3.75159029295601	4.61669676505288	4.26010243777522	4.19015469044732	5.39667103258363	5.5676222868269	5.44588836265207	5.15470457826197	5.14169919860333
FAS	1.40719972534756	2.57039353047591	2.86338642870708	2.19124701396756	2.61103950152177	3.54877964492951	3.83806283867027	3.32255511462446	3.14396034182447	3.90026700296495
FUT11	0.957236340328197	1.31423833903421	1.96176939005591	0.789722642307092	1.19975776483427	3.56211293928982	3.98483223424243	3.64950669614811	3.17303069861757	3.9129102403265
GBF1	2.95768560458137	4.06852555469795	3.6899545547266	2.964950323061	3.90422836516031	4.8877268483089	5.06370495454959	5.08616098840804	4.72638772096845	4.80981225530481
GLUD1P3	0.565281685229488	1.21341307658439	2.11619648833169	1.22799954396607	1.18736193487715	2.50392888686082	2.68823887966683	2.38475037962263	2.20918812273321	1.98923217205639
GOLGA7B	0.360929077244164	0.364852927130537	0	0.0542995531130786	0.185944889585231	2.23925314693899	2.71963581312802	2.15947178311442	2.01184496193121	2.25855072494087
GRK5	1.54532867240793	4.19479460001546	3.04440591867928	4.22945670971739	3.99237204178083	6.19383151886508	6.52948199070918	6.61850494156828	6.42497815408893	5.81854444415583
HELLS	4.60971442690316	5.70585580093675	4.58919434000645	3.79568678822419	4.77569369141894	2.55816865354686	2.62994286084642	3.18293717804015	3.10570224200643	2.52548442594821
HERC4	3.53239754637543	3.90956473273848	4.30466840413996	3.39921987651555	3.29625257103502	4.81997033110883	5.00375366575239	5.23498239829709	4.75413522817199	4.87716956255407
HKDC1	0.340832133532206	0.132138251769795	0.300570728137013	0.42781383843748	0.16080416245087	2.36629606028102	2.65614343461351	2.7808140705713	3.33613042367336	2.80049577719987
HNRNPF	7.57209016726783	8.35735991137888	7.75550890352775	7.0139024686341	6.82986668252349	8.84794995024558	8.55779483132975	8.46298738124245	8.49018983591622	8.41029782017871
HPS6	1.98800740417076	1.38217258259766	2.62419064454663	2.52025213836558	1.80560762163804	3.51832140892422	3.33682557753335	2.98823478778917	3.44909002964017	3.56433028033452
IFIT1	0.759467688281572	2.33699285720565	1.52417179582967	1.28587962774323	1.40639586112133	3.05907728084391	4.29312348380721	2.22133863105206	3.46596757212676	5.10029107235619
IFIT2	1.51874066236875	3.40158937319251	2.45776553633237	2.4048330534108	1.53914051063095	5.19533662517263	5.44336610218685	4.4242173321111	4.33446670470226	6.63268618925093
IFIT3	1.73436008681271	5.38999648116761	3.0074824113587	2.37314098707064	3.00987630822735	5.65880388949448	6.22923263994203	4.33308094386514	4.80144512394428	6.63421404567145
IFIT5	1.40719972534756	1.39538382716223	1.97032267195246	3.38074534592699	1.46918339610905	3.25652654702522	3.38069683939299	2.48903646510057	3.0214412739179	3.90786623364628
IKZF5	3.757544255003	4.32994295648695	4.18484051263246	3.70100191621678	2.74816910148367	5.05148849305257	5.2886711860564	5.04642676904143	4.90656345568632	4.71047395323321
INPP5F	1.49165343650088	2.66615680300408	3.39189052753217	1.85125114005905	2.20661492342322	4.02141226328083	4.11568120413837	4.0988842973572	3.82636913599498	3.85118607709427
IPMK	2.6417560996069	3.53291850096568	3.29307597756754	3.02055980432695	3.59497228323984	4.18116220703465	4.38018604493298	4.47770712042286	4.07543577250541	4.12771416755063
ITGB1	6.15761105977173	7.30326780880832	6.67263067643367	6.69139328682719	4.94356027615229	8.48707533583953	8.59223380842636	8.25699832941893	8.44227523683173	8.16020299722634
JMJD1C	3.88964742045277	5.57843791861615	5.66546260328741	4.52093445773806	4.92781205727493	5.96327974291638	5.88674207657706	6.06476789807556	5.87916367927116	6.07966883122672
KAT6B	3.3708347752688	4.49398782831874	5.06100239923453	4.47936749841283	4.25840602994219	5.37605824794148	5.71588840909768	5.62904321881802	5.16507696568676	5.15346725004281
KCNIP2	1.86675095366091	0.468496911536933	1.39034898141477	0.836953677900576	1.99532373624176	2.35101417168804	2.4242646512647	2.55230404885605	2.42479910866531	3.32043059385242
KIAA1279	2.80835163077596	2.96976214924016	3.26901171037127	2.3677906242885	2.19427812332942	4.54909295906843	4.32205025434623	4.78333388684972	4.29345210886793	4.74906077444861
KIAA1598	0.565281685229488	0.223860380926427	1.09423241318274	0.690352316053037	3.05832988534613	4.51006731226159	5.65466588514599	4.86174034078935	5.39131696307305	4.98647515245869
KIF11	4.64497245727911	5.62193877985314	3.81155900673447	3.17557894006381	3.9762500992834	1.52323328510953	2.06226076006773	1.48010165827958	1.95559449095986	1.79528184292326
KNDC1	0.0503715571226469	0.310098047003382	0.0330362173740078	0	0.305468838732834	1.80699494520962	0.820272835991936	2.35351531896959	1.24017329500863	2.09064899345141
LINC00856	0.122777345077661	0.0675814359494905	0.0653328439641018	0.106629316381511	0	1.11641142700518	1.46381372568073	1.5368183911634	1.27123169328782	1.14347891662576
LIPA	4.30456043018385	4.37064692159569	5.57020834146287	4.35238634141254	4.38863433591307	5.82010015095385	6.59401166793691	5.68579101458974	5.71096278440411	6.35080642964184
LIPN	0.69759834061503	1.72334132787902	1.44045976993807	2.81575745496046	2.70098803873665	3.49765270658123	3.31232130877927	3.14695345037144	3.87267057443674	3.88237823381962
LOC283070	2.90732909108748	2.35062239498397	3.94989053348051	2.46118655864461	2.32450621948985	3.92149952580442	3.96662796751841	4.14065331364467	3.88024504427278	4.29352512787181
LOC387723	1.75728621226723	1.10500845167579	2.39561686794538	2.54416650382142	1.99532373624176	3.13687860935093	2.99579947467317	3.38567511348453	2.99842437046328	3.59603608393382
LOC399815	1.10753822755521	0.565191515999048	1.2568834213399	1.55430384045718	1.34075092101747	3.30887491472545	3.13271532232901	2.96258715843648	3.07082184154182	3.00800308640656
LOC619207	2.5308193897174	1.85348963939672	1.46487721794203	2.12935769819863	0.883638267263651	3.24417155783402	4.23564308077883	3.37404855496201	3.44569069785329	4.92414041323503
MCM10	3.37578154797973	4.53186783394762	2.87709723465	2.31872291394673	3.1790634489294	0.464983852651937	0.820272835991936	0.740825229517689	0.738363985303543	0.452064397224361
MCMBP	4.12818244536459	4.15650949155186	3.65589452219518	3.48078655442611	4.09049545115124	4.89169279429452	5.30842361707592	4.6690477898359	5.06117217545517	4.85506471702362
MGEA5	5.90475783771851	5.99334820433152	6.75630849951389	5.72973503746295	5.49185680090574	7.76883311706365	8.00378234296203	7.81443494083489	7.45785193579445	7.81936204288816
MKI67	4.9387032386203	6.93723305193179	4.9944206678929	4.16459842119493	6.25259522806788	2.56480745807948	3.14664285009059	2.6325634328224	3.17713619863907	2.60243140317064
MPP7	3.93392164261857	2.81614035784086	4.05816864139188	3.05425777616412	3.91554536145726	6.08142101074549	5.22991967432776	5.34627074376841	5.29354129100573	4.97566879193121
MSS51	1.48251015351297	1.78487159791052	1.73962288727486	1.96191624486622	1.84559923908574	2.75096938085539	3.04124085253615	2.96775329026203	2.6541736270407	2.71066449836859
MYOF	0.847564550040215	1.08883508183491	1.74959510488016	0.757353777173866	2.16296653688042	3.85805239209259	4.41704295585017	3.9709457271548	3.67491943491633	4.7630942848959
NDST2	2.31085533821627	2.67701631792396	3.34661788051337	3.1065890276432	3.46236094899633	3.80015077165159	4.18480445895	3.91855077163108	4.04430873078205	4.29738754075394
NET1	6.85042359363728	6.2849067607927	6.35227179403435	4.42888071985024	5.74858911717996	3.55546169523548	3.27476639209485	3.64950669614811	3.64262369861783	3.32422173607145
NFKB2	3.34332011152314	5.46709976539577	5.43693083001452	3.2414197610266	4.73048705697063	6.10780048513626	5.94302609116487	5.85425571759594	5.89731964407465	6.27741814529429
NMT2	2.40580770728968	3.35162989163674	1.76933510201306	3.58820711620831	1.8376891098228	3.87684778843187	4.60194396361924	4.47408116565065	4.28015363468141	4.3670379381674
NPM3	7.24953185685333	6.78274062093851	7.07358172671627	6.42036695424324	6.78660828739917	4.04296999161469	3.8466204503528	4.00902981373503	4.20574171664812	4.20582584329919
NRBF2	3.6575060223732	4.75453735909067	5.11599984365305	4.51731458004534	4.15079397982027	5.85708008363653	5.44430611565986	5.70138146053643	6.04165588934419	6.8259023088721
NUDT13	2.01995671785487	0.897822062206198	1.85496769221998	1.76433676828486	0.914048337459086	2.60401125707587	2.40121300630652	1.94572332134317	2.58787428756869	3.02673698152278
OPTN	5.30761308530758	6.67784700745547	6.48092926686463	5.21228656880627	5.58811738690958	7.35408386267124	7.65186509779667	7.25564735044625	7.00462174449226	7.35798013431534
OTUD1	2.23666115515492	2.95198942648376	1.91822538573973	3.38074534592699	3.52773364316325	4.41590411020351	3.91059497062824	3.96061785903114	3.57266566628698	4.18512815293788
PCBD1	3.93224367631862	3.99232065232523	4.8742332707498	3.32661878703417	4.53278107768881	2.4258545413848	3.60910378021507	3.16954823593395	2.91238356589282	3.09489906592031
PCGF5	1.80940484829723	2.62749156241663	4.07412843773178	4.16614034758735	4.39133883321149	5.41882682769662	5.85598965930304	5.62414375534222	5.56272298694069	4.97083985989497
PDLIM1	6.7810366287811	6.7567437147003	7.97566450806342	6.61892969942819	7.01310789289386	5.21973011397509	5.18113262926134	5.44403609430346	5.06450043456598	5.11787114495949
PDZD8	6.60475520778316	6.50160240930507	5.9969491353962	4.99090684295763	6.83210790336806	4.44857799117162	5.08194007660071	5.41501760329993	4.73337478958369	3.92544363899368
PI4K2A	2.99994988165556	2.00769017762904	1.50074558533716	1.70617066126565	1.97383187374665	2.74513589116876	3.57517720648441	3.28579765783122	2.96557103542559	2.81673374610604
PIK3AP1	5.4051935461114	5.1441356006292	4.68454308725905	3.19383557499135	4.48293719818029	6.32133239106761	6.66225627834179	6.32188780402394	5.88293887825626	6.57259843440457
PIP4K2A	6.66459360628614	6.02822089706522	7.04805182685469	6.00728188359625	6.02118148733794	7.95375758047904	8.45579281117399	8.32738916129584	8.08180242933073	7.71800292642178
PLAU	0.512357378678976	3.10054473471624	3.57127425388996	1.94764224041539	3.08864069385105	0.25114456857885	0.648202865364746	0.417450981142275	0.107165016051286	0.424073857447783
PLEKHA1	1.18848766830638	0.970240981219166	0.54918919202247	0.912390398545807	1.14952229947312	4.91005773990003	5.54062691587584	5.10621085541358	4.9443898203618	4.86290515879477
PPA1	6.75611854162265	7.22772976238795	6.60352113915029	7.04482394052677	6.97214532830755	5.54169757066762	5.52026653375224	5.43660314774135	5.6823639792112	6.3480159555701
PPP2R2D	5.67624103806638	5.30766548251584	5.47048033928242	4.91865196052872	5.06625634814969	6.71142959088745	6.84383762920496	6.67210453592811	6.43100750593272	6.40908586194459
PPP3CB	3.94061405959897	4.506217980903	5.25812375703797	4.70403598172998	3.91366534955628	6.01388820967958	6.39252138139959	6.22219940829254	6.00805572192737	5.69075429474293
PRF1	1.59707835558327	3.22045081793897	1.14044104084373	3.65342277782271	1.92986312972371	8.41897683151989	9.15983781933321	8.53827496303074	8.39403785644181	7.84943470237262
PRKCQ	5.37277602660347	4.97515224565695	5.52737771665298	5.91124882960829	4.43655615223016	6.34418407130534	6.86118660402554	6.93469311895125	6.40979360294701	6.06954083854593
PRPF18	4.9108574379883	5.50263396616003	5.20112703626206	6.02947667983419	5.04150509210578	6.85612886754535	6.94924430853943	6.94291407450571	6.71488445278218	6.61228783886016
PRTFDC1	2.37649236233813	2.67701631792396	2.98233106499272	3.49066561900859	2.6294834540136	0.943801585587471	2.29683375379254	2.34559973319817	1.85667714865415	1.22685263223579
PSAP	6.96050381345777	8.24188887203444	8.6332378733596	7.35576640332362	8.86600429647359	9.98044322058525	10.287818471053	10.0840225605167	10.2336957655379	10.5265856008782
PTPLA	7.51340011365959	3.97702389860528	4.71667078454164	4.22798102510321	3.13456037568041	0.547741171314332	0.749025903080129	1.46556710354065	1.37495475398817	0.682182644925732
PTPRE	3.14897409978898	4.65231725235422	5.17731317818515	3.26751189185277	5.13160448738581	6.36477852584158	6.39057196445231	6.11102804348438	6.12637089471849	6.04333047211615
PYROXD2	4.31618692172312	2.46155180431373	4.13245284922561	3.63794887159149	2.81817935420531	4.38622610420456	4.44736632762579	4.96480890543206	4.54289992119199	5.05993471004598
RASGEF1A	0.191722243924541	0.860202145626671	2.50562606006259	0.852359883874018	2.1566218370887	3.37835762405123	3.41945420651121	3.42752170143906	3.05752116461957	3.21001984645846
RASSF4	1.81669901420277	1.90981436969453	3.31002226001206	1.40558856237571	4.5678705626421	5.81175205496738	5.93301549225922	5.41501760329993	5.71732012884591	5.47325346786671
RGS10	6.646543119634	6.95435072518088	7.89667462351694	7.94706912969177	7.38792295339865	8.63389403899223	8.69384406803892	8.68771740522689	8.80728558897596	8.49282782464641
RPS24	11.4171915458274	9.88919686039016	11.0652999613081	11.9878081875286	11.5148087873808	9.41652368294329	9.40634609880437	9.49410366478035	9.77975376172533	10.0894945081646
SCD	4.10751496858696	4.48783365152663	4.9080170473238	4.37656289759631	4.1152453335352	2.53130365593489	2.4692915534254	2.59966289825436	1.99333742771133	2.28213190942563
SEC23IP	3.74612878226635	4.00098938164226	3.82341024291135	3.26175428490799	2.90401291610183	4.64619222725723	4.63195742416016	4.41856900413008	4.53011715093427	4.82326977848842
SEC24C	4.2272990612433	5.30766548251584	5.03677473845387	4.48555590778018	4.90906193371127	5.98262150975068	6.30415299853018	6.17886473588066	5.91954478098678	6.1030279257026
SEC31B	3.11683418666919	2.49261841253649	4.73686328159338	3.22967004111626	2.97063010516423	4.3288787106865	4.56784658997794	4.27383363249235	4.29911414253439	4.59753453982372
SFMBT2	0.6329564079382	1.95512806675042	3.66908986663028	3.32937389105766	2.73970469868671	4.16596009464414	4.56957073451966	4.49391207724071	4.12940237217243	3.80037641852662
SFXN3	4.67538264501801	3.70460155770992	5.83017145952788	2.59542304828411	4.32640297700998	6.10552566957744	6.07572955483182	5.94020978570863	5.48454201056143	5.98644892268137
SGPL1	2.01362320739367	1.90981436969453	3.35643947507958	2.62711751259039	2.27849915720342	3.62699137705727	4.12977334567347	4.05586983346025	3.74849814366523	3.95752986909902
SIRT1	2.51296888275347	3.82421574678956	3.69512391669178	2.83914387920729	2.42822951875585	5.08304801152228	5.03404069772366	4.90547163775501	4.91519199841144	5.0312301282406
SLC18A2	5.20573132221099	5.04492851425786	2.31732219966471	2.59999368254689	2.86951411394596	1.27055880077271	1.49317958425597	1.7316161180384	1.57489864110162	0.795760906829329
SLC35G1	1.82395648675347	1.6915632765192	0.680092090459703	1.51612109929333	2.47487473697747	2.85754652909554	3.00091977733666	2.84959221054385	2.8825239255537	2.47180750617484
SLK	3.57818130310668	5.14706750575932	5.85924529760387	4.94224157975006	4.17610822640823	6.7399414526966	6.98068495106584	6.48480500052564	6.39928819491326	6.23726556650299
SMC3	5.87099677350012	7.15434496932067	6.68988849843946	6.32695914014785	5.73374800555199	7.6442952971853	7.52875985237188	7.37224591728374	7.35469447194117	7.15689092271131
SORBS1	2.85868899982631	1.35538151918181	1.35158953426362	0.867603307330712	1.92240293850113	0.547741171314332	0.796912631795588	0.856747125759399	0.523014106156414	0.275345191568783
SPOCK2	0.5995158255397	4.86550194943914	3.74582365185748	3.63126605120789	2.36359298898643	8.08106814140836	7.99065120790156	7.52921374474202	7.86225642837039	7.66573590820859
SRGN	9.9015103443446	9.56138980573569	11.1807169904007	11.4208061654842	12.1557856947245	9.32856187316389	9.52583327719671	9.42582683877627	9.09597315842044	9.53484110996418
STAMBPL1	1.08355031704076	0.916270434721809	1.72958125950604	2.59542304828411	1.51949650001762	3.16773364598526	3.46091814528098	3.23528393509657	3.16891348216036	3.08599471792606
SUFU	2.16988045188879	2.63307901828163	3.05650669914748	2.16680894952604	2.40700415454929	3.69211259443327	3.69690977500513	3.9238767290091	3.64558973215169	3.49202330166476
SUV39H2	2.81928704671218	3.67240336469438	2.68780903663246	2.83139045044146	2.75238275244284	1.33411492658678	1.49317958425597	1.19303699721209	0.906050474006413	1.36576379154701
SVIL	1.79470493900671	3.44670719672477	3.97985092354658	3.55563634666095	4.16033894977798	4.79618863298706	4.84054975482395	5.2306910881367	4.60973167550918	4.71192165185296
TAF3	3.9898414492334	6.30079124603676	4.99546862636939	4.95389330517194	5.57271197411367	6.37991606608006	6.36449038912638	6.49870191533774	6.01437979738745	6.38478570336744
TAF5	2.36658669536083	3.71780823726793	2.64570999369448	1.90395278522362	2.2726437284267	4.03103326668769	3.93487607149104	3.63982978235558	3.7374197300958	3.72207808074275
TMEM72-AS1	1.02177530189064	0.517654164654037	2.67216550442963	1.94045192642285	2.14384811054649	3.16773364598526	2.95416937823808	3.4645386431375	2.78904762354799	2.60866217655738
TNKS2	3.46204011052221	3.67240336469438	4.3463353202007	3.69460551269994	3.43640718595358	5.57084706522516	5.79465852695605	5.38540342979155	5.17947415469526	5.4893822021778
TRIM8	5.92809751626066	5.97586543195514	5.81600512466297	4.55075202435589	5.03373651862535	7.29791048896083	7.04778059229377	7.00892847413079	6.94236599115924	6.73981856053095
TSPAN14	4.07138126680555	4.24491881923213	5.48472987270006	4.06232117225046	4.70136002668967	5.87588806921702	6.34398556650955	6.20862616547471	6.32953367366488	5.85830808146719
TTC18	0.847564550040215	0.934485875297476	1.76933510201306	0.867603307330712	0.898923426298112	2.44756998353431	2.25458738449618	2.11359832644928	2.27195606464165	2.53859731182748
TUBGCP2	3.40994201796276	3.83637603616271	4.94102777294496	3.72212073497851	4.38592475920088	5.291530350978	5.28132525877087	5.18040113672569	5.10600695083267	5.02542003548338
TYSND1	2.24749680752482	1.02226511058191	3.06451786436816	2.45110284106141	3.26415155521023	4.51693066002362	4.35641331011365	4.36475671084837	4.39034978925103	4.41048259596518
UBE2D1	3.02535636366852	3.82421574678956	2.71351044494152	2.99995662067849	3.47261311744678	4.66175857406447	4.97542068002697	4.89737235551218	4.44073770235671	4.76866968860797
USMG5	8.64226033633403	5.83933463384507	6.74700510292835	7.3505206304368	6.56617849088992	4.88640243986957	4.92916632836053	5.39980879113771	5.1937290872745	6.12547175244101
VCL	3.70348184416186	4.42157842651984	5.35927850239063	4.0220172107443	4.51553092076569	6.3552362666598	6.78865342333366	6.41134392617756	6.29830534629088	5.83391698330086
VENTX	0.146126987789935	0.970240981219166	1.5811252765805	0.321127466982711	2.24300471016692	3.61424700023947	3.48669702418578	3.5427795495879	3.72064095017341	4.00554061482686
WAPAL	5.0855752558789	5.01421375141873	5.3255089399596	4.87028305489067	4.5714522712368	6.27045798261437	6.60750175269975	6.28304233799514	6.09470810486621	6.17459781243232
WBP1L	4.17717568992852	3.72828722040852	3.80440125192715	4.0705779559465	4.10539627279348	4.95117711808066	5.02023802038907	5.08140260011024	4.96590682256045	5.04966673069794
WDFY4	1.05915680233388	2.66615680300408	4.37560743572101	2.75557704206976	4.52787347219004	5.00952277610056	4.74613167082489	5.34428596668377	4.74310018280262	4.91537053760338
WDR11	3.72689994618764	4.18911620233229	4.96903855053901	3.54144915348223	3.3721442601694	5.4142390122077	5.86303662890523	5.67950735455821	5.34736192965375	5.73983412052229
WDR11-AS1	0.582500297016236	1.15246833916913	4.16634824719289	1.90395278522362	2.55424921641379	4.51864140734148	4.95445966591855	4.41668130322538	5.23073853937185	3.86686645356428
WDR37	2.86573879406127	3.64224346647389	4.46305398793328	2.47120028500036	3.67927298538668	4.72091155235719	4.96497824063741	4.95833511651453	4.56500080761196	4.84981398338582
ZMYND11	4.64701986751071	5.16838799241397	5.28665572002757	4.74175168532595	3.51786710440777	6.06336752600347	6.43806235769156	6.20096899646775	5.97954309947361	5.85896161098279
ZNF25	2.18686765691189	1.84388462400064	3.13848409046242	2.39959915306684	2.07822582155291	4.69239627980132	4.941202676113	4.59419233645274	4.61124965378825	4.30699857393214
ZNF33A	4.93368017848993	4.73128222565633	5.41595057484162	4.81729508672935	5.30942571568286	6.34466636624499	6.21443147739465	6.15980610760153	6.08490828036206	5.89573176805927
ZNF365	0.0503715571226469	0.28192106407475	0.300570728137013	0.157127214577933	0.234949003066643	2.22255634369529	2.7923127223983	3.79901274854382	2.24091342568442	1.85939134786846
ZNF37BP	3.82601124636568	4.413484315967	4.15326116566035	3.34034199264251	3.76727126960858	5.1229571502613	5.32689023421599	5.20138599308665	4.92132379988477	4.52197035716851
ZNF487P	0.957236340328197	2.28824918617782	2.0771330924643	1.90395278522362	3.31346575448738	3.29696201481093	3.34086946116609	3.60378187228181	3.28758868119096	3.0127094157016
ZNF503	0.299778370738319	0.741072122840856	0.502775398222807	0.181728436073918	1.30677326756844	2.22255634369529	1.67073916367379	1.56436195563641	2.33210661553283	1.55832820441645
ZNF518A	2.52192174416342	2.88332090626523	3.07645181476629	3.10337335207145	2.51510778794998	4.54238127696476	4.58158239473608	4.38999081591933	4.47948567130709	4.20376938556395
ZSWIM8	2.14111625413498	4.42802117699985	4.32481876017024	3.70737008545998	4.04140714930787	5.09800058360151	5.25585141257198	4.9241949910565	4.77595528375723	5.28378092312457
ZWINT	5.40881797289031	6.35716036642077	5.39386612915146	4.2499593542009	4.89579032863995	1.62838189109193	1.64480470929961	2.06621818976319	1.97458938187225	2.15166225480337
AB231721	0	0	0.761195598861083	0	0	2.66088907478321	2.74427049258462	4.03387190742247	3.63965155465763	3.61473040692281
AB231723	0	0	0	0	0	2.30417256794254	1.88528930441011	1.2105753384627	1.47171817868065	2.62719464728676
ABTB2	2.2900434700511	1.88192686112409	3.0281120238786	1.09184737384262	2.80606889729871	1.09822125973945	0.84326080954566	0.614768641147539	0.782147945567942	0.921211955975168
AGBL2	0.759467688281572	0.633683684808417	1.48888827207093	1.29718211814215	1.18736193487715	2.4830514521749	2.41662162148892	2.06621818976319	2.0210104502463	2.09952474947564
AHNAK	3.25210984885366	3.65053161982243	5.77265186832453	2.16680894952604	4.69480671048979	8.17762129026073	8.12818017740624	8.13687335191614	7.85698785246069	8.1872558554444
AK091275	0.0749128084150622	0.132138251769795	0.273179741483592	0.321127466982711	0	1.30268682108726	1.75800542982129	1.46556710354065	1.43104016244377	1.79528184292326
AK128569	0.565281685229488	0.95247419273437	1.15552077153764	1.45688262244556	2.84604790570685	3.54877964492951	3.55790996917953	3.44244264483521	3.3397976199088	3.90280453002231
AK294004	1.40719972534756	1.25748942691923	2.35700059743893	2.80787697039251	1.7476889337663	3.80296132953005	3.94553787222983	3.33859589601567	3.57888545339886	3.60229447905514
ALKBH8	2.7293909484337	3.5536897498789	2.89517794185206	2.62711751259039	1.97383187374665	4.32105722284502	4.56092933262995	4.43171420043797	4.46612582993549	3.84063700349961
AMICA1	4.0042879756674	6.22234260462011	5.25024337334693	4.71776955230036	6.76955888353575	8.5879879139813	8.54875464940973	8.34436993650334	8.54929014725262	8.87751971070473
AMOTL1	3.50330942381515	5.28832025671424	3.14605389257462	2.83527237344293	3.14741623528142	1.2867122432365	0.84326080954566	1.31155076571768	1.27123169328782	0.941099483409077
ANKK1	0	0.0341864038982565	0.127834806488443	0.0542995531130786	0.16080416245087	2.35101417168804	1.3399809606357	2.22996409429766	1.84640191498644	1.97964891570039
ANKRD13D	4.05296927345141	5.1979055632023	5.15216017451298	4.46064138787254	6.10347663379734	6.19490184175695	6.24496284508689	6.20425561800094	6.07118602726635	6.14703674885794
ANO9	0.861738198876246	0.761622857089862	1.3117599595569	2.34073706589222	3.29913573494831	5.3599259952148	5.2233632498015	5.06462354966069	5.03539718538093	5.60608980967342
APBB1	2.48118896888662	0.95247419273437	0.379755148974044	2.53464827363847	3.22223470814345	5.20280448867468	5.51490753265139	5.47611236524682	5.41584565028905	4.9599153009336
API5	4.72468379030089	6.5299566703709	5.35438571724403	5.04302791490423	4.07711982572291	6.7065598090674	6.89904694829966	6.55899114554963	6.53463720163539	6.43955206580622
ARAP1	4.77610225417002	6.10209683183889	5.79449133705159	5.52265394349573	6.52459489243664	7.4982613004341	7.42900670826957	6.8637226154106	6.78482143271239	7.26365343672638
ARCN1	4.18846567846761	5.90373545686486	4.95510114140122	4.05900518179372	3.88708465744054	6.6019176650638	6.5748252500465	6.31024191693625	6.33183726428235	6.29587684897806
ARHGAP1	2.09386630989328	3.71780823726793	4.39638503761325	2.96848942450122	3.49038095276732	4.46286552638777	4.7446062360926	4.64021729071922	4.36177730138726	4.67973179790816
ARL14EP	4.62537575767765	4.57169110855361	5.03982553997734	5.21004594654955	4.32640297700998	6.42531069654854	6.7381893865633	6.44877292777587	6.51124973634294	6.26218282123733
ARL2	5.51632395998821	5.36503145785971	5.20837599210487	4.00832840072784	5.03460176211733	4.15059608554599	3.76771070562918	3.92653235266473	3.54433994275206	4.02197390012018
ARNTL	3.04101116974538	3.05548281340106	4.99546862636939	3.56501755562843	4.10868676959214	5.80124854278597	6.34146492291902	6.01010592317715	5.77872344352846	6.03699158935399
ASCL2	1.47330855389523	0.253182781404547	2.04510249490117	1.62776516437672	5.56853610170268	6.03973381796961	5.20462325143309	4.81234074094858	5.46871922672583	4.86029640973156
ATHL1	2.64585713836182	2.68779470096451	2.97809621145038	5.91400456799175	4.81751723150423	6.68119766727892	7.10001318976533	6.18608583466958	7.10419773675456	7.44063435391603
ATM	2.55282634604085	2.75082679687518	2.71859623583345	2.13566747779289	2.67458738200906	5.82425615383151	6.30467069472526	6.17328534507392	5.87221671872322	6.00309986223132
AX748330	0.0503715571226469	0	0.300570728137013	0	0.185944889585231	1.69040930978969	1.3399809606357	2.02716084748459	1.71702770917683	1.9006011001781
B3GAT1	0.0990435688686346	0.565191515999048	0.0969222707869017	0.132099198133889	0.16080416245087	3.97979172784739	4.7184239818957	3.93182897989128	3.46596757212676	3.20591596013732
BANF1	6.96625464755328	6.99641235734181	6.15957833438529	6.34986689818231	6.73457723714843	5.2112921225051	5.25478017857995	5.30400599658341	5.35644176254683	5.80910641204811
BATF2	0.360929077244164	0.0675814359494905	0.0330362173740078	0.132099198133889	1.29526719797846	1.94570668178355	1.82882096331009	0.878854268060615	0.906050474006413	2.11711410593698
BC010924	9.81053480800769	10.7907393949699	11.711440225416	10.1430785403126	9.75689378841416	13.1270707847249	13.238618427142	13.6907271355492	12.832422787759	12.5078573959108
BC028022	1.83836281560337	1.65906945857186	1.51250623886056	1.21613956346113	0.804684627627128	2.04401232284475	2.76849157605247	2.94173562609737	2.66590741872292	2.57086738245874
BC036195	1.3277404319607	0.253182781404547	0.300570728137013	0.229707035269066	0.498440134470847	2.18857159670863	2.37778704903003	2.67739898035755	1.88707091729978	2.80049577719987
BCL9L	1.96849258772354	3.14814929112528	2.31732219966471	1.51612109929333	1.39566037357902	5.85301770155904	6.00740913003995	5.80675845707985	5.64727984347669	5.61230483693382
BEST1	0.438629095681443	1.60323185521005	1.04649463917279	0.941494217695152	2.08492401034815	2.01521752206449	2.07202456895388	2.27233442371743	1.95559449095986	2.93053573938715
BIRC2	4.33154458077537	5.20823604371024	4.75677705358908	4.65655846262582	3.87747160538107	5.63218533042689	5.82889278457063	5.55631894280801	5.72995138762028	5.68781458346317
BIRC3	1.36801705681474	3.75671803184797	4.15326116566035	3.55092276686703	2.90779568473359	6.76969767900982	6.2921944234639	6.63605291335182	6.17028389534044	6.84779670758934
C11orf1	4.57894511312012	2.80628257328811	4.7293241760818	4.61312884207608	4.15238920002601	2.88433203970365	3.08046558816061	2.97803038491007	3.1228312141418	2.86437905264352
C11orf21	5.19807142500094	3.92331127396817	6.12886818665971	4.75513251618957	5.49814337539842	7.03112615528322	7.74540345692285	7.45619861900606	7.18363356611872	7.3840948660024
C11orf30	2.47659128989193	3.40812180835133	2.72871434626262	2.30198901412065	2.88494884981873	3.83900889396164	3.96662796751841	3.95542606657783	3.79732444974635	3.48864892103668
C11orf74	5.44103447117807	4.27023933785379	5.01109733631483	5.53464078725284	4.71761425407839	3.55879115028064	2.82732281102343	2.64551639979643	3.09706088336207	2.51888301606327
C11orf80	3.28140210361602	2.92035038855264	4.59473692777767	4.72824558603568	4.00478794857143	5.38076889970382	5.24402386207348	5.6548963366398	4.75413522817199	5.55860355904776
C11orf83	5.54020477876626	4.83067003936042	4.47060997742796	4.47065888585663	5.14207994660151	3.65526115135441	3.64878981967721	3.71548640909502	3.89776567220696	3.72207808074275
C2CD2L	1.94205529846287	2.70381277817165	2.92628396928653	2.38378255117578	3.42325308983875	4.65399639522057	4.82186471316444	4.67537707190908	4.64721005414413	4.94644973441719
CADM1	0.235920534701541	0.934485875297476	0.187741057851909	0.181728436073918	0.703857134218279	2.39638262156837	1.52195960956256	2.16847399936186	1.58729240015743	1.62131387048844
CARNS1	0.875773953400117	0.443275570003932	0.837981389533037	1.1047696652311	0.538030207240892	3.15898505158153	3.10919975785385	2.61949311566049	2.66005245207369	2.43721612098663
CASP1	3.59524754675782	4.89835314406109	5.37385807784313	5.21377838604981	5.71605841039301	7.71314641333443	7.89075078046332	7.5758446549537	7.51086233806412	7.9793840536396
CASP4	5.6540164450713	6.8502588903897	6.79233064569053	7.02775078799362	6.5022505901257	8.06125061596316	7.86342672142174	7.74936550396568	7.69642731649321	7.99982478279823
CASP5	1.11938425303152	2.97856707519235	0.300570728137013	0.205917174901907	0.883638267263651	2.66707260560897	3.58202664720712	3.31851689611824	2.64234361847016	3.6544224236167
CBL	1.40719972534756	2.2156281898089	3.052484372545	2.68419278120389	2.47487473697747	4.0897531104142	4.07498931844739	4.17232435873112	4.01019580485692	4.44048306549236
CCDC34	6.08320013961285	6.62555106112551	5.47724766537811	5.63881873004545	6.22595007500389	3.96229863224742	4.15525677056828	3.96320676568268	3.85227538666677	3.91793667337757
CCDC82	3.89998580797908	5.21756362784965	4.88671270275141	4.05900518179372	3.39926918761677	6.57627315105621	6.23684794815293	6.00508950711365	6.06233478956118	5.81045848843002
CCDC84	5.81791753672721	6.4613389297158	6.53346119520506	5.31454888022546	5.27908075926772	7.35695546386607	7.55445329944036	7.69023556139454	6.94357152577569	6.76931936685691
CCDC85B	7.91818569808558	8.06987258144174	7.26780219349581	7.65861212873213	8.17509889611448	6.72223407731882	6.70563079948084	6.6933108543065	6.51165619736254	6.87357411568964
CCDC88B	3.76132942796913	4.79372960084861	5.04084104185833	4.04566447329831	6.46614876302945	7.02512093856995	6.82194426093397	6.79017339333992	6.45106656562876	6.74725050875543
CD3E	1.18848766830638	4.34193403894377	1.70928586081291	9.00130087073132	3.1915304779761	8.54561591949585	8.54536361289019	8.75490826618121	8.72475966880807	8.76015349355767
CD3G	0.713316191670586	0.801866424877409	0.158098852102441	5.88994478588146	0.721158699856216	6.61636957389455	6.60035085415273	6.82794940165088	6.49448546157815	6.33210050102877
CD44	5.71237479641409	7.45332672222512	6.72316443814175	5.7134814782222	6.1267900453312	7.84358987844887	7.81736943893576	7.7009391635634	7.78079608332443	7.58370260530286
CD5	0.299778370738319	1.81467982878112	0.502775398222807	5.03376712682252	1.61514627947246	6.12699295247398	6.20780412374856	6.10752175987016	6.45233751124085	6.07573861166027
CD59	3.40752862809811	2.64971270855982	4.21214193250551	3.76955191987455	4.65146880667775	2.86832048339026	2.54134762185966	2.23853829468646	2.56925105392598	2.83810392577958
CD6	0.582500297016236	3.09650586403977	0.800099288378031	3.47582153765346	1.84559923908574	6.99839692363395	7.0400287498001	6.89693860110113	7.04449421247988	6.90745342812297
CD82	6.75943438215305	8.34815335176179	8.15916736488917	7.198708611765	6.62164666159139	4.86773191629803	5.17435016637243	5.25096207634057	4.52045519340753	5.72270184117564
CDC42BPG	0.235920534701541	1.94617847334866	1.45272015113666	0.836953677900576	1.31818829725539	2.44036775971534	2.60997536724742	2.61291328249966	2.29480741565961	2.08171829375513
CDC42EP2	0.45741740100439	1.59180023566573	1.06258338258679	0.941494217695152	1.651698478207	3.05436740241554	2.56919167703256	2.75713956406388	2.46565100441906	3.03138269023338
CDCA5	4.52430296091399	6.0643398490803	4.61533402462732	3.89944724374033	5.2458440407873	0.675921840680153	1.0351644658537	1.00482293295965	1.07398276627905	0.921211955975168
CEP164	2.49034060238983	2.05840440568425	3.50217362713647	2.61361934036426	3.33610177880286	4.82689098739914	4.50976206973894	4.55525588470028	4.34362780126764	4.53184010765618
CHEK1	3.70348184416186	5.29978285413764	3.85377543274378	3.27038210149215	3.47771201000203	0.902468405317758	1.59149382806976	1.55065590423706	1.48502657092786	0.921211955975168
CHKA	4.93451857062437	6.51717174676851	6.79263210701979	4.93953930344254	5.72251611426813	4.58219084937695	4.62699834112492	4.75821104787756	4.64127855592298	4.31464156530249
CHORDC1	4.81395376803607	6.08283156426187	4.25827395201774	3.94327129978997	3.21919352464384	6.64406272889622	6.30415299853018	5.89956330529047	6.17798676189318	6.16617342673829
CLCF1	0.744247310192525	2.52903628085118	3.38870346142391	1.68911174916204	3.71856888086792	4.64619222725723	4.00025512639895	4.38227337980713	3.877724637041	4.59753453982372
COA4	7.13055942254254	6.87345813435151	6.3882231643399	6.66109450549642	6.56168353720622	5.4701220442399	5.76862659720848	5.43100319801713	5.52214613296755	6.1975143869987
COX8A	5.96590367186691	5.47878344479096	5.68248056096085	5.78396760392654	6.53563859465426	4.44678205922203	4.60698976834187	4.50105626406395	4.31037197874052	5.22111196019064
CREBZF	4.75916557310019	4.09912672941536	5.12656084178867	4.04901123347259	3.70123604136217	5.70536339692484	5.74517082350421	5.36890155612207	5.3851190708226	5.35870385233177
CRTAM	0.213990639610454	0.193929624247742	1.5922510559111	1.13027211047374	1.36296610960671	4.86504486436491	5.138790274204	4.75373183282428	4.58676822884558	4.84849830856295
CRY2	2.39610196249223	4.04984836237826	3.61556852401754	2.88855026095929	3.46493082931272	4.24662448962881	4.24646182942324	4.38227337980713	4.41141382192403	4.172565491082
CTTN	1.36801705681474	2.58776146172864	3.75079699231426	1.93322559671929	4.04140714930787	5.82079365004131	6.55538022873188	5.76508157969742	6.2567194322046	4.87329323677344
CWF19L2	4.10900107600098	6.87375315177715	4.92681576645372	5.4441212025172	5.03027034608126	7.31154357358194	7.23623476904285	7.32547386575624	7.21242324019813	6.4095320272411
CXCR5	0.169104733692995	0.699071023019241	0.158098852102441	0.132099198133889	0.41584365823737	4.1550025236445	3.70320618875995	4.19011475517329	3.6778198753285	4.97083985989497
CYB561A3	2.49943454889719	2.55281396445785	2.62419064454663	2.22122372344068	2.5876479472648	3.21913955798973	3.7766946374086	3.82770916746604	3.2607581709903	4.10805694696476
CYP2R1	2.94109463254737	3.17521007661237	4.43242796210312	3.37542316233742	2.45949329446587	5.32906117018275	5.65710045793042	5.49770245121469	5.30578031380133	4.74623761672281
DGKZ	3.78197220238091	5.84355797802416	5.7076369235871	5.04805430975812	5.86407094947781	6.92127643458547	6.96177161629286	6.67842045115416	6.86303799831498	6.38841165605046
DNAJC24	3.20285586333748	3.16367469365425	2.4082626281795	2.83139045044146	2.19427812332942	3.98475104231321	4.17577714790776	4.24646360618649	3.98699733312757	4.00317764719733
DNHD1	1.21080566194621	1.55695162539188	2.93941251776072	1.77245803092188	2.02349040936476	3.85263699449775	4.13676813120607	4.05586983346025	3.88024504427278	3.63318558592569
DQ573949	1.2436483616655	2.12336404108342	1.68870087388862	1.66313910591485	1.86129056369391	3.03058457101954	3.36886364492247	3.00842958129961	2.83134204208672	2.60866217655738
E2F8	2.18686765691189	3.46874778951942	3.28624133340312	1.51612109929333	2.51013958933176	0.34669508755995	0.621856358051424	0.476634016886322	0.76042205750274	0.609479910168706
EHBP1L1	5.55172538705932	6.22280586765661	7.03179928971853	4.74794287844462	7.60675901185944	8.12637058987393	8.17536672522768	8.1367300178175	7.82855914390414	8.44531522292642
EHD1	2.79364093120367	5.21197431724893	4.9965158241724	4.78353804171542	5.18946630437633	6.38179713942065	6.41810551682903	6.10459333323134	5.97188298016856	6.27937232590629
EIF4G2	6.7601439289842	7.87232133778679	7.14921665258113	7.31081870140239	5.84348088398116	8.23883676903746	8.34954311985364	8.10616348723599	8.18275255529316	8.19167251995113
ELP4	4.33281703664835	5.32847766188732	4.18116097344755	4.31812114896382	4.72299188760051	6.09524437713833	6.24280333171294	6.80936490067841	6.0952505926372	4.95747634589468
ENDOD1	0.833250270499943	3.5448243796037	2.8587870503513	2.87729803874803	3.14100262525871	4.59034802402	5.14920471771849	4.65149771321152	4.99294185879307	4.26816419978748
ETS1	5.33707924610758	5.35745692521664	3.57688598236307	6.65698788319708	4.02582688040764	8.95329808179578	9.40616519479005	9.08419949155362	9.24348390898022	8.80467735916686
FADS1	4.50637113932979	5.63522462808465	5.80109909744225	4.96633696249058	4.82553842860631	3.98969336734787	4.18929702013399	3.95282314715777	3.22947100631688	3.75334684019695
FADS2	4.74298516159005	5.38834551947744	5.92562215001739	5.23890606878949	5.53896157869367	3.48370721168997	3.72193221198273	3.63658966644344	2.98443587783774	3.03601348702502
FAM111A	4.83116354843532	5.04492851425786	5.7461250042748	4.62326772706512	4.77569369141894	6.54513744264637	6.67071488040333	6.20042049754321	6.2263344916853	6.5173695955297
FAM76B	3.77824087345753	4.79870998564606	4.3413983662578	3.95758840164244	2.52005893631709	5.49379756595191	5.60088208613288	5.28343627743821	5.18356138524993	5.53834684451334
FANCF	3.54123101437553	2.56455744403574	3.77052066305851	3.0475808562053	2.21274398717836	4.17249491043459	3.95083937013372	3.9051492179069	4.07323454756733	4.4457131083979
FBXO3	2.88321402176581	2.37082827244231	3.06451786436816	2.86215724339609	2.2309764799694	4.7283228292233	4.60866778915973	4.31089328198148	4.43731861002101	4.35596923318122
FEN1	5.7903956280875	6.41708838281752	5.56103567288749	5.57582739168357	6.25890269170722	3.26470481418045	3.407935929047	3.36624513334873	3.14396034182447	3.66342909208966
FEZ1	0.0749128084150622	0.934485875297476	0.273179741483592	0.132099198133889	0.478230093492862	2.57141585291538	4.10383168120815	3.79901274854382	2.46565100441906	3.12563848539853
FNBP4	6.32808296518239	7.17795002493833	7.34773021993712	6.17020545821944	5.96055674393585	8.30513808307705	8.15742227775736	8.12304792818268	7.94674544625523	8.22968907086718
GDPD5	2.27952385780969	3.03874130553749	1.55861296219264	1.03896868257205	3.29913573494831	4.65710628012266	4.27210054005243	4.02646409088367	3.61565136698972	4.03128098403078
GVINP1	0.970377172527804	1.02226511058191	1.77910472954438	2.41524423260617	2.34697101554348	5.21762523833377	5.52915420171814	5.55631894280801	4.99991194294914	5.49359680662262
GYLTL1B	0	0.100220907242273	0.0330362173740078	0.106629316381511	0.258840675259663	2.16254713572304	1.63166053270283	2.52452707348361	1.73941188986183	2.77855688266662
H2AFX	5.13892426335043	5.85016978312406	4.9355781723519	4.9556775552397	5.77937043643444	3.85805239209259	3.90787167058969	3.93447001915841	4.24342737855775	3.76455134079394
HBD	4.80572955367064	3.84121159701618	5.27202791826824	3.92152566816209	6.71716736127466	0	0.191314621379297	0	0	0.424073857447783
HIPK3	3.40268970289151	3.27149881905745	4.72553979772945	3.0475808562053	4.13474400739483	4.94100662340864	5.15150886434981	5.19699342336058	4.92742964998534	5.10250033250989
HMBS	5.15195886881413	4.13106802397145	3.75822500429131	3.57201364556669	6.00051710300721	3.02096056489427	2.87829472672214	3.26915549682412	2.83654271648815	3.09045376164315
HPS5	2.78250862473968	3.14814929112528	3.0724847898034	2.52506682931603	2.49009391710401	3.92923776288805	3.75867047848188	3.63008752185554	3.36880436647465	4.37802236754671
HSD17B12	7.14312559924686	7.21730595937829	6.04227573657346	5.42942997045696	5.90391651036147	4.64931896220266	4.93184976387696	4.95052802803134	4.90656345568632	4.3670379381674
IGSF9B	0.774529166882888	1.35538151918181	0.158098852102441	0.955828878547357	0.305468838732834	2.18857159670863	1.69621563092155	1.75570967996371	2.16025243951274	2.30533384460013
IL10RA	2.15269084316058	2.39733662267241	4.62755259520511	1.28587962774323	3.59497228323984	6.70242634641599	7.14580513574166	6.85538484170257	6.79487531765976	7.00279123579558
IL18BP	1.21080566194621	2.6441894266152	2.213072035795	1.83583302599898	2.46976578903563	3.68298760556052	4.14141255142313	3.76083314746655	3.68071449629982	3.61473040692281
INPPL1	3.79310863288715	4.59048017657092	5.23789879486953	4.11755724585251	4.84539845334401	5.56671873749401	5.73060390825549	5.45050865590014	5.36186235848642	5.51033316999359
IRF7	2.45805263592473	4.33851817318405	3.61283961944478	2.79995320344157	4.25395503256873	5.78499315260512	5.65304055118782	5.02304305376737	5.85822163060417	5.46555014636232
JRKL	2.10582466344546	2.61059817058363	2.92628396928653	3.59280063224635	2.00947581124523	4.25074758055619	4.04803418103931	3.8889012759934	3.99399612659238	4.32413871443485
KCNE3	1.67940497995333	1.62582688583416	4.40587469673636	2.55832713082674	3.87554128448645	5.51194694716416	5.29597989869471	5.38250501617656	5.47206479096543	6.20627193277716
KCNQ1	2.01995671785487	3.02180324056421	3.22322725591913	2.83139045044146	5.47665630457055	5.84962362312757	5.7565680185097	6.26006534687904	6.10605772938071	5.40865913370576
KCTD21	1.31749309817523	1.75443446769786	1.3117599595569	1.33056782515538	1.34075092101747	3.47668358590864	3.4270822842605	2.92589678910619	3.07962132026183	3.9550868746019
KDM2A	3.86874569982049	5.48497626584792	5.56174333702441	4.60291819904984	4.96731811128017	6.39629288898792	6.52415717507954	6.55212883649359	6.34375700014085	6.26957484473424
KIAA1377	0.191722243924541	0.0675814359494905	2.29025040238624	0	1.52935193964001	3.37458402388781	3.74652804266367	3.45353294575104	2.95604529595115	3.4194489259236
KIF18A	2.51296888275347	3.78961132424471	3.06451786436816	2.54890217320223	2.83018899762609	1.39498890976755	1.44890355971836	0.834295945891492	1.47171817868065	0.921211955975168
KLC2	1.81669901420277	2.80132830645266	1.64662823053196	2.91079479588534	2.36359298898643	4.01899695385205	3.65854306796549	3.74286512799133	3.2491048524683	4.03591210676949
KMT2A	2.78622894623004	3.93918509109053	4.5426368244939	3.32661878703417	3.19772382374855	4.799006912692	4.99351502638337	4.92817571862703	4.66778033214821	4.85899026409125
KRTAP5-AS1	0.122777345077661	0.16336473226847	0.245258628765793	0	0.350637034870553	1.62838189109193	1.57785251202424	1.4508846276774	1.24017329500863	1.9006011001781
LDHA	8.04082369078863	8.59553817787192	8.26256983022544	7.85123761470441	7.26335946913917	6.93927094176011	7.08713125654339	6.87510893860716	6.96688032021403	7.09527134665415
LOC100652768	2.62523436374718	2.05840440568425	3.5824759671445	4.29575647077832	3.67039327980872	4.87843035498612	5.33400834134201	5.60188790343561	5.11030739052485	4.8848911078602
LOC143666	0.213990639610454	0.337735236779189	0.379755148974044	0.546223442819901	0.538030207240892	1.84020944420772	1.37194980251627	1.50873872019848	1.98399385879798	1.71669884001081
LOC283177	0.146126987789935	0.100220907242273	0.158098852102441	0.0274052244657405	0.0556168258326213	2.28821452417832	3.03626191687174	2.4673153172971	1.81512968192909	1.75090269672005
LOC643733	0.547855083895729	1.13682121221697	0.837981389533037	0.912390398545807	1.36296610960671	5.29752156474492	5.1434281996086	5.24671810521195	4.97772348566234	5.43957122591765
LOC644656	2.37649236233813	1.6915632765192	3.35317303387888	3.0871865743497	2.48503867489057	0.881349089767537	0.865888229176197	0.386923400638044	0.782147945567942	1.16054357352402
LPXN	3.61420880665075	3.10457233000419	4.30466840413996	4.34967487644973	3.601994006724	6.28912043791968	6.59612782644207	6.25953886589146	6.34375700014085	6.32785803127694
LRFN4	2.18122745031084	2.73532506658987	2.54623992787434	1.96191624486622	3.03430650418876	1.52323328510953	1.11289372643901	0.740825229517689	1.14277278941214	0.999168246887839
LRP5	2.77128974933342	3.85562178782517	4.00296237203274	2.52506682931603	3.26709952443052	0.881349089767537	1.07455251821028	0.984577234211243	1.07398276627905	1.12620999500695
LTBP3	2.88321402176581	3.48119286368501	4.79339031606321	3.64901857132111	4.31789888779624	5.50678466597105	5.79022913834937	5.9791029841223	5.61283751210064	6.02830252692526
MACROD1	6.10160600236654	5.70585580093675	5.79328666772722	6.29912142728565	6.31659806368001	4.12611712297843	4.05297272351227	3.67815397923176	3.58816514328745	5.34010070288098
MALAT1	11.0959621860006	13.1181570462566	12.6966907612591	12.2191073485828	11.8989077405875	13.9336811651614	13.8075024268608	14.3092686358891	13.7214222004686	13.0116037851708
MAML2	1.1658189909597	3.16367469365425	4.13815767383207	2.20331254381128	3.89282189210156	6.94659701047842	7.1068565988134	7.86411044972541	7.16204634120167	5.830589032916
MAP4K2	3.00634357067546	4.61044458958885	5.31295402113803	4.09182702215262	4.80337192219682	5.38920950548651	5.66276520146074	5.53472467694761	5.4097524647533	5.70536366522713
MARK2	2.96098102573554	4.09508388146625	3.59635689720426	3.4733326068901	4.03277222514979	5.17052358034313	5.36511595217465	5.39310418497677	5.19979548895696	5.24330702561897
ME3	4.17291906172331	5.6972137093005	5.97533470632991	3.35393588940293	5.62822088350978	2.44036775971534	3.43844930638043	2.83270262174812	1.81512968192909	1.27465798782346
MGC12965	1.73436008681271	0.655810387105046	0.571847886974099	1.73138668361966	1.19975776483427	2.63588646163292	2.99066093467816	2.39245461212685	2.83134204208672	2.84339737356145
MICAL2	3.24671949130153	4.46608491478427	3.37909980069126	2.01079160260887	3.07860768337242	4.70747454888285	4.68700037520875	4.64183418980174	4.45939922726507	4.54001363293339
MIR4697HG	1.52765788792777	1.05593402765767	0.127834806488443	1.41599431049339	0.668618809878228	2.68546575158311	2.41662162148892	2.61291328249966	2.53126748821146	3.04523072563097
MMP8	5.95313560287921	7.36269843835513	3.7333147729017	6.76828024494713	7.60951990507083	1.36487296376035	3.45346734637769	3.22237423073791	1.49821331886209	1.95051117538347
MPEG1	2.40580770728968	2.39733662267241	3.98829798599673	0.789722642307092	4.6412801299418	8.37278826593041	8.0769756094811	7.80472433981632	7.93224421520146	8.16166045995159
MPZL3	6.19657371158306	4.20420921014627	4.11520176260214	3.70737008545998	5.67835497809004	6.69903559151388	6.98165651525149	7.01236997411935	6.19883380762704	7.1349342942969
MRPL11	6.27412942782114	6.11862099200518	6.09895342021853	6.22892786988393	6.09562101917158	4.27524169686223	4.48804686137849	4.5205222950023	4.35816562147088	4.83925483536377
MRPL21	8.73967207284452	7.05325948139752	6.64918336743202	6.61441875806467	6.56018210174492	5.84554016076358	5.18000443077414	5.66685732816647	5.91402051283174	5.80436414089909
MRVI1	0.340832133532206	1.48462264032788	0.761195598861083	0.673104204641048	1.34075092101747	2.21413491430431	1.69621563092155	1.46556710354065	1.48502657092786	2.74501002565513
MS4A1	0.804188459062464	1.02226511058191	0.800099288378031	0.955828878547357	1.21204799483701	7.57507900082094	7.04033962453653	7.48935629078438	6.79921033638966	7.64087112573947
MS4A14	1.59707835558327	1.21341307658439	1.27079948411417	1.13027211047374	1.22423440890795	5.32026012465188	5.21567623766597	4.58581682704248	5.56898569403163	5.57381065623706
MS4A3	7.09631716811659	5.49344822142576	6.9365289648033	8.15238131033291	9.67512323675041	4.52546418245581	4.58840156473737	5.34030820205655	3.71217781077365	3.3689549809501
MS4A6A	3.08093606033384	2.37750116243012	4.41216663460072	1.7805338328904	4.84342470841598	7.47532036540875	7.31697327755751	6.8183296425914	7.23302853443912	7.64428711798672
MS4A7	3.13153205692088	2.79136843940146	4.10940525372613	2.70555727506105	4.30504801865865	6.99747709419861	6.82447355591663	6.53613360230972	6.41327847451782	7.49861054600994
MSANTD2	3.30752497050994	3.45303894321751	2.92628396928653	1.91132685954254	1.95201499864037	5.57002234420766	5.38581409614281	5.24884165133514	5.01375189393596	5.17776729015286
MSANTD4	2.42024498289087	2.96976214924016	3.72069648647551	2.42558081772547	1.89978807354069	4.26712311075707	3.85229745369713	3.53583950691617	3.75400561134989	4.22217282195361
NCAM1	1.0343437307012	2.28824918617782	2.01234457819072	1.65437660142581	3.16648774644313	3.68603568581687	4.63195742416016	4.62884797113971	3.8852726875207	3.46136592381504
NDUFS3	6.3347668538597	6.54077263688749	5.97798801544769	5.87163291828364	5.7901699252914	4.96504549991654	4.90751724325669	5.00932983633132	5.18661922712049	4.91537053760338
NEU3	1.46404788897325	3.27507690859348	3.12705438976277	2.1851761969903	2.09159124424994	3.72508560976624	3.91602619716153	3.94498609249488	3.81059911065449	3.51542552749165
NLRP6	0.169104733692995	0.517654164654037	0.187741057851909	0.488233112536526	0.350637034870553	2.31208588066122	2.11987635850624	1.46556710354065	2.45892218232639	2.7393422522096
NPAT	2.55282634604085	3.1442416938469	2.62960064884616	1.70617066126565	1.66963305993011	4.00929507563312	4.09188402609357	3.82770916746604	3.9657949021991	4.06565738110455
NRGN	4.00268993130937	6.83185231057531	6.63647576888225	5.02614565155027	7.39972367301718	9.74325170013698	10.0053046929413	9.79434463081242	10.4338898499605	9.14868750664878
NRIP3	0.665639390316772	2.03327012119127	2.0040375458125	0.773628987887022	2.05111768050846	0.407051465188027	0.699494959873265	0.417450981142275	0.269781858554453	0.395529494681986
NUCB2	7.47674577706817	7.98092600137451	8.66412836507944	9.6649845715295	9.6259874682723	6.98670219233548	7.41660714135067	7.1374122330809	7.21691691654149	6.91564334354581
NUDT8	0.930590050198624	2.55869765314521	3.10780133100804	3.26175428490799	2.93400093588714	0.407051465188027	0.888166230636314	0.764766750582956	1.25578607084404	0.960716585193168
NUMA1	5.52469944854213	6.78556561801409	7.0849490374222	6.10336830466221	6.28531508661278	7.62397618210802	7.44576661043043	7.2877592670052	7.39358646385423	7.26537987330732
OR52N4	0	0	0.273179741483592	0	0	1.13437509703601	1.49317958425597	1.50873872019848	0.387845870276419	1.24296440284727
ORAOV1	3.69954160196711	4.09102967244573	4.89796472151753	4.06066412973472	3.86390480457204	5.13861673122397	5.23100952074489	5.21557017732014	4.91273196190767	5.22212826912431
OSBP	3.39052090292914	5.30329156279209	4.82438716083752	3.72002271051596	3.674839964347	5.33683950167714	5.40332203755304	5.3492427990006	5.29070209499325	5.24230553226296
OSBPL5	3.01588128734632	2.17789921474039	4.79339031606321	3.95044761075545	5.31370907239808	5.6361307600445	6.36895270411203	5.76878600401518	5.67802483833328	5.60297222691236
PACS1	3.45036375038625	5.08522979765921	5.26248321960273	4.39114045555953	4.75903765101108	6.50168478535917	6.68788165917778	7.01798387122354	6.55410435455259	6.33961200229477
PATL1	2.63764336990218	4.85119059774686	4.13625857102661	2.77591738757955	3.13778509639108	4.7430321341305	5.07224336862856	4.74322592952146	4.66778033214821	5.13739599522575
PCF11	5.68324129958528	6.13889082018953	6.24224377776349	5.61191605825914	5.57687579436277	7.43081483806696	7.25992019005478	6.9006575337088	7.02469572096309	6.85403853266192
PCNXL3	1.98800740417076	2.95198942648376	2.68261335057899	2.22122372344068	2.75238275244284	3.99707525315575	4.18029786419098	4.07992490965567	3.92243170368466	4.09923368822546
PCSK7	4.14276573556602	5.31637373970241	5.06898870792609	4.26154564578182	5.03460176211733	7.46160098901686	7.77578004547347	7.73637030219361	7.16075114453127	7.57199194131156
PDE3B	2.60009148738222	4.81477851216173	5.14933813272775	5.17677729745043	3.95812296041928	6.41845444771759	6.44418394149028	6.38020121405055	6.52741951244852	4.9888656130309
PELI3	0.69759834061503	0.916270434721809	0.946001802319179	0.673104204641048	1.32951371641385	2.93645577345112	2.31339189396773	2.52452707348361	2.37562888619647	2.49217110125816
PHF21A	3.73076627126037	4.6591793808489	4.93993949839723	3.94147163053531	4.35439326833091	5.68112619853948	5.6522271970323	5.76730537551946	5.33822458925065	5.61540233910371
PHRF1	3.74612878226635	4.65643844494269	5.10244578481106	4.29011070671371	4.35439326833091	6.31494728091676	5.97849978587188	5.90361248475069	5.90352771560412	5.89764132112037
PIK3C2A	2.16417330909184	3.16367469365425	3.50217362713647	2.19729239213945	2.2370031304532	4.19620579911071	4.50976206973894	4.3938341078466	3.80795393201794	3.96726068749024
PITPNM1	1.17719785252526	2.35738918027362	3.55145950283428	3.53668891563421	4.03277222514979	5.18244394574741	5.28971755749773	5.03416680860938	5.17845053521866	5.37798237682756
PLA2G16	2.22025353763677	1.7337803432821	1.99568240442933	0.0807016863788419	1.60586167284922	3.41556049023505	4.52583663329019	3.81629900358971	4.58058240626267	4.32792013763688
PLEKHB1	0.818792541594425	0.801866424877409	1.80802282836632	1.59150202873502	1.73070448830994	3.83352140251555	3.73428254203521	3.66866794950007	3.70081583895095	3.97451597009068
POLR2L	9.28086074938564	6.92532792942476	6.36002237752396	6.74396448940977	7.26483501621232	5.32613344985306	4.85758529828008	5.26990694950005	5.02973246705714	5.73557008626033
POU2AF1	0.122777345077661	2.96533945239161	0.594156204624756	1.13027211047374	2.01650012777773	4.66330601081472	4.22692928623221	5.00431071629811	3.97289705767074	5.39700667860607
PPFIA1	2.93775341913678	4.48010382867402	4.2353923256988	3.17863780140022	3.95994595806337	5.43612867194627	5.62926509162742	5.30910292586385	5.14215846740537	5.15026728955038
PPFIBP2	1.02177530189064	1.50913742750391	1.47693269701038	1.06565028310251	3.96358505722098	3.86613756394254	3.40407597655448	4.14293873358013	3.59431860782767	3.71631931553702
PPP1R14B	7.61298920588261	8.1122455151326	7.31095272665141	7.40703801163895	6.90015054898557	4.73863506826079	4.47890149495173	5.07303746802983	4.98710762075188	4.95381016489079
PPP2R5B	2.3262695549254	3.09245565466584	2.25568026387643	3.23261645449031	3.90233353807856	4.24041767478408	4.26573345159154	3.89162200562509	3.97525669451544	4.23027737240692
PRDX5	7.87996150574407	7.53019946050067	7.8075997616788	8.36325128568502	8.54707912701193	6.4230288987537	6.29114984757598	6.42455481805403	6.40016657330662	6.55011260871924
PRG2	7.07194989243022	6.88608972082295	7.25298098543212	10.0261858725873	11.0339281000055	5.14305985379488	4.97672068644188	4.95443685323621	5.20382563145096	5.48684751691872
PRG3	0.728864644036334	2.13915700444853	3.6398991293719	8.37846219575013	5.80444463014619	0.217834387766288	0	0.323859203270788	0.44344185352991	0
PRKRIR	4.2272990612433	6.14721256973311	5.25725028150864	4.85506806888614	3.86000502684715	6.38602060828697	6.40802260870066	6.32289606107207	6.1594303175174	6.16353068582356
PRSS23	0.191722243924541	1.40847518888657	0.659083232652371	0.181728436073918	0.210655002051101	4.80462700930102	4.77182028713234	4.77156585147042	4.34362780126764	3.53191199767816
PSMC3	7.81986268161995	8.17941822594369	7.19941913444562	6.88827709087565	7.2164712796486	5.99741969518755	6.12814801084147	6.11801514909645	6.0051719523443	6.55737848644395
PTPRJ	2.11768470971319	3.83152421317017	3.24453923065602	2.55832713082674	4.71437802594889	6.04449163378771	6.18267682182987	6.33593968084188	6.01495334107986	5.74408558912039
PYGM	0.400302114820238	1.31423833903421	1.50074558533716	0.984077859757665	2.46976578903563	2.96684938158569	3.08529453552772	2.95740246076046	2.83654271648815	3.05438944983902
RAB39A	0.191722243924541	0.879134723214712	0.353840263182997	0.106629316381511	1.48951967439646	2.6421778547096	2.76247432112234	3.08649528742376	2.69483104589244	2.72793946547102
RAB6A	4.04367440369958	5.14511356452644	4.59611925396317	4.03050722598838	3.73782260744947	6.06395343654527	6.24334351317801	5.79518071517993	5.757631091542	5.21397768043128
RAPSN	0.122777345077661	1.3417970800784	0.741343144437804	0.690352316053037	0.83678642043481	2.05348427578515	2.85586257212814	2.61949311566049	1.75047507471566	1.62131387048844
RARRES3	4.28891124024577	4.52587347269326	5.68573035562224	6.96047649569908	5.25626664357287	6.73258977395434	7.20773215631145	6.75996850477151	6.78784496171664	7.27201970006582
RASSF7	3.11978576423377	1.47220724471426	2.93941251776072	2.96140251843235	3.32482816136529	3.87951296704321	3.74041828468594	3.47546101804201	3.94427621819372	4.32980713893709
RCOR2	0.681707359013749	2.14698912454116	1.24283181742383	0.321127466982711	2.16928345601255	0.148813982645265	0.0795951666779017	0.116220257346852	0.269781858554453	0.0739174277080215
RIC3	0.191722243924541	0.28192106407475	0.405212732441481	0.546223442819901	0.898923426298112	3.49765270658123	4.03810608898338	3.80190821288561	3.60349987131503	3.44055965497203
RNF141	2.43927265555043	3.20177261144797	3.55430689814137	3.51264923746153	2.7311903413561	4.12835972595682	4.24646182942324	3.95021552304468	4.07323454756733	4.66186618567871
RNH1	4.60656165531285	4.31785137322468	4.1248111549307	4.01176279913511	5.2458440407873	5.91992191672147	5.85951744679197	5.4851475320846	5.89856339733975	5.02425520380253
RPL27A	9.23148687029135	7.35658995831625	8.49298955315279	8.3972940739106	8.70935469864754	6.76177435063617	7.02659736678071	7.26407070198933	7.20841707682425	7.67485803124674
RPS25	13.2596912179511	11.9063128709764	12.3944444428268	12.766783919653	12.3320447103589	11.0152862459959	11.1133186682445	11.375902834836	11.3890642095542	12.0902327941671
RPS3	9.8763155927864	10.0465719408757	10.4431530907799	10.2105484258829	10.3063957547871	8.77825282169584	8.90965427170206	9.23079801797006	9.04528635197837	9.44683512407755
RRM1	5.62937447001331	6.65159192376821	5.67072031112899	5.50082340347595	6.0141799821755	4.58055386520887	4.7184239818957	4.60749282893549	4.70522115833931	4.47158264931089
SAC3D1	5.63505887952813	5.76938942354443	4.38203247415954	5.52084729588208	5.56434810715732	4.58545925591376	3.78858684501103	3.90783950638704	4.53332347726733	4.34294748876846
SC5D	1.50976797691412	1.61457360459243	3.00332085233083	2.2389152583969	1.5871112577045	3.40079426536911	3.34490204144257	3.08649528742376	3.09706088336207	3.15573658270888
SCGB1C1	0	0	0	0	0	1.38000951831716	1.78199891250517	2.1412970598619	2.40393101745652	0
SCT	0.213990639610454	0	0.187741057851909	1.01178431218759	2.39627320940278	1.97590804152639	2.14784366428341	1.94572332134317	3.13554578804193	1.80616655647913
SERGEF	4.54421338247834	3.49659974185424	4.82320720815426	4.5891906134589	5.21640621295315	5.82840021880314	6.09620852359673	6.32893085055833	5.88231036405584	5.51862910234119
SIDT2	2.48118896888662	2.45525739070969	2.31060172578334	1.66313910591485	2.68784809951704	4.57398729068298	4.04307867517529	4.1989283565852	3.91507607360226	3.81392183481637
SIGIRR	4.47559644031723	3.86039337583656	5.1043898927009	5.87068755346091	5.27396062826469	6.38320633661641	6.72122655852908	6.62628502827159	6.44809666444288	6.71873108422717
SLC22A18	2.99994988165556	2.73012058627078	3.2268011865752	3.23849129009084	4.51800789295083	4.82827114372256	5.02149828028086	5.0304684119922	4.40792443786411	5.42021822704934
SLC25A22	1.53652033497356	2.59350461765077	2.4332263947717	1.34152688797449	2.4387262351988	3.31282412130324	3.5048325076959	3.2309935231014	3.29138120049055	3.17265770956906
SLC25A45	0.804188459062464	1.44705125235448	2.36350885021531	2.01079160260887	2.30742503997246	3.51146468993795	4.14372916667801	3.9238767290091	3.90768274831557	3.83533339918524
SLC35C1	2.40096299681203	3.30688654058303	2.0040375458125	2.53464827363847	2.31314126675823	3.72804612173195	3.7766946374086	3.59044696490946	3.56641894810751	3.54821219454049
SLC37A2	0.299778370738319	0.223860380926427	1.21431124148129	0.276141269121046	1.78929532405696	3.68298760556052	3.28319681974017	3.23528393509657	3.35799506576225	3.78944776607614
SMPD1	2.62107419599988	2.54097410839151	2.67739888525937	1.94764224041539	2.71832384022224	3.63962415858894	4.14372916667801	3.95282314715777	4.24733762337371	3.92793730544628
SNX19	4.04987763256064	5.200730310982	4.17747202573578	4.0423099312627	3.61824633353612	5.37700160958573	5.27711073106665	5.43193803376695	5.19777618803369	5.15346725004281
SORL1	3.2971325153379	4.60476860688209	5.88605059776025	5.7944740058739	5.0679477800644	6.49474834809359	6.88596043964189	6.54868540257607	6.51124973634294	6.76758015050816
SPA17	3.6575060223732	4.16231742849099	3.42337984329963	3.39921987651555	3.81438311419906	2.35101417168804	2.39344654200584	2.81561296249756	2.51189398696133	2.53859731182748
SPTBN2	4.05142428116455	1.08883508183491	1.07849468346873	2.68419278120389	1.89217031594108	0.148813982645265	0.327970851680876	0.223772048179298	0.174426807841445	0.0374320630759557
SPTY2D1	3.10794304868956	3.99449272277792	3.43269415542652	2.64492084025331	2.82619688104366	4.86907356783147	4.58840156473737	4.36671354327367	4.41836737278545	4.74340892362806
ST14	0.299778370738319	1.60323185521005	1.71946924855862	0.448236038164162	4.66270580183211	4.23626491330186	3.9692426829682	3.94760317720062	3.69796130925884	4.13636546899327
STIM1	4.5231887281829	5.47178459770331	6.46134234120536	5.56476392456367	5.63850187729515	6.55850428487637	6.91439215546817	7.08756127097614	6.5002317771641	6.18766321709054
SUV420H1	4.58856462667621	5.1997893427839	4.76540363325657	4.28586183714448	4.16982118438973	5.7519223669758	5.7565680185097	5.82110118743752	5.4919768719315	5.45694238041837
SYTL2	0.169104733692995	1.22825531891817	1.01376867839783	0.546223442819901	0.65067153649156	5.45501341023488	5.61514338724246	5.36008825005452	4.72077359938613	5.33822712604756
TAGLN	1.58003388395821	1.70223392414226	2.35046285168362	1.44676867173227	1.89978807354069	4.8943307143597	4.00025512639895	4.1222384375706	3.55384377854728	3.07253429420655
TALDO1	9.12152893216665	8.21954731146575	9.52086112141548	8.75242970997803	9.39013624821949	7.5195622310096	7.75357926278131	7.74410619326918	7.98632699996962	8.27287280853796
TBC1D10C	4.39748434838473	4.85119059774686	5.77936018374719	7.26028065412879	6.73297894450285	7.79906146147475	7.85973235500219	7.93917762023713	7.75338962096163	7.91280673022169
TBCEL	3.3782485882033	2.68779470096451	3.39824361549952	2.91813406989514	3.03084170244852	4.25691020687642	4.54874374797024	4.24220636169633	4.17732953198881	3.70182102386961
TBRG1	4.94869719472417	4.95075001696577	5.23435228409681	4.03050722598838	4.46635997513572	6.58364678739442	6.56923466862874	6.34985601127852	6.36280631445925	6.4299078889122
TCIRG1	2.8935984482341	4.27203105441992	5.0377923892846	3.47830618191905	5.47983630894089	6.33207399774419	6.56232407942709	6.19106396788372	6.41979000649838	6.33257111737692
TCP11L1	2.48118896888662	2.24511668243374	3.83282163240011	2.41524423260617	2.79793841075236	3.80015077165159	4.07498931844739	3.95021552304468	3.68360332113577	3.93539254715495
TIMM10	7.02253629080415	6.35039250530106	6.0269829358858	5.7213689717882	6.06841839385339	4.44318347440388	4.13210871105953	4.6337315118492	4.41141382192403	4.89894082431423
TIMM8B	8.16567890602622	6.71750593039462	5.99642578874835	6.84272309112807	6.9143227839116	5.38827409534327	5.08073154632065	5.51280227018474	5.47706863541665	5.40687256274463
TIRAP	0.903442332608467	0.761622857089862	1.22864200605917	0.620086986199233	1.38484440105909	2.9001678427092	3.35293354345564	3.21370313328353	3.07962132026183	3.26233448072697
TMEM45B	0	0.517654164654037	0.300570728137013	0.106629316381511	1.32951371641385	1.71449234338888	2.12925916278148	2.32963706747016	1.94600243044572	1.17740874153945
TMEM80	2.42024498289087	2.23044777741277	4.34304589544442	3.40183988824183	3.38848033807492	4.42322919064908	4.88276727923087	4.81520960587044	4.28586799742333	4.48519237699718
TMEM9B	4.57894511312012	4.15456830507416	4.73184159125482	4.64885905313765	4.63330555570826	5.68341581214115	6.11699049352791	5.691266855656	5.92992214517799	6.11893889071238
TPP1	4.36799764000268	4.20233119666768	5.72858573301319	3.75937262177263	5.4689955732738	6.1314719621008	6.23955798860921	5.7922717036817	6.18462947314742	6.25921537414692
TRIM21	4.50637113932979	4.19101148597569	5.08088588465695	4.63445021164197	4.69917889382584	6.74944296859785	6.57009616942431	6.23350306731794	6.23472972590305	6.77001446674964
TRIM22	1.61392380723855	3.8436233131363	6.2606660478166	5.55361495994839	4.12665156230735	7.68142432611646	7.92128511245239	7.27270607817871	7.12267552079053	7.5478762736108
TRIM3	2.8935984482341	2.46781887492724	3.37909980069126	2.51057428262818	2.78153867182425	4.73863506826079	4.57987255404191	4.30682224250333	4.21175792076369	4.18512815293788
TRIM44	4.97908315554722	6.07104478630386	6.08228132318375	4.80744827302066	5.66723968219821	6.98917213142719	6.86715721832887	6.88128199037117	6.48499511387189	6.99031840291122
TRIM6-TRIM34	2.38633047970047	2.05007486997872	3.48436865296858	1.72303021799612	2.62029095186454	4.7947774258946	4.55223585873223	4.40339778189874	4.27249910457614	4.5383826282206
TRIM66	2.53966249631909	1.56866160895059	3.13848409046242	1.3524033302951	2.24898142683473	2.90540805065846	3.67465337241716	3.36624513334873	3.02600091474187	3.37262088959658
TRMT112	9.28760246404559	8.51498808968248	8.33524676004665	8.7764151172867	8.80074908619581	7.1578348067799	7.25858479646095	7.3829204469445	7.23154882322972	7.87308184275299
TRPC2	4.75347553823739	4.88436555684006	6.07635074944618	2.42558081772547	5.988064227324	2.73339766875483	2.00224816130094	2.45265071311062	2.10959842012713	2.06368931257192
TSPAN18	2.1352939491972	0.517654164654037	1.1098003177633	0.601972599199676	1.29526719797846	3.86882258336063	3.94021682093916	3.61699465236017	4.05103557998263	3.62706005346835
TSPAN32	4.68637437148771	3.14814929112528	5.84361823284225	3.80956573749602	5.75857361950086	6.04092474373018	6.22814144989152	6.2194949565514	6.14115757462105	6.19544603916835
TTC12	2.41544859269463	1.072478342404	1.47693269701038	0.298809706217323	2.81011702224298	4.03342852581776	4.38411035987194	4.38227337980713	4.23360514638586	4.26422264374437
TTC17	5.54625085524354	6.94117969437871	6.35961548849261	5.2018004303412	5.74118764523479	7.14293824614042	7.27055907222313	7.50365431845066	6.8681258591218	6.62885945422443
TTC9C	3.34332011152314	3.97041816894135	4.02775965180152	3.37008127219058	2.97784564768604	5.01316805577234	4.871629517006	5.05373304630968	4.85624227117347	5.16725230972311
UBE4A	3.50556791246976	4.35043848616832	3.61010554327651	2.86974750343255	2.73970469868671	5.48419883579353	5.39944970415481	5.4597050878698	5.39836781729286	5.41222565205954
UCP2	6.17651537124363	6.01490789158091	6.48950860958661	5.88714265974295	6.40924306108294	6.72445942138488	7.08049575131225	7.20978200711624	7.31542351469752	7.79241730832195
UCP3	0.833250270499943	2.59922500153939	1.5811252765805	1.48680588827525	1.90736581883102	2.9718533085601	3.17410092003133	3.35051051283343	2.56925105392598	2.79504225130245
UEVLD	2.23666115515492	2.43620767968965	2.32401151281292	0.740892867025105	2.41765587054486	4.7298005268232	4.67423675034862	4.49212048903126	4.07543577250541	3.89262753215367
UNC93B1	3.4713136309923	4.09508388146625	4.94862279526544	2.30198901412065	5.30225840544618	6.27400728312502	6.14096035161784	6.22597714377239	6.31237181391921	6.15504123567079
USP28	2.48118896888662	3.78459937554738	2.60783783327183	2.05140600208706	1.90736581883102	5.38452637796401	5.66276520146074	5.35418265885943	4.9298647727321	5.34943226270042
USP47	5.62314764470461	6.32386299842585	5.86670949399652	5.41264032595927	5.26218878328324	7.28087496356869	7.37136156607192	7.24611191915709	7.14537935896016	6.60918363535069
UVRAG	3.91705350507647	5.33105820028896	5.0193639337012	3.90499860674719	5.2087602913563	5.92509098972851	6.17872849535268	6.54825439487605	5.73344053288128	5.04622776656627
VPS11	4.46402972254375	5.29450373903564	5.37385807784313	4.329174805944	4.93060367551132	5.86449820406464	6.0469330245196	5.90966502446878	5.9420360045232	5.86417921681195
VPS26B	4.74966967569392	5.67639429594904	6.13030006066416	5.43391707304406	5.45742765971064	6.91706684270361	6.68986460371242	6.53439371760768	6.55370968015052	6.53424320299951
VWCE	0.146126987789935	4.29512311413045	2.80241947095754	1.90395278522362	2.55906806323317	0.148813982645265	0.482383978750474	0.417450981142275	0.0723203938481957	0.243666866633964
WDR74	7.73662821118508	6.37602650290335	5.99799525949421	8.0251887978019	6.44840276131013	5.15080254333742	5.46390622276401	5.53559468204045	5.09519943227526	5.73485818700026
WT1	0.983399390640124	1.68081311680957	1.91822538573973	0.927015696631448	1.5965169269808	0	0.327970851680876	0.0785109490816199	0.0723203938481957	0.880595062305797
WT1-AS	0.400302114820238	1.21341307658439	2.2626608794016	1.11757723779362	1.77279647489728	0	0	0.0397894758797692	0.107165016051286	0.0739174277080215
XRRA1	1.0468036112056	2.47405883907952	2.96958902824997	1.48680588827525	2.60172834207632	3.96229863224742	4.59010133284883	4.06071304271528	4.48777318048978	3.77289797755674
ZBED5	2.92093028555797	2.23780087348977	3.74333053767535	3.61555135545316	2.38546184762921	4.93589436218556	4.87581626063835	4.42233701214713	4.84596392867194	4.96963009715074
ZDHHC13	3.52127910479786	2.80628257328811	4.37560743572101	3.56968538314026	3.67039327980872	4.64931896220266	5.08917007530882	5.1545831244504	4.39916387478875	4.71769796272217
ZNF143	4.20245504338242	4.53485570046547	4.19034228503818	3.89014723736106	3.8383657564006	5.9153837352351	5.94899927763737	5.79008608924385	5.67149155843585	5.89700508422391
ZNF202	3.40268970289151	3.93466750894956	3.70540740281295	3.24434229961214	3.36665753434366	4.99484884741402	4.92647789230922	4.51700249684734	4.74032818238681	4.75469057015349
hCG_2032978	0.146126987789935	0.934485875297476	0.187741057851909	0.637976747580459	1.47938736756476	3.1893758068115	3.44972746719713	3.80768176622525	2.22513797858497	0.424073857447783
ABCD2	0.0503715571226469	0.391470288443935	0.0330362173740078	0.321127466982711	0.16080416245087	2.93132733186353	3.34490204144257	3.21804519653872	3.3397976199088	2.77855688266662
ACRBP	3.0626463781298	2.2156281898089	5.0377923892846	2.32425802397531	4.96822410698719	5.04200338461958	5.50593138889497	5.30196217218534	5.8134260487729	5.46897892385149
ADCY6	1.99445412057324	2.68241557509112	3.52557684780038	0.488233112536526	2.68344138955071	0.25114456857885	0.327970851680876	0.533484583008142	0.523014106156414	0.306342851144144
AGAP2	2.15844349977017	3.5148734055619	3.92810280408868	4.42502202208292	4.32498910536614	4.85830525709121	4.87023123142326	4.81520960587044	4.84596392867194	5.04507962110964
AK124066	0	2.27401448765319	0.158098852102441	0.546223442819901	0.576562813384111	4.08744963647311	3.92143705374719	5.05979347239441	4.44755167355554	2.60866217655738
AL831948	0.494275526162528	0.821574921575259	0.946001802319179	0.229707035269066	0.372701667779103	1.89392216039464	1.73360615288853	1.80272228239343	1.41722189018385	2.1770410452532
AMDHD1	0.475964167291349	0	1.04649463917279	0.364753217350168	1.46918339610905	2.64844193097494	2.89489287296326	2.98823478778917	2.36126685345635	2.6695331519193
AMIGO2	1.49165343650088	0.677602850600166	1.18521545304324	1.49664396038629	0.436940313938145	3.1189462790602	3.52629838484285	3.44984564328172	3.47932887233347	3.94773297146524
AMN1	2.73325061246308	3.12454335474322	3.10002758468621	3.43547400456779	2.9228283478644	4.24041767478408	4.15984214456627	4.66428253908045	4.05327091100143	4.21606439046546
ANKRD13A	3.42194877817176	4.53485570046547	5.0640024482036	4.08532211909468	3.93606539708239	5.70009619368164	5.96218514288135	5.60188790343561	5.53659804784648	5.81719992815946
ANKRD52	1.89459125635268	2.6441894266152	2.93067343994769	2.32425802397531	2.3908776558529	3.56211293928982	3.52629838484285	3.63658966644344	3.30269930474713	3.96726068749024
ANO6	4.38404437363356	4.17960225542455	4.40271840755361	3.11619327151138	3.84429963758212	5.73288929899338	5.91617523691092	5.66923767250801	5.82131717364409	5.3250435144474
APAF1	2.58735379832959	3.65603072042141	3.7606925337146	3.2178238418425	4.03277222514979	5.33392753965733	5.37796406370961	5.11322127342012	4.97889984610153	5.30503941804642
APPL2	2.50847153111138	4.43283442831028	4.67279970683576	3.74706189341509	4.04827806927911	5.42065787664032	5.58988046346852	5.50837752896285	5.34371393513535	5.20269489938625
ARHGAP9	3.19167836240767	5.57916172607761	5.56880095208592	5.49776508864721	6.51035934333437	6.92547377916649	6.79087223774703	6.83291228594478	6.89579281577927	6.79686540541862
ARNTL2	2.08784975594286	3.19800777518997	3.71815953128479	1.66313910591485	2.51510778794998	0.626007721297204	0.749025903080129	0.533484583008142	0.548591900925673	0.817441679816737
ATF1	4.16436794186072	4.46138150714829	4.17192085755742	4.13183134871637	3.64342145220294	5.73656905811228	5.76110180505591	5.82821943334822	5.50510053179034	5.56342313974808
ATF7IP	4.53207858721256	4.29864315999752	5.13133585696884	4.00660813074991	4.19635393247812	5.90822333909812	5.78207310287028	5.61429462761388	5.33179384198882	5.23728761057903
ATP2B1	3.58673966025277	4.57749846650516	5.47574655604758	3.64238694912031	4.42867891115259	6.47681999136044	5.94767403845381	6.10635110242322	6.06233478956118	6.10963306918572
ATP5G2	8.03614445061789	6.67039418370895	8.23399669975345	7.99307900738077	8.20806982058041	6.01267474570062	6.14096035161784	6.54566564111962	6.26494019890954	7.11455515623413
AVIL	0.833250270499943	0.391470288443935	0.837981389533037	1.64556055067717	0.668618809878228	2.55816865354686	2.37778704903003	2.53848241074839	2.45216182945742	3.28585440062315
AX747844	0.875773953400117	0.970240981219166	0.353840263182997	1.19212304055087	2.30168607430465	5.52817336408275	5.83535661150433	5.7849734087494	6.04221869337951	5.95194671014791
BAZ2A	3.74803764473667	4.78371695363059	5.4576103500142	3.75937262177263	4.4127942115287	6.0831561922928	6.31755309017298	6.20808057057006	5.78344385462408	6.28619118787077
BBS10	2.01995671785487	1.072478342404	1.84570013035437	2.05806528312204	0.804684627627128	3.10534922493221	2.54835917792216	2.86074307936094	2.55038427232986	3.44752847159442
BC031864	0	0.223860380926427	0.273179741483592	0.0542995531130786	0.804684627627128	1.15211784105186	1.81725714003733	3.18737268790105	2.10959842012713	1.99875219043947
BC041929	0	0.132138251769795	0	0	0	1.69040930978969	2.04253264063854	3.00340732285224	2.3467604078089	0.452064397224361
BC043511	2.9773461567909	5.42745631907016	4.23716539298046	0	2.50515422262477	0.217834387766288	0.191314621379297	0.355735863371873	0.598425995326489	0.21127731098823
BC044741	0.957236340328197	1.97286240268955	1.8914538421327	3.38869198796877	0.788361831297101	4.24662448962881	4.2334695613122	5.32327926849757	4.69237053654214	4.26422264374437
BCDIN3D	2.23666115515492	1.05593402765767	1.62512267607706	1.21613956346113	1.19975776483427	2.73339766875483	2.53430182286226	2.77493176579683	2.93195208928287	3.25440851986423
BIN2	8.02437951846598	7.46002256024453	8.1730119393765	8.2548432992098	8.15931852263171	9.98152903802615	10.1264322812641	9.84461696517385	9.96897826658621	9.74617758786134
BLOC1S1-RDH5	0.278804923055169	0.364852927130537	1.64662823053196	1.41599431049339	2.14384811054649	2.59755082544357	2.70087976441244	2.30535694283466	2.16025243951274	2.78407296257584
BTG1	3.81876412890565	4.89951267777925	5.08679788289741	6.82257625506562	5.41950947069128	7.1033006008187	7.20828562767272	7.51450626246862	7.28412281827116	7.25374825410677
C12orf39	1.80940484829723	0.633683684808417	0.405212732441481	0	1.40639586112133	2.85212922875608	3.32462546835503	3.67183689476351	3.89776567220696	1.47892569909422
C12orf40	0.191722243924541	0.16336473226847	0.0969222707869017	0.132099198133889	0.109168936988337	1.15211784105186	1.8516742032419	1.42106365045188	1.10878774139858	0.980070517136453
C12orf42	0.0990435688686346	0.364852927130537	0.800099288378031	3.76752179795499	0.668618809878228	3.47315890856149	3.77967689205943	4.01403257128875	3.51544691800256	2.92555308665592
C12orf45	7.24868943550034	6.42797760353664	6.24885019725524	6.88078394670836	6.24177138021821	5.58316163795946	5.03902729177689	5.21665551394416	5.46871922672583	5.90588696850739
C12orf49	2.0512137978004	2.281149393105	1.45272015113666	2.14820484615268	1.67851743146937	3.80015077165159	4.13676813120607	3.78737242743758	3.57888545339886	3.76175836304325
C12orf5	0.774529166882888	1.8048120253078	1.29823527225107	1.65437660142581	1.39566037357902	3.45182807153478	3.25775629140276	3.61699465236017	3.46260782219755	3.14720100821377
C12orf65	3.9136560808947	3.65053161982243	3.66382620263549	3.63126605120789	3.4520354042119	5.27137801764809	5.00502840166426	4.85339106980214	4.93835547916718	4.87845936011705
C12orf75	0.789435029541058	3.68321613725817	4.3512554373108	4.95210684570389	4.58687106963271	6.57174841685066	6.75798257187549	6.90133267452005	6.15839237215468	6.65053711703287
C1RL-AS1	1.58858129074548	1.18326250014497	3.63452767786198	1.6006536230817	2.78153867182425	3.56873365984156	3.74041828468594	3.72161562849869	3.32136770505005	3.52204274067753
C2CD5	3.95721052746339	4.52737439960015	4.66623406433679	3.76548881527605	3.68369242663932	5.59537198484848	5.75277894882965	5.4074332384342	5.52214613296755	5.49779913462485
C3AR1	2.75998294804151	2.09934563137907	2.7635791462959	2.53941523832211	3.153801459261	3.78317146242983	3.27898776383786	3.85584590490056	3.66325900779571	4.58652807487459
CACNA2D4	1.11938425303152	1.84388462400064	1.50074558533716	2.17907972621087	2.11141004503643	2.71560929542104	2.68187665844815	2.61949311566049	3.03507719052835	2.76746104532809
CALCOCO1	5.14110489224273	4.97735029886637	6.00373542191365	5.2189876317275	5.18401742538522	7.11380781837704	7.01303976255892	6.71689708140729	6.69712538385134	7.06188546289178
CAPRIN2	3.76510469582738	3.02180324056421	2.51149851179657	2.41004803449577	3.26709952443052	5.20811510861559	5.30739073018982	5.07303746802983	4.92254703897498	5.05081123282056
CCDC53	6.05572149655748	4.07879823590551	6.69988782885905	6.56822465168045	6.13447820837398	7.36838505012061	7.55292888705365	7.46238822864046	7.23228886854405	7.35821127825628
CCDC64	0.299778370738319	1.53324260130345	0.405212732441481	2.19729239213945	1.37394672763273	6.08373412268143	5.78132935361177	5.57759474648532	5.48537000090807	5.98883942667918
CCDC65	1.42639908687309	1.08883508183491	0.300570728137013	1.42632554206174	0.282343127627512	5.05856162317008	5.49689904763702	5.27720773398815	5.24254055044094	5.3550023635543
CCDC92	2.69813617350685	3.17137518802258	4.82556614924866	4.47190619645631	3.34170572301735	6.12811400920427	6.21993111059804	6.07796651482171	6.25429261780265	5.85896161098279
CD163	0.804188459062464	1.89128272196377	2.76849175756275	1.0254405250364	3.59027207578619	6.36952609145431	6.67151788106129	6.32138341113628	6.41979000649838	6.9128136311264
CD27	0.861738198876246	4.18721842555922	1.22864200605917	1.99699535162143	2.31883493414267	6.39722311602412	6.05187533138923	6.42830724507655	6.8970378854579	6.75920260129766
CD4	5.1198861245769	3.83879584254063	3.4903280932359	2.35161944188498	3.98880492511505	6.24639811350742	6.78568968584782	6.68156807011908	6.59687237130855	7.18817197654538
CD63	7.83116178782072	7.68547954188973	7.84746602492734	7.22113395462752	8.739118786765	6.38367576329708	6.9826274255902	6.7010866109547	6.76176985277351	6.65468328935064
CDCA3	4.08654710936523	3.43395972201988	3.49626301766535	3.0273626614063	4.46635997513572	0.283702980208901	0.888166230636314	1.08307883746465	1.30163553173365	0.584408051930728
CDK2AP1	7.81212842817722	6.77138498816248	7.65364255119936	6.82623813975024	6.31944089311113	5.56091915998575	5.77012685734975	5.70060592664117	5.80615440390222	5.7483245658965
CDK4	6.39722168424018	6.08283156426187	6.27842560006685	5.66522890381346	6.24887203271203	3.55546169523548	3.96400850459819	4.01403257128875	3.92731470438785	4.26619476784555
CDKN1B	4.77235569274917	4.70632154524274	6.71045666697655	5.49960085541913	4.78806072963389	6.86590574474335	7.06071064677631	6.6417204537265	6.82886998107166	7.09388401808017
CEP290	3.51232224209617	3.4873753729659	4.20672282410244	4.38453254718766	4.13957777524445	5.44515224050808	5.18900541156601	5.33532052358214	5.18151921738937	4.93285730036402
CHFR	3.87574664105104	5.72821644749368	5.53171845392307	4.2816004172928	4.57858912190244	6.22245512078722	6.36449038912638	6.15188466506747	5.93356699513283	6.10963306918572
CIT	3.14897409978898	3.29987809750953	3.29648119591997	1.87407369479409	3.53753316309992	0.838159714916691	0.749025903080129	0.878854268060615	1.0383173205742	0.901046442810088
CLEC12B	1.74968457904303	1.6480734902079	2.19128654461274	1.47690026717279	3.4153026755236	3.72508560976624	4.30765936742304	3.66549202817821	4.43731861002101	3.33177426346108
CLEC1A	0	0.16336473226847	0	0.106629316381511	0.185944889585231	2.79115641449791	1.96080642394495	2.16847399936186	2.3023448008882	2.03621622616619
CLEC2D	3.69954160196711	3.24620059061336	4.3610456176672	4.28017714222365	3.51042266471721	7.60779359511054	7.47526841930333	7.74316500977789	7.63749567960252	7.14058924280957
CLEC4A	2.8970433795647	4.45666271551243	3.65589452219518	3.81153758990751	4.99691958741363	6.15366077088341	6.35602372776709	6.31632975947767	6.41327847451782	6.43605254715299
CLEC4C	0.0749128084150622	0.443275570003932	0.273179741483592	0	2.69662134299905	2.23925314693899	3.54043355879029	3.19620300565852	3.78661606996102	3.05438944983902
CLEC4E	3.35338626341977	4.85955612956991	3.90598098221285	5.163715196883	6.2969004837201	7.38887316114272	6.50040126768567	6.44784894075356	6.82919613136227	6.48640608823241
CLEC6A	0.438629095681443	1.072478342404	0.245258628765793	0.298809706217323	0.41584365823737	1.67821533819516	1.79384765570943	1.8142399008428	1.22438970827705	2.03621622616619
CLEC7A	1.91512448988447	5.02912322830202	5.51792774080011	1.97605040500575	4.70788370957917	7.65600109407426	7.70145771124394	7.473553842472	6.86016817173963	8.1388353688708
CLEC9A	1.39750337237444	5.5056829299274	5.89506334490028	5.97773296248822	4.89483766870107	1.7498794824811	1.18664833735027	1.91395872480196	2.60626018104298	2.34319331376122
CLIP1	3.24401674114478	4.53932592974952	4.53256483067818	3.448204243919	3.88708465744054	6.45375634056789	6.38519744579094	6.12207538803468	6.00920761768997	6.01663510014949
CLLU1	0.025405607148344	0.0341864038982565	0	0	0.082641345560821	2.25575892110395	1.46381372568073	2.09483257926339	1.62384737612778	2.97943806877134
CMKLR1	0.278804923055169	0.493284896152901	1.42809430329125	0.229707035269066	1.26018793216833	4.46641541060673	4.68858791775315	4.85617953241363	3.97053355513806	3.73921772512919
COX6A1	7.91032316801788	6.93723305193179	7.197371361351	7.46063941776622	7.2151362253957	5.32417833033522	5.63915077855078	5.58096994598185	5.55958140895106	6.52521361593657
CPM	1.26513534869344	0.193929624247742	1.84570013035437	0.488233112536526	2.05794261764576	3.00151778352777	2.32160023949348	2.7147507015339	2.38984935299644	2.69903185491532
CREBL2	4.86233817918335	2.86918609265869	3.39189052753217	3.35393588940293	3.73143320653561	5.35131179553156	5.66276520146074	5.45327374607762	5.18254066266154	5.89381968416102
CSAD	1.71106374713262	2.9111817391559	4.02980698057069	3.04423077234263	3.4572074142327	4.55910229795297	4.75069832131441	4.49927353129057	4.16910792049544	5.09918517230759
CSRNP2	2.04501632380891	2.01626731870215	1.77910472954438	2.78798535059379	1.78106948472318	3.40079426536911	3.35293354345564	3.67815397923176	3.35799506576225	3.42652021453652
CTDSP2	4.30973933063386	5.0470228633097	5.541796337749	4.48184604847441	4.13474400739483	6.12979396263007	6.33235396570599	6.18164636056711	6.22534359757153	6.4255027687792
CUX2	0.0749128084150622	0.0675814359494905	0	0.132099198133889	0.686345557903275	1.0036623927241	1.32372690410675	1.90321318417929	2.0210104502463	1.36576379154701
DCP1B	3.09300162420849	2.2156281898089	3.84217202459535	3.37008127219058	3.13778509639108	4.37871021910959	4.43606962115015	4.46314829944208	4.43902916906661	4.09923368822546
DDX23	6.28501702695918	6.96214051968169	6.22000130015151	6.0209805799357	6.35555058937199	7.64918426031215	7.52964585728058	7.49316804660984	7.41351651568599	7.65034009341396
DGKA	2.68623883149011	2.88332090626523	4.97966875478235	5.51056667027015	4.45993305457926	6.75670948123622	6.84810568723211	6.79126654831779	7.07369164981902	7.08301682424869
DSTNP2	2.60431251411609	2.48645837889037	3.12705438976277	2.69277658166715	3.2729774527504	4.32105722284502	3.98741419320018	3.93973763750802	3.46596757212676	3.82466733874277
DTX1	0.0990435688686346	0.655810387105046	0.405212732441481	0.867603307330712	0.973010495789195	4.49797732191804	3.95083937013372	4.01153336098564	3.57888545339886	3.68127547970002
DTX3	2.60431251411609	3.12454335474322	2.4878639061001	3.35393588940293	2.66120364528497	3.60138903893259	4.26360482896601	4.0314068591584	3.94908596223333	3.85643182839171
DUSP16	0.970377172527804	1.30025900813211	2.213072035795	2.61813277808982	2.6156726424311	4.11936832173228	4.62202215305116	4.5483757430315	4.21774914076727	4.43348005046264
DYRK2	2.65809076890031	2.25963793827498	2.38925217665391	2.53941523832211	2.03737017589525	4.71942471730529	5.03528896303148	4.85757174522681	4.81468209657665	4.69445264486061
E2F7	1.39750337237444	1.54514581659766	2.1238838277436	1.03896868257205	1.94466876994527	0.34669508755995	0.452795275570252	0.417450981142275	0.330021259478229	0.21127731098823
EEA1	3.57818130310668	3.32080210775054	3.36295025396624	3.13835761370405	3.60432700717791	5.17920269264538	5.00757449946396	5.04520545069468	5.04441472324365	4.502025954441
EFCAB4B	3.15761667610258	4.77363433032239	3.99040204635118	3.64681141591261	4.32215719840412	5.01073889300985	5.44430611565986	5.57251709531057	5.02859684940248	4.87716956255407
ENO2	2.3262695549254	1.54514581659766	1.82698447302018	2.90341799455194	2.48503867489057	4.70296759200257	4.65487705631165	4.42233701214713	4.17116772002782	4.87974800560571
EP400	3.30493386660532	3.87932346045616	4.22827818495947	3.17251357942131	3.87554128448645	4.92819184237054	5.06370495454959	4.92817571862703	4.78270692175867	4.74340892362806
ERP27	2.30048693199722	3.47186913701146	2.06120668444622	2.87729803874803	3.60665624099744	5.30844125153181	5.41966447585514	5.62414375534222	5.32255704881807	4.49867491562265
ESPL1	1.58858129074548	2.83080187908362	2.63499044178004	1.17996316992958	3.06172937290354	0.113024681218927	0.360203974343874	0.257911781327671	0.269781858554453	0.532918082024768
FAM216A	6.27313555961343	5.77318982067539	5.49365759836354	5.82797906926572	5.14448659654919	4.29334317874993	4.31384447611613	4.46131807298112	4.38680902175909	4.78113612111635
FAM66C	0.191722243924541	0.0341864038982565	1.45272015113666	0.407098394408138	0.61409297707879	1.99569666208707	2.1009256735887	1.66956075930492	1.40326998419106	1.50588169812246
FBXL14	3.34332011152314	3.64224346647389	3.84914526241699	4.0220172107443	3.49290144563076	5.10826232245041	5.30945576500327	5.19919137997862	5.30578031380133	5.10690872924627
FBXO21	2.56153598626146	3.45303894321751	2.7437596901531	3.18777566372239	2.24898142683473	4.22583040949307	4.36834864287212	4.53103045661228	3.99632153302679	4.11901067436405
FGD6	1.17719785252526	1.25748942691923	1.70928586081291	0.655647386071362	0.721158699856216	1.86193508623522	2.34594872897281	2.67739898035755	2.05710098321691	2.74501002565513
FICD	0.146126987789935	0.28192106407475	0.430228873524886	1.28587962774323	0.65067153649156	1.77299770820005	1.91813896760191	1.55065590423706	1.67118969968097	1.66979451867768
FKBP4	6.71108174788262	7.34429485506668	5.96574218457944	5.74167689386815	5.70577422660646	5.01195398565915	4.86321940232912	4.67537707190908	5.01719123567734	5.12549557261473
FMNL3	1.27576001437192	2.01626731870215	2.19128654461274	2.32977197888549	1.85346623441997	3.38587534147686	3.8466204503528	3.87522012750252	3.66032911562727	3.8058098558418
FOXJ2	3.05957542752602	3.04713634357862	3.57408284665504	2.71822573905162	3.18219032076007	4.77487419865604	4.71997733815239	4.68010587750486	4.58213135020311	4.36151420087071
FOXM1	3.48282232937908	5.01528383901152	4.20672282410244	2.97905493408915	4.30073883140462	0.377188885926281	0.84326080954566	0.691716245753582	0.69320953644764	0.773749338404835
GAPDH	10.3497852746897	10.6684283971719	10.9346080857941	10.6503899542999	11.1812140397038	9.28305075557036	9.63864268923004	9.33317003517936	9.64887039355308	9.14828657322041
GIT2	4.52095767773583	5.48110886898449	6.17538542529484	5.3764665617271	5.57984261125824	6.54974627710338	6.72122655852908	6.69720397129128	6.33826781842492	6.46424341599089
GLS2	0.0503715571226469	0	0.158098852102441	0.343105236126473	0.082641345560821	1.18696183036522	1.20451254248326	1.49449124270399	1.24017329500863	1.43752314890876
GNS	3.6836721286483	5.13825385457624	4.22291946256418	2.9930229843994	3.51042266471721	5.38264886212076	5.80932570319138	5.29375779667812	5.1671425243155	5.48261312027203
GOLGA2P5	1.73436008681271	1.28614289476854	2.67216550442963	2.04471584013351	3.25823748355793	3.91111688533941	3.74347639799612	3.93710623249581	3.75400561134989	3.88494739277644
GOLGA3	3.08698145559235	4.19668244341862	3.98408063701739	3.35933778467276	3.51786710440777	5.15740622082355	5.25478017857995	5.13290110432536	4.93593465777629	4.96599471034975
GPR133	0.278804923055169	0	0.700799398421987	0.488233112536526	1.22423440890795	1.72638476133994	1.82882096331009	2.05655253549438	1.64771272265758	2.21019955136539
GTF2H3	2.44869320357922	3.17137518802258	3.59911712818631	2.77187219584562	2.55424921641379	3.72508560976624	4.28054651452572	3.93710623249581	3.84455223960326	3.84063700349961
HCFC2	1.49165343650088	1.86303113027757	2.22026136933504	1.95479689591872	1.5871112577045	3.31282412130324	3.68104745722194	3.22669031383878	3.30645236028406	3.42298890266616
HECTD4	2.6417560996069	2.63307901828163	3.39824361549952	2.4561535098536	3.4827929450762	4.18762867830733	4.35840940181919	4.26546725562055	3.99166696590203	3.94280946128335
HELB	2.65809076890031	3.63669145954145	4.05816864139188	2.91446909992688	3.54968969373813	5.23853706405175	5.53092518389259	5.69360729717853	4.98710762075188	5.19339744677216
HIP1R	0.789435029541058	1.53324260130345	2.77338769734228	4.10152971204961	2.56865773673076	5.37982799903603	5.34008174755423	5.34627074376841	5.12313232695829	5.35592862645646
HOXC4	1.17719785252526	1.62582688583416	1.14044104084373	1.54485247606189	2.18806993592031	2.47602462537492	2.75643186401383	3.09596305109354	2.41787656303355	3.40161756607823
HVCN1	2.18686765691189	2.30234480575547	4.21933589095173	4.24413112696389	4.14279131297159	7.01060560372172	6.74621550580756	6.99697608963951	6.33551537566193	7.39427457588484
IFFO1	4.12230760169598	3.3617611518649	4.38683254453736	3.71371026859153	4.757990235934	5.69102172000044	5.59919497985355	5.57505815478378	5.60066219244446	5.73129341183599
IFNG	0	0.16336473226847	0	0.253110959260337	0.929016325956643	2.70963076150688	3.22312232964857	3.28992837403252	2.7782774020482	2.86437905264352
IL23A	0.713316191670586	0	1.24283181742383	2.79597493998437	0.372701667779103	4.13506669431185	3.13271532232901	3.48630132263453	3.96341972623124	3.97210159436254
IL26	0.0990435688686346	0	0.0969222707869017	0.181728436073918	0	0.464983852651937	0.422586998816565	1.4508846276774	1.19229485980354	2.26645402388646
IPO8	3.61420880665075	4.65094090120642	4.16634824719289	3.54144915348223	3.80629947983413	5.35418891416688	5.38483517482484	5.19589318804859	5.08212262527803	5.3761573860411
IRAK4	3.28403577864332	3.97482534766536	4.57243765775466	4.00832840072784	3.71425515440432	5.83459408212003	5.93167548210294	5.78716677650057	5.65686635447564	5.86092042514242
ITFG2	4.69530572687947	4.87614306094333	5.44078280165906	4.35103124593696	5.00135214358616	6.14149917900743	6.10515176374363	6.1888535846328	5.82131717364409	6.20575825197631
ITGB7	3.33063784272777	2.81614035784086	2.0771330924643	1.84356267964708	4.34326223269068	5.96013567386135	6.47164464067469	6.17160731154368	6.39091681842777	6.03120469967324
KCNH3	0.191722243924541	0.443275570003932	0.963244273000186	0.364753217350168	1.48951967439646	2.64844193097494	1.89632250957131	2.22996409429766	2.63041580200243	2.29764125202375
KCTD10	2.23666115515492	3.90264202972189	4.11905320359193	3.02396524262096	2.76495036437202	4.29932688452715	4.8131585433657	4.78040086498015	4.11663329964878	4.10585618600598
KDM2B	3.34836196680506	4.413484315967	4.70518706177574	4.01176279913511	3.67927298538668	5.77715361118404	5.50683152058916	5.70447943387521	5.34462679890825	5.34757077312086
KIAA1033	4.27706193274853	4.51229439616811	5.54107881889858	4.36452526248623	3.55934170008783	6.03854190830325	6.00231184781219	5.79154353337402	5.81474423726903	6.21395527728871
KIAA1551	4.13986084674751	4.53037157699341	3.78271241454694	3.69032543393292	3.64342145220294	8.27622893480801	8.31012367360342	7.95682196768114	8.06984564773524	8.09540392567018
KIF21A	0.146126987789935	1.12100251777056	0.0969222707869017	0.276141269121046	2.6294834540136	3.9445908216476	4.33629900873905	4.22289175194769	3.55068278452213	3.49202330166476
KLRAP1	1.34801929330707	1.22825531891817	1.74959510488016	1.17996316992958	0.185944889585231	3.51832140892422	3.8466204503528	4.17902149225757	4.2137577598527	3.72494886605919
KLRB1	1.47330855389523	2.42336667854304	1.28458259563218	3.54619373634932	2.20045971016984	7.16440644668886	8.32818680563977	7.54873700603889	7.4740022885756	8.51973435417371
KLRC1	0.0749128084150622	0.310098047003382	0.158098852102441	0.106629316381511	0.282343127627512	3.83076980972852	4.45484862022042	2.86074307936094	3.97525669451544	3.67535117922341
KLRC3	0.146126987789935	1.87250993138734	0.300570728137013	0.0807016863788419	0.394433920406981	5.30348800110165	6.36250269906534	6.3835875278571	5.56507468914152	4.87199881023967
KLRC4-KLRK1	0.818792541594425	0.934485875297476	0.405212732441481	1.29718211814215	0.538030207240892	6.39256597125835	7.29055932372871	7.07744073118584	6.719114296873	6.24628543443223
KLRD1	0.340832133532206	1.24294641996477	0.0653328439641018	0.673104204641048	0.576562813384111	5.84554016076358	6.59950723695658	6.3577483423538	5.57910496400964	5.36423833964102
KLRF1	0.2575220663517	1.54514581659766	1.07849468346873	2.36242034532662	1.31818829725539	7.63801315132746	9.29507483049267	8.72861548364304	7.63152402386745	7.89379870697875
KLRG1	1.0714051156689	3.06791267233493	3.15733464029385	0.773628987887022	2.1179562685286	5.04912305583878	5.32178428369546	4.98022849422103	4.75413522817199	5.5998478926382
KLRK1	3.61838878995255	7.03411836894004	3.1193839709473	3.517489325841	3.14741623528142	9.74576444512321	9.94614434992967	9.88920285745263	9.67763615812362	9.19011239358236
KMT2D	2.56153598626146	3.45934302212137	4.16634824719289	2.96848942450122	3.8383657564006	4.74010224643658	4.89381971503181	4.95443685323621	4.62784284303217	4.892571546078
KRT5	0	0	0	0	0.557425151290345	0.747697212494195	1.25681508433267	1.42106365045188	1.98399385879798	0.682182644925732
LAG3	0	0.821574921575259	0.700799398421987	0.321127466982711	1.47938736756476	3.02578059298295	3.56829509168645	3.49348320339322	3.24519940105882	3.33177426346108
LETMD1	4.10006138202693	3.90264202972189	5.8649904116005	4.61989600959171	4.98801340872113	5.68188980688971	5.9303342261555	6.01884289755596	5.28785730047823	6.00958908227939
LINC00937	0.547855083895729	1.25748942691923	0.837981389533037	0.448236038164162	3.5004366105348	3.77173987889186	5.14920471771849	4.70661355349297	4.85367954243034	4.74623761672281
LINC00944	0	2.11540225149136	0.158098852102441	0.882687352266894	0.328229696491533	6.12193738900767	6.67672651918922	6.66893617914208	5.60980330153989	5.7284352361507
LMBR1L	3.50330942381515	3.52692851268875	4.50633784628136	3.90868768351538	3.51042266471721	4.85153401764528	4.94519257970589	5.00431071629811	4.8159991384465	5.12766660001733
LOC100240735	0.340832133532206	0.61121233112148	2.04510249490117	3.15398336770621	0.686345557903275	2.58454251899835	3.29575080583127	3.39337442248721	3.08836745323245	3.64535917357042
LOC100499405	0	1.71282622724881	2.4332263947717	0.229707035269066	0.61409297707879	3.59166980129058	3.76169018612234	3.99897195250843	3.53156998181812	3.4194489259236
LOC100506844	9.25944115082551	6.89832169293321	8.15436644565325	9.82071084390029	8.42205727246104	2.82473333164344	3.55443158243155	3.88344437538423	3.70650801001114	3.69598066374989
LOC100507424	3.53902771279751	2.20816091638027	5.36577651033175	5.59025651331416	4.54132942079309	6.23343493483998	6.38029408435345	6.62055640402667	5.93599178934959	6.74654435134682
LOC256021	4.04056275838656	5.52759729138844	4.74186755319346	6.08840180239165	5.84051530991926	7.42489730674164	7.86956305331919	8.17464291141703	7.68457967118715	5.15772285308313
LOC338799	4.75442543719725	4.36226111377037	5.86441692862935	5.0472177924604	4.44569223404592	5.81384361200961	6.01565399387306	5.89278931503178	6.09416541303012	5.9414947755185
LOC374443	2.74093910051192	1.76465169353964	3.0724847898034	3.04423077234263	2.08492401034815	4.16596009464414	4.47154323039265	4.36279722062327	4.37076714125521	4.35040287127175
LPAR5	2.02626254534282	0.98779163076788	0.502775398222807	1.46692616306865	0.686345557903275	3.36700708247571	3.26628641130971	3.20934796230867	3.09272071642515	3.71920157152561
LRMP	4.30715220427103	4.97735029886637	5.90066785325677	4.96898955375462	5.11288257957528	7.04928918468028	7.20107388492897	6.92741972296863	6.87761750443395	7.13358460460819
LRP1	0.681707359013749	1.40847518888657	2.06919186548238	0.343105236126473	2.73545380116308	5.5567622840877	5.23753136641856	5.15231609097145	5.24742970209637	5.36699764179951
LRRC43	0.191722243924541	0.193929624247742	1.03022445087902	0.407098394408138	1.22423440890795	1.49570347921341	2.24598760395392	3.0431042153588	1.41722189018385	1.73959127412916
LRRK2	0.759467688281572	2.48645837889037	2.0771330924643	1.3524033302951	2.65221167506995	5.07841586706811	5.16753566679196	4.50105626406395	4.66046742751084	5.08249413102378
M6PR	5.3326339045955	5.48652032642886	6.62433285577511	5.48670116124091	5.92739926306017	6.71142959088745	7.12982590231305	6.9893758742594	6.5165248183253	7.26784263293696
MAP3K12	1.71887106665507	1.3688392392547	3.80200742021908	1.91866343420804	2.76911535685137	4.1615870481719	4.28894333134623	4.03387190742247	3.97289705767074	4.33920529993626
9-Mar	2.58735379832959	1.45968407785701	2.06919186548238	2.93632055179067	2.40164865921611	4.24662448962881	4.29103492155473	4.14749874082008	4.13785272901786	4.54651927514748
METTL1	3.39783449287102	4.04356850998976	3.21245203356636	3.27324661224932	3.91178288456787	1.93549741221094	1.81725714003733	2.03702475887314	2.20918812273321	2.63941867809857
METTL25	3.51007431061815	3.10858871268382	3.49329860731728	3.37808670836034	3.38033542130045	4.64148938200457	4.79116044976247	5.10621085541358	4.87405502894375	4.19136869828517
MMP17	0.744247310192525	1.02226511058191	2.56330186361524	0.637976747580459	2.47487473697747	3.35939013726563	3.03126573870372	2.84398428849828	3.01227853093968	3.74771178818416
MON2	3.1286044375688	3.61143958143067	3.7948020002346	3.18777566372239	3.13456037568041	4.67868976993655	4.79558698434323	4.86727979753178	4.59906086956227	4.27209501652419
MORN3	0.565281685229488	1.68081311680957	2.01234457819072	2.32425802397531	1.73922170503489	3.6238158217148	4.19824038948834	3.9863002116862	3.60044593769431	4.40512302313344
MRPL51	8.27065918933745	6.88198924117166	6.96810039009465	7.65229964279439	7.64706203450471	5.20280448867468	5.08435410427568	5.46336730890151	5.40713320099032	6.26020520151812
MYL6B	5.67674218475762	5.13136137226762	5.99904062557845	6.34715068946509	5.25106475428811	2.38891959881354	1.87417107063701	1.96651771118183	2.03916856911647	2.33570048418585
NCOR2	3.57388301021996	4.90067128029663	5.93766670540393	4.67725206959886	5.4425101597131	6.42348554711927	6.35202215798265	6.37243109040257	6.18054527170745	6.09528350873571
NELL2	0.360929077244164	1.10500845167579	0.158098852102441	0.386081161793527	1.07072878902288	5.61469610036491	6.25892143616891	6.22111823588632	6.38959057037409	4.97566879193121
NFE2	7.8090459375095	6.10209683183889	7.53090266227514	6.39363237535902	7.44728453054864	5.46214306933009	5.70808269697609	5.39598140374493	5.80615440390222	6.26612994655514
NTN4	0.122777345077661	0.0675814359494905	0.0330362173740078	0	0.0556168258326213	2.09076219514089	1.9396304253555	0.964043373891643	1.28651370361283	2.41605604882275
OAS1	2.88668380904508	2.68779470096451	3.56846018277912	1.37391327164348	3.84034642985113	6.09696302207188	6.31498579721219	5.75764407268367	5.90847501019519	6.7017091921602
OAS2	0.45741740100439	2.16252695007733	3.13087436010191	2.50083106741803	2.1179562685286	5.09341627626577	5.57708114992758	4.88786536378679	4.99177689714434	5.53344261589527
OAS3	1.94205529846287	2.87862467226288	3.71307219797036	2.39959915306684	2.87725212293335	4.5237615112468	4.93853659692414	3.89975354373482	4.05995619817321	5.25626356682233
OASL	0.665639390316772	2.05840440568425	1.39034898141477	0.546223442819901	2.13096027340727	2.88433203970365	3.27476639209485	2.87730942826266	2.6717387198577	3.96483412909375
OLR1	2.75619423604625	3.13245499451792	1.81753480257999	4.33329819005601	4.36406296982904	0.283702980208901	1.77005205008433	1.92462482140009	0.598425995326489	0.532918082024768
P2RX7	1.44534629558877	1.58027731034347	1.78880864395783	1.37391327164348	1.40639586112133	3.97979172784739	4.53115526525145	4.55181991524414	3.73184845757323	4.23833664857889
PAN2	3.10794304868956	2.59350461765077	3.96494850039344	3.48326266983799	3.32482816136529	4.91396285363577	5.0024778025137	4.7745168717592	4.71795832471047	5.01372917919066
PARPBP	3.0626463781298	4.19101148597569	3.19065710690448	2.53941523832211	3.31346575448738	1.49570347921341	1.32372690410675	1.56436195563641	0.906050474006413	1.50588169812246
PCED1B	3.3733102818357	3.93466750894956	3.05650669914748	3.02396524262096	2.84209949215717	7.31523943714604	7.81609910298603	8.1632888554822	7.72071387777545	7.50447002667607
PCED1B-AS1	1.02177530189064	1.95512806675042	0.700799398421987	0.821381175182419	2.50515422262477	5.05148849305257	5.38385558882195	5.1792881697666	5.04103974824618	5.98165599878037
PDE1B	2.09985787683208	3.13639460358267	3.5796836821789	2.54890217320223	3.90612070685139	4.51693066002362	4.29520902685804	4.68795293821197	3.84970559537066	4.03359840366609
PDE3A	7.2419322971609	3.62832318095645	5.48099361962792	7.89385469253749	5.67002654505659	2.30417256794254	2.29683375379254	2.57955630611397	2.37562888619647	3.76733892194013
PEBP1	7.92273485866443	6.92873942940457	8.21263989980976	7.72432434153194	7.79098192561841	6.02416165132435	6.24819606629806	6.10693654988617	6.53743435778715	6.40908586194459
PIP4K2C	2.26359920374354	3.01753746860886	2.17657794757476	2.07129233364359	2.6701399176903	4.81997033110883	4.81461322508436	4.82804936477289	4.15876457753062	4.87070322126698
PITPNM2	3.06876873796976	3.00896789799666	2.42079850606995	3.81350675090095	2.07149638908579	4.55577356172667	4.78077874337065	5.07303746802983	4.69666680806412	3.78395223737176
PLBD2	1.56278563345518	2.55869765314521	3.34003280658745	1.42632554206174	3.02736855954327	3.25652654702522	3.78265299468311	3.57698765148983	3.56328541678909	3.48864892103668
PLEKHG7	0.0749128084150622	0.391470288443935	0.300570728137013	0	0.372701667779103	1.48173903826418	1.22215824651513	1.55065590423706	1.36058597515338	2.14310246909251
POU6F1	0.582500297016236	2.33699285720565	1.47693269701038	0.757353777173866	0.958494327779976	3.22334183596244	3.07075893129189	3.73682571228978	3.2989364604668	3.40520151294138
PPFIBP1	2.2900434700511	3.17137518802258	3.56846018277912	2.15443290834899	2.09822780805147	1.86193508623522	1.57785251202424	1.7316161180384	1.28651370361283	1.5838533899756
PPP1R12A	4.99122175749963	6.93214288133454	5.65090432070423	5.49960085541913	5.88341105208215	6.93767338336971	6.9832743363354	7.03469566996466	6.78717361377401	6.26957484473424
PPTC7	2.17556510678741	3.82665601828924	3.97560877287023	2.83914387920729	3.1280892296227	4.4610873033394	4.9088798704127	4.59586161925983	4.23557494988454	4.70902480043457
PRDM4	3.78569390563405	4.09305820107932	4.01954115879579	3.61780681922823	3.88516716454163	5.44154958297318	5.39167371601818	5.36008825005452	5.06339186777749	5.18299618018054
PTPRO	0.213990639610454	0.100220907242273	1.5811252765805	0.343105236126473	0.929016325956643	2.36629606028102	2.14784366428341	2.33764047753952	1.92662483841424	2.81673374610604
PXMP2	4.76105727525196	3.55956987523415	5.09562070192851	4.37789423360632	4.54254648835296	2.55149915815201	2.3698930978268	2.48903646510057	2.00262087247875	1.880143360624
PXN	1.9553344999386	3.3718217616308	3.99460098354335	1.9900474344166	3.74629802743327	5.0667700170463	5.74593344406023	5.58096994598185	5.2228165513464	5.43607175379685
PYROXD1	3.40268970289151	3.81195208801003	3.51976153795061	3.34579493168725	3.4153026755236	4.69995511299264	4.88415347309986	4.78333388684972	4.41663212457303	4.42820539034209
R3HDM2	4.85349966785257	4.38064597060661	5.65422594494173	5.11823874974679	5.49185680090574	6.50427737528349	6.53434586681662	6.50003970109753	6.22880875351084	6.38614650379725
RAB21	4.82213136513953	5.95091622569927	5.9294654269608	4.87971157641458	4.84243682242553	6.68501148502569	6.54752823804445	6.29027711793553	6.13008179711705	5.93654989343906
RAB5B	3.43859211676136	3.30338657481626	4.59473692777767	4.10474949501951	4.44178385262267	5.27239234799897	5.44336610218685	5.19589318804859	5.13267676134636	5.18820618708869
RACGAP1	3.63705027500424	4.32131646474348	3.86986499825732	3.40967149533127	4.09879267836561	2.54479868681183	2.4985472437691	2.55230404885605	2.27961346887064	2.54510932949047
RAD51AP1	4.28365689274278	6.10612010247486	5.00902326455818	4.08532211909468	3.89853640156848	2.55816865354686	2.60325764724927	2.7147507015339	1.88707091729978	1.83833647229177
RAPGEF3	0.2575220663517	1.45968407785701	2.43940042147844	1.01178431218759	2.18183491801789	0.547741171314332	0.117804350902165	0.386923400638044	0.107165016051286	0.306342851144144
RARG	0.69759834061503	0.61121233112148	2.58016437371882	0.867603307330712	2.09822780805147	3.63332159495348	3.55443158243155	3.89704812030642	3.60958841277875	4.18304195799314
RASSF3	5.53855144179602	5.24427750623926	5.44308905763595	3.49803077502603	5.68498328017487	7.32137824733592	7.26338643962077	7.56884976700025	7.30091666835721	7.52293831896702
RECQL	4.48935519221439	4.58472494409457	4.44014563452097	3.96823375180353	3.69687009734205	6.05218977484126	6.20669659889236	6.18275751048597	6.07614108756327	6.0183912408041
RHOF	3.96871549152363	4.74940184979959	4.03185140809196	3.56735335722304	4.18080559305574	4.96001786325644	5.41487706329309	5.0439830975607	5.00338439761781	5.09918517230759
RIC8B	2.28479325206176	2.37750116243012	2.22026136933504	2.70555727506105	2.57818408781571	4.00441956002229	4.23564308077883	4.36083506536882	4.03076019901148	3.60852584254837
RNF34	4.75157386195936	4.96632638998659	5.15027942680813	4.40687703361493	4.28045733478261	6.06395343654527	6.02385200672198	6.09163716704744	5.80482833985661	6.20832482893852
RPH3A	0.122777345077661	0.253182781404547	0.273179741483592	0.448236038164162	1.07072878902288	1.87267643837962	1.25681508433267	2.06621818976319	1.79389847055056	1.68166433464675
RPL13AP20	2.55282634604085	1.89128272196377	1.60329169162007	2.4910216039177	2.55424921641379	0	0.452795275570252	0.764766750582956	0.206917158468063	1.9006011001781
RPL41	12.4338696761907	11.381732082156	12.4348510346201	13.0547261646559	12.5214406111786	10.8472600564067	10.7805372932097	11.1943288630725	10.8728876907832	12.2132306076063
RPLP0	11.1176023279523	10.5519796117829	11.3788380189846	11.4668970758156	11.1836538505873	9.10391050662378	9.26286836185807	9.55699353308741	9.60321109089006	9.5357099403425
SART3	4.31489970665458	4.67551653237409	4.93010790849468	3.91786931488152	3.85020921233528	6.15695985297725	5.76110180505591	5.72674297124142	5.57677603975154	5.80978260863277
SBNO1	3.36587098248214	4.48629099665848	3.87897910824122	3.22967004111626	3.33610177880286	5.05620776409361	5.08435410427568	5.03170226460473	4.84209059259398	4.62545722461425
SCAF11	4.55951149971311	5.42181827627388	5.23878406201257	4.48802385799309	4.62987434085916	6.20024157757019	6.30673962380377	6.23243033604341	5.85566241860001	5.96353937028016
SCYL2	3.13736953287845	5.20917152059793	4.58363037641166	3.77764396024951	3.16332661772527	5.36754011925147	5.47038086125918	5.35812240445614	5.15886248629103	5.17462083515206
SELPLG	5.19597528438459	4.32477325367897	4.92351609476004	5.15209077505598	5.36138527005773	6.53037424139666	6.82519539791118	6.38310425510687	6.75903352705385	7.0567675453655
SETD1B	2.92431064272201	3.45619442599756	3.70796686183977	2.64492084025331	3.07860768337242	5.05030625924084	5.03653614923435	5.14549353750825	5.04216561739129	4.84849830856295
SFSWAP	4.89457777720585	5.70784279947199	6.22403033685106	5.42299551747457	5.56134922169275	6.98360881008036	6.92352154075146	6.73632499213248	6.71841018351206	6.36145352401882
SH2B3	3.31011142909136	4.69167075078101	4.89796472151753	3.13521205075991	4.21479341493824	5.18136433695701	5.40718400504978	5.40171868386633	5.00800137407843	5.23929687411241
SIRT4	1.53652033497356	1.71282622724881	0.721213690756658	1.23976282141421	1.02965722368063	3.00640309881418	2.7923127223983	2.8991060702243	2.52483851793056	3.43004290384949
SLC15A4	2.73325061246308	3.82421574678956	5.33216048844697	3.41486904737075	3.601994006724	5.29951311977844	5.68042524338992	5.64202768798881	5.19979548895696	5.35407550557545
SLC16A7	1.66331120443873	1.89128272196377	2.213072035795	1.85889884396636	1.81369512266872	3.51832140892422	3.70006141684225	3.7458753813906	3.59124515631823	3.04062946732085
SLC35E3	3.16048606770065	4.6231344872974	4.58223602618622	3.45073686739562	3.73994613488888	5.34554028761067	5.52204845291399	5.47973322495231	4.82387624012224	5.56982430366649
SLC6A12	0.191722243924541	0.417605449173023	0.216786464163707	0	0.771852241800956	1.60280443733893	1.27383622072205	1.22790303043267	1.02014841674776	1.70511494610142
SLC9A7P1	0.400302114820238	0.916270434721809	0.659083232652371	0.106629316381511	0.538030207240892	2.51768119907825	2.29683375379254	1.82566629726398	2.4453696489185	2.23457768672675
SMARCC2	4.92779775178527	5.84536420479984	6.3074068634862	4.94763099490468	5.55834408955089	6.56348509322073	6.69421751158996	6.54696059865114	6.31237181391921	6.67820270172446
SMCO2	1.67940497995333	1.39538382716223	1.87332610718426	0.488233112536526	1.68734742616685	0.283702980208901	0.360203974343874	0.116220257346852	0.496974640803485	0.275345191568783
SNRPF	9.29402704023314	9.60579959974513	8.58113875550162	8.44388187077699	8.82882839736085	7.6754938455639	7.35320877671253	7.70848115686187	7.29242590944616	7.29996309224265
SOX5	0.512357378678976	0.493284896152901	0.405212732441481	0.546223442819901	0.595449930158548	2.61684597274902	3.05607538446017	3.81343230632012	2.68909252415239	2.01760581357096
SP1	3.09600231414673	3.78710752634502	4.47812659918202	2.79198567603667	3.32199593815378	5.05738517369276	5.13297182152388	4.89737235551218	4.97654616524672	5.00784803179402
SPRYD3	3.960507032734	3.78710752634502	3.62643281525377	3.42520831134669	4.52787347219004	5.20174001481698	5.22882900399206	5.27824769374925	5.26778510581843	5.58254205155103
SSPN	0.360929077244164	0.16336473226847	1.18521545304324	0.583627873934125	1.21204799483701	1.86193508623522	1.82882096331009	2.19514844130322	2.24873692981849	2.21019955136539
ST8SIA1	0.0749128084150622	0.493284896152901	0.0653328439641018	0.253110959260337	0.082641345560821	2.20566403780911	2.03256648542588	2.4673153172971	1.7723501405037	1.95051117538347
STAT2	2.72164050410959	3.72043512736176	4.49155861024609	3.14149633317587	3.81236644793502	5.79066799882465	6.03137827750915	5.63636135680993	5.44337709882484	6.36237565560746
STAT6	5.57341810980028	5.20167066585293	6.85198182335959	6.00512966362735	6.26075259211906	7.71762173274336	7.67086346621152	7.59036164722549	7.45785193579445	8.13748932553939
STX2	3.28140210361602	2.92035038855264	3.8560849572963	3.56267796611054	3.21614591682183	5.71956390694854	5.13413739086033	5.71219538720699	4.8027742999137	5.04278058535627
TCHP	4.94786700420436	5.92210884546352	5.66875091543613	4.63222063810992	5.27835042357449	7.07131184683877	6.96635965687344	6.8476993195223	6.43100750593272	6.93405748209704
TCP11L2	2.18122745031084	2.78133933460626	4.06816418499045	2.50571090008623	2.84998554260028	5.03962233154056	4.93987025237787	4.89330559932961	4.84596392867194	5.00902618079731
TCTN1	1.2436483616655	0.61121233112148	2.81196833882356	2.01079160260887	2.04426030321205	2.80804255344395	3.06588100208535	3.11936414608649	2.54404011511815	3.35048439522228
TEAD4	0.616333005503214	4.198567819706	1.74959510488016	0.673104204641048	2.71400937991653	0.0763249114262789	0	0.152968970745529	0	0.0739174277080215
TIMELESS	5.36905979433799	6.5463354451633	5.41281627647312	4.42115297598275	5.7632791104312	4.513503067523	4.14835126721383	4.08468816622167	3.86250902075851	4.44918930000376
TM7SF3	5.63866460431951	5.40803344969107	7.20712904043968	5.99605511424224	6.49094730979403	5.04081334929728	5.12595856079548	5.34428596668377	4.87025648053348	5.08249413102378
TMEM106C	6.2125602323346	5.67436347757604	5.36982295291053	5.88433508048129	6.30660381337347	4.93589436218556	4.99479883708747	4.72045230601178	4.84982689348673	4.91537053760338
TMEM116	2.09985787683208	2.19310940958073	3.75079699231426	2.42558081772547	2.7096819782642	3.82248340253974	3.62577250005833	3.9863002116862	3.7036647317956	4.46816006171791
TMEM19	1.81669901420277	1.97286240268955	1.51250623886056	1.80449349415974	1.19975776483427	3.14132707985819	3.05607538446017	3.04799039686807	2.92220100543914	3.11692242309054
TMPO-AS1	2.27423514669978	1.42144882392626	2.38925217665391	1.88909059038997	2.33578234314378	0.793637390732473	0.973989611590472	0.811489850936105	1.44472733663632	1.25889822543372
TMTC2	2.78993969868512	2.23044777741277	2.83556760786661	0.912390398545807	4.75903765101108	4.9435559766981	4.72152902370209	5.45695230840225	4.90036846159542	4.14924591971442
TMTC3	1.39750337237444	1.43430683078554	2.06919186548238	1.15533156962501	1.34075092101747	2.8302542876828	2.95943931017125	2.61949311566049	2.49883225930258	2.05458962319605
TPCN1	2.96098102573554	2.41690306184909	3.23036628554983	2.80787697039251	3.95812296041928	5.20067475497107	5.02527246802236	4.70506768803398	5.07113400636248	5.20578078276913
TPI1	8.21524800469367	8.55315684439666	8.22453138462038	7.26424551825904	8.1833150076884	6.94596143579314	6.96373970630078	7.05304007812833	7.02554982373775	6.96777369173965
TRAFD1	4.24091864179955	3.60292310425574	4.46608113424483	3.6556198494381	3.80427147420566	5.17052358034313	5.53092518389259	5.17035338876667	5.3636647073059	5.4817647475123
TRIAP1	6.19587461082394	5.45689680328079	5.00798510944626	6.366057626916	5.54018064457732	4.02623078500342	4.66781234137652	4.56039454390696	4.16704517589083	4.90528210671201
TROAP	3.55438062494522	3.98796667615707	3.95851432115111	2.64492084025331	4.60795172801477	0.816070293788551	0.0403464334979306	0.152968970745529	0.496974640803485	0.532918082024768
TSPAN31	2.82291384285897	2.84049409820038	3.5796836821789	3.6200587623859	3.06850441088606	4.0897531104142	4.37821987720144	4.31089328198148	4.38325954287257	4.45784330998708
TUBA1B	7.16150346763603	8.38349318109955	7.24441137185285	6.84969654373939	7.16800786572129	5.35706030647833	5.32587048875693	5.37766134916461	5.42450580069775	5.02774688118158
TUBA1C	6.47159795232039	8.13408294761135	5.52156967595719	5.29706267988369	6.3279359243927	4.66947921320393	4.49713461954251	4.34702474423976	4.68662219989019	4.12336898425352
TULP3	1.62227334247013	1.6915632765192	2.04510249490117	1.58229201135015	1.38484440105909	2.9001678427092	3.15585372841767	2.84959221054385	2.73437400999207	2.71066449836859
UBE3B	2.72164050410959	3.08432096391034	3.0198955436857	2.6493375547842	2.76077331293395	4.01415417016186	4.23129276234736	4.20768844139636	3.91753211964643	4.07918181944275
UNG	5.15195886881413	5.99280506242658	5.7398854283167	4.97163727681793	5.11206304630747	4.10577526346827	4.2847510318529	4.23150796218006	4.28206093825526	4.26422264374437
USP15	4.55624696033282	5.79516146827157	5.4651948289915	5.09737795602126	5.08558910781956	6.35332021766079	6.61043596912489	6.39848924792503	6.81015646748801	5.88229365513324
VAMP1	3.28140210361602	3.67781988095641	4.42932929595569	4.19663777240052	4.33063629715959	5.22288168050896	5.38287533723087	5.10738162662162	5.27642169296409	5.62388633756741
WNK1	4.2107840096675	4.9707460669618	5.42764391863464	4.86269561937801	4.68050490626578	6.19436677956892	6.04135261593718	6.23725135778513	5.84731348676394	5.97141785658042
WNT10B	0	0.337735236779189	0.127834806488443	0.364753217350168	0.305468838732834	2.47602462537492	2.56228088140169	2.55230404885605	2.76742617195323	2.74501002565513
ZCCHC8	3.39052090292914	4.17577903957666	4.39479734131861	3.37808670836034	4.19170700006146	5.3280859234065	5.3197368328806	5.10269283036948	5.06228244851126	5.50198925749531
ZDHHC17	4.11048565416403	4.0053042912842	4.91024141743561	4.34967487644973	3.88132451611857	5.3015019293777	5.58562663016268	5.29889099638656	5.36546480727281	5.19546873158427
ZFC3H1	4.31747298932414	4.87732057629096	5.41751517420968	4.53173991181013	4.86109195009408	6.08257803029777	6.27115783787007	6.30106171298696	5.84150502298452	6.03410104603375
ZNF385A	2.33645495842297	4.30915205755277	4.0400002693973	2.38378255117578	4.16033894977798	5.57002234420766	4.98190902937007	5.09798874570684	5.58065549416019	5.27499316668751
ZNF641	3.81330479984696	2.49875225579798	2.95673344891233	2.64049056271293	3.14741623528142	4.81301631611206	4.84197709181508	4.8987253974188	4.79478081297039	4.88617402371166
ABHD13	2.95438263875011	3.78208685669025	3.58526285817989	4.0355773562613	2.42822951875585	4.6399183540364	5.07224336862856	4.66428253908045	4.69523613865	4.73488941399641
AK054845	0.380749909585691	0.132138251769795	0.0330362173740078	0.488233112536526	0.372701667779103	3.21913955798973	3.25775629140276	4.3350811854727	3.6277013676257	2.72220409599963
AK056689	0	0.337735236779189	0	0.132099198133889	0	3.45182807153478	4.05543566969217	4.10123679739397	3.91998399161934	3.17685716196139
AK126278	2.18122745031084	4.22285610005605	4.0938330623918	2.90711111010442	3.29625257103502	4.83652446917236	4.84482753634284	4.29864553727506	4.39034978925103	4.38166533706204
AKAP11	2.60852122701938	2.69849315542058	3.01163200058564	2.3943461956908	1.50957327187723	4.63361707830392	4.69017371528477	4.36279722062327	4.17732953198881	4.36335779753285
ARGLU1	8.03379912695243	9.44013452846469	8.99791655955319	8.69690854488194	7.56589628588781	10.1508301697963	9.96358317312868	9.59864420805359	9.80310324857534	9.66759612172136
ATP7B	4.536503058581	2.69315384510691	2.36998787491474	0.488233112536526	1.92986312972371	0.25114456857885	0.360203974343874	0.386923400638044	0.44344185352991	0.21127731098823
BC025370	1.78729843251121	1.63699306840192	5.743632411254	4.75000071931935	3.38848033807492	0	0.56767445035281	0.764766750582956	0.269781858554453	0.178143853089677
CARKD	3.38071141693461	2.43620767968965	3.83984010182042	3.27324661224932	2.97784564768604	4.14174262676069	4.64182474267585	4.36475671084837	4.47615729148662	4.10805694696476
CCDC169	2.75239554817793	2.1855243570201	2.9653165506859	1.13027211047374	1.73070448830994	0.436308428621598	0.295001077144167	0.152968970745529	0.141187864058663	0.243666866633964
CCDC169-SOHLH2	2.12357837013711	1.19841655074091	0.594156204624756	0.620086986199233	1.02965722368063	0	0	0	0.0723203938481957	0
CDK8	4.66127095517599	5.26871209939834	4.76540363325657	4.51489627245807	4.06192251216851	6.01206763075053	6.06354589589184	6.35232700588675	6.01495334107986	4.87587861085495
COG3	3.5565606212984	3.8508343658186	4.01747919938948	3.73464521103745	3.29625257103502	4.75469254353314	4.94253387040258	4.81234074094858	4.65900038781507	4.78938762920117
COG6	2.8622182030816	3.14032348393359	3.25857429507628	3.02055980432695	2.98502528167533	4.15059608554599	4.63525403463911	4.72198178293609	3.93703140217563	3.69890379919724
CYSLTR2	0.547855083895729	1.52124035877901	3.22322725591913	1.9830658945446	1.86129056369391	3.67993307177982	3.33682557753335	3.17402503708135	3.35074360813483	3.29360992997634
D28359	0.69759834061503	0.95247419273437	1.44045976993807	1.05237116406938	0.632498181767079	2.11810182314519	3.08046558816061	2.73307007013692	2.3827566406986	2.81134137136481
DACH1	3.00634357067546	5.35830050649697	4.22291946256418	2.85834708555218	4.32215719840412	2.12710109954058	1.73360615288853	2.16847399936186	2.03916856911647	1.42345398319927
DCUN1D2	3.13153205692088	4.47077303840299	4.5455016688259	3.18473613598816	3.83439623299648	5.22916423468495	5.35615360023874	5.29375779667812	4.56969298269907	4.87587861085495
DIAPH3	4.66430653050295	5.17797593452847	3.85146220508209	3.08392731060903	4.51304968853628	0.283702980208901	0.56767445035281	0.614768641147539	0.548591900925673	0.506467155874268
DIS3	3.56957187293859	4.35889309473859	3.89254321610998	3.33212374370634	2.60639143356845	4.71495499602781	4.71997733815239	4.50816524732278	4.49272293033936	4.41759786085796
DLEU2	4.41801203239563	5.0459760688275	5.79147777554811	5.33113856054759	5.42017174767704	6.58364678739442	6.39446816778473	7.03623331126162	6.17285608993213	5.8887083696136
DOCK9	0.2575220663517	0.517654164654037	0.980283100546716	0.253110959260337	0.518370969191657	3.83900889396164	4.26573345159154	4.4867323364623	4.19160556626471	3.57709633780222
EBPL	5.93020070065259	5.18560067239795	6.38742503076678	5.77439542940937	5.23383955842239	3.07776452361628	4.17577714790776	4.06071304271528	3.53796909134262	3.30132399057486
EEF1DP3	3.15186071505268	3.46561967418074	1.97882554287397	2.17295738389536	4.06361902976986	4.513503067523	4.52227995418631	5.01931599380868	4.87025648053348	4.17046103738691
ELF1	6.34772777473705	6.96823170145946	7.83522635166768	6.34306676370063	6.09810636374343	8.16060225978672	8.0104620434515	7.77372003928629	7.91175605104147	7.94578745289786
EPSTI1	5.60851300937626	5.26871209939834	5.53244064208126	4.62438988404274	5.11042258182293	7.55625462141322	7.40603131392789	6.88504144904737	6.55370968015052	6.90302414036081
FBXL3	3.61211426464201	4.92022648370419	5.15965874271732	4.11915024945394	3.13132843090415	6.68005155319541	6.30518820521705	6.12670171196205	6.23374458315279	6.10963306918572
FOXO1	4.28102252532722	3.86752129719284	4.02775965180152	1.54485247606189	2.55906806323317	5.21551728721522	5.1732166493715	5.35319603910722	5.35009188481722	4.92164016959702
GPR18	0.340832133532206	0.337735236779189	0.0969222707869017	1.72303021799612	0.372701667779103	3.040144802017	3.20104614031297	3.11471419462126	3.31765330043844	4.2779712329677
GPR183	0.45741740100439	1.43430683078554	1.32515903499384	2.17295738389536	3.79408846266923	5.07841586706811	4.68063267781891	4.7507379447138	4.9407722452586	5.93716893137759
GSX1	2.14111625413498	2.05840440568425	1.32515903499384	1.63669029521796	2.14384811054649	0.407051465188027	0.749025903080129	0.614768641147539	0	1.77326290801218
INTS6	4.09856603253428	3.70989874588918	3.3726616591006	3.7614142353102	3.49290144563076	5.28350316577202	5.23969877969017	5.19919137997862	5.07883481888866	4.79622801681598
ITM2B	7.82552329643739	7.93020066157721	8.91047893176308	8.17773189604207	7.03726805594236	9.64862587107766	9.86198616226877	9.50130257283709	9.67232869162551	9.79403580738859
KBTBD7	0.547855083895729	1.28614289476854	1.44045976993807	2.64492084025331	1.17485867455795	2.77978817636166	2.19328376790825	2.35351531896959	2.74547574641161	3.27021713530101
KCTD12	1.86675095366091	2.35062239498397	3.10780133100804	1.49664396038629	3.09860441283409	5.6274365280345	5.4804969467791	5.27512556281051	5.45102658766736	5.86026778255274
KDELC1	3.15186071505268	3.33458473308632	3.44194871813945	2.8468558616191	2.84209949215717	0.675921840680153	0.84326080954566	0.811489850936105	0.906050474006413	0.795760906829329
KIAA0226L	1.67940497995333	1.72334132787902	0.856555840384212	2.1606341997537	2.18806993592031	3.87951296704321	3.70320618875995	3.89975354373482	3.19749025988358	4.48180196251247
KLF12	0.616333005503214	4.10717859555313	3.30326761487718	3.97704526439004	1.7476889337663	5.86852843223019	6.1966904281479	6.63564723580138	5.87095003314608	4.73488941399641
LACC1	2.37154803047688	1.25748942691923	3.38550933915847	1.40558856237571	2.02349040936476	4.18762867830733	4.03561335389039	3.8220153657618	3.72625558696908	4.39073271771425
LCP1	6.96399812442189	7.69067983723664	8.21106197315636	7.6179237625876	8.30412501043207	8.91549005900804	9.38514726435176	9.04677712896402	8.90094376794129	9.35652703435655
LINC00282	0.957236340328197	1.3417970800784	0.680092090459703	0.407098394408138	1.5965169269808	2.89490853168334	3.12335504184166	3.06255042682714	3.10138803260387	3.1212870365111
LINC00381	0.299778370738319	0	0	0	0	2.36629606028102	3.20548848578088	2.85517841832812	2.60626018104298	2.23457768672675
LINC00544	0.169104733692995	0.58838541916871	0.273179741483592	0.157127214577933	0.16080416245087	3.15018308130617	2.67548625579098	2.47459209740763	2.13514773060286	1.83833647229177
LINC00565	0.169104733692995	1.27188729574269	0.0330362173740078	0.132099198133889	0	1.57676532542406	2.17527910510435	1.75570967996371	2.15193264823435	1.5191731484639
LMO7	2.26892697658501	3.93918509109053	2.78313001238086	2.34618851470457	2.08492401034815	4.04771716444465	4.18480445895	3.87246825993944	4.2492887786132	3.74205463977169
MCF2L-AS1	0.191722243924541	0	0.379755148974044	1.3524033302951	0.498440134470847	1.94570668178355	1.73360615288853	1.31155076571768	1.80455313164103	2.25855072494087
MIR548AN	4.64394766153301	5.74314860485932	5.78179185810563	6.70046662767457	8.2451710961398	9.17159822181119	8.58116578376587	8.90787514803141	9.24855277217513	9.34222556517624
MPHOSPH8	5.86353254550206	7.74474489993503	6.87323136713379	6.64072079171039	7.57648094221309	8.98890692573119	8.68780426462866	8.65256001049983	8.43254128577366	8.61169355541634
MRP63	6.00952359727799	4.64265510557318	5.33298977987126	5.9385721684785	5.23233195034249	4.50662335526756	4.0942814857734	4.11527180521891	4.41489478672094	4.5383826282206
MTRF1	3.46204011052221	4.0117525543402	4.7204784683672	4.12074149602308	4.13635706352516	5.70310837842391	5.77909580252513	5.53036676430028	5.47790092476475	5.44828294826255
MYCBP2	4.19407771296246	4.86431474422358	5.15403847360111	4.08532211909468	4.52048061969484	5.70836461580096	5.89088525460777	5.87845955535078	5.70030455768451	5.59436397357538
N4BP2L1	4.12524801392008	4.87849713134437	5.70187042092353	4.35103124593696	4.91659125082421	5.72327776754429	6.05864347587047	6.03308261678681	5.59913302732132	5.70971778286814
N4BP2L2	6.68142251164377	6.33075616447537	7.20780735225296	6.66409861655033	6.36418044112114	8.20244664618075	8.32525573057853	8.1889529152403	7.91958811943609	7.95315125440527
NAA16	4.62329737719262	5.06470313496584	5.1736143659515	4.21015406102473	4.22846999060026	6.27603154125691	6.30777297678295	6.05630547026127	6.19630755466561	5.85438067522463
NHLRC3	3.6736643251873	3.29636106716359	5.69736937379016	3.79966584525073	4.39133883321149	5.69253810156959	5.93100500999787	5.6708223896435	5.56115305307378	5.46125268310506
PARP4	5.28675405268118	5.00022989891519	5.54323030577068	4.58688992932684	5.00046672117396	6.35667163528771	6.65699503880861	6.59365712493096	6.38427335243066	6.55173041354712
PCDH9	0.146126987789935	2.34382372128506	0.127834806488443	0.106629316381511	1.11066339577327	2.93132733186353	2.4242646512647	3.35051051283343	1.91683755882405	2.77855688266662
PHF11	5.7040405622367	5.82109323103444	6.49914595614631	6.00814187339373	5.3558573948882	8.14074419419632	7.92617174745648	7.50053871076985	7.84235887552972	7.6484512652342
PIBF1	4.44767892208007	5.29978285413764	5.14273182159396	4.87594755881794	4.84045901875973	6.11120599716578	6.2330453187452	6.74650540919749	5.98423688281627	4.96720752408588
RAP2A	3.01588128734632	4.08084402365318	3.11553341405724	3.0871865743497	2.22492454837721	3.80856607243017	4.76129795874173	4.4704460747257	3.99399612659238	4.03822210524257
RASA3	4.97664313099028	6.93157619662756	6.585539830358	4.53770815524533	5.88196950354336	7.95391564398193	8.37724806515711	8.44295564108705	8.20792735231689	8.08091142007563
RBM26	4.82031812293945	5.55655309304938	5.66546260328741	4.79653858378146	4.57264420079382	6.23447628636927	6.25678273152654	6.3714568758479	6.20688821806885	5.85175645209048
RFXAP	2.50396011590319	2.39075505787903	3.31674542746688	3.16018658757202	2.40164865921611	3.80296132953005	3.78562297060918	3.85862963137514	3.75949213428638	3.62090840170073
RNF219	4.32516541219328	4.38892589677737	4.35941852763359	3.8637836875376	3.29625257103502	5.39574044938974	5.15495819898965	4.95833511651453	5.09302817913342	4.84190187647193
RNF6	4.7285560511159	4.1330410678824	4.30466840413996	4.50274355313341	3.58319292745991	5.66654031458347	5.77835051640402	5.57421163215532	5.39396507326916	5.91534298266622
SETDB2	3.81148042298972	2.94302028097824	3.99250304256284	3.517489325841	3.67039327980872	4.91396285363577	5.07831144439481	4.66269061801657	4.91764784728086	4.77144933126299
SKA3	5.03174536856897	5.22405723898863	4.17377362125887	4.10635669581071	4.53400537502931	0.651180635257297	0.539800812402624	0.476634016886322	0.945094378418248	0.941099483409077
SLAIN1	0.547855083895729	2.87862467226288	2.56330186361524	2.2389152583969	2.72691424479735	3.38212137950329	3.54043355879029	3.57698765148983	3.45924022981162	3.26233448072697
SLC25A15	4.43825172694669	3.24984189689606	3.06451786436816	3.08392731060903	2.90022020291192	1.92521538126892	2.18430952333077	2.23853829468646	2.1435645996251	2.40177492328537
SLC46A3	1.61392380723855	1.18326250014497	2.99914725424663	2.55832713082674	1.95201499864037	3.00640309881418	3.69375123316747	3.44244264483521	3.38664181907963	3.66940245078146
SPATA13	3.4051111942661	3.89102985741512	3.92150180146219	2.76374762543321	2.62029095186454	5.16179193918204	5.56589581075482	5.19258743873452	5.06782103314075	5.01255486610787
SPG20OS	2.02626254534282	2.06668612596563	5.34290427197515	2.73494581503258	3.91929805151216	1.04223279385465	1.56408097909938	1.85941232421817	0.738363985303543	1.32092993359388
SUPT20H	4.13111092030985	3.96156321522684	4.02570941353839	3.8311092868423	3.19463047428666	4.95749745933585	5.25478017857995	4.94136603848243	4.99294185879307	5.11787114495949
TBC1D4	3.92551222670513	5.28122081424719	1.21431124148129	1.79655107090315	1.91490396994646	5.0667700170463	5.20794804785359	5.23819252489527	5.45863573105127	5.25626356682233
TEX30	4.55733596111252	6.40978297149012	4.69231923605618	5.0124961432993	4.29063372261777	3.41188307871868	3.26202765577588	3.22237423073791	3.3397976199088	3.65140766216105
TGDS	3.16048606770065	3.05963801021271	3.57127425388996	3.54382339535019	2.29592418812362	4.09434905407034	4.63030628978276	4.20768844139636	4.35816562147088	4.74340892362806
TPTE2P5	3.36089005209531	3.12454335474322	4.27735584557148	3.82526560587328	3.26119754984253	4.44857799117162	4.82331064719664	4.95703686544581	4.48942498472747	4.31082513091294
UBL3	2.73325061246308	2.74567803860217	3.20884233423738	3.72630765293708	3.72072091687916	4.8757631737983	5.02652833966931	4.92950019072125	4.9335097674536	4.72201506898642
UFM1	4.63055864704508	5.8927145063854	5.96627677902107	5.79795920555186	4.31505301521997	7.14210613214135	6.93660726929136	6.77662259900009	6.70425526575319	6.82523362734045
USPL1	3.05032315848823	3.60860633806202	3.97985092354658	2.91079479588534	2.58292377771068	4.8757631737983	4.83195595013392	4.67063271544572	4.54289992119199	4.45438793282662
UTP14C	3.08698145559235	3.4146247983181	2.86797119061801	2.54416650382142	2.16296653688042	4.08514247881611	3.94021682093916	4.41100333528538	3.91015140228264	3.92544363899368
VPS36	4.3238861866645	5.44899897430488	5.25550174231757	4.47688468287313	3.73782260744947	6.00781065740089	5.99270562903024	5.83318139041296	5.78007370915949	5.71550290672359
ZC3H13	5.23936709368288	6.75482298198829	5.60082855259565	5.61643481946842	5.65322404036831	7.4037612759801	7.15214760034651	7.28232709620638	6.95078365519849	7.00663012193768
ZDHHC20	3.55219732950466	5.62754774086032	5.14178558851481	5.00476116110462	4.74852912242366	6.28962149325008	6.43428227775296	6.89219150692931	5.97010946943283	5.41933234664602
ADCK1	2.23666115515492	2.42336667854304	3.21245203356636	2.50083106741803	3.47261311744678	3.85263699449775	3.86358487972547	4.01652745964435	3.81850567088451	3.49538980822428
AK092589	0.2575220663517	0.493284896152901	0	0	0.13521754571485	2.11810182314519	1.95025727718647	2.34559973319817	1.81512968192909	1.82769267294402
AK096898	0	0	0.353840263182997	0	0.258840675259663	2.37387672706016	3.15585372841767	1.95615798111938	3.39723938132703	2.15166225480337
AKAP5	0.0990435688686346	2.06668612596563	0.158098852102441	0.321127466982711	0.0556168258326213	2.47602462537492	3.02122117424383	2.43783551514108	2.46565100441906	2.06368931257192
ALKBH1	2.75239554817793	4.198567819706	3.98408063701739	2.72660999901628	3.02736855954327	4.28934020918454	4.58840156473737	4.68010587750486	4.39211691956615	4.17886049606872
ANG	0.0990435688686346	0.879134723214712	1.12520202326735	0.740892867025105	1.62437151597022	2.497003256704	2.00224816130094	2.69619571819901	2.53766793662236	2.07273196591087
AP1G2	3.84931607266585	4.11718064203345	5.12176996982194	4.13340867733922	4.70244935779019	5.33392753965733	5.4601933412043	5.27928690440033	5.43482982464702	5.59279330319618
ARHGAP5-AS1	2.41063620319257	2.61059817058363	2.14670308984943	2.66687042735488	2.27849915720342	0.724166633915921	1.07455251821028	1.10199709290981	1.83605297326252	1.49246665502789
ARID4A	4.5052429654871	7.11993905835626	6.16144700651494	5.43775208439184	5.4015120953986	7.29566730371802	7.20468426255284	7.39711117667811	6.98045204647485	6.83090756568237
AX747770	3.34836196680506	2.92035038855264	4.80777935090606	3.48820218765328	4.66605990386104	5.213406251619	5.20462325143309	5.36890155612207	5.04216561739129	5.19339744677216
BC016035	4.5464087846661	6.36641463754095	3.66382620263549	4.28444276199503	3.84232438776634	0	0.191314621379297	0.856747125759399	0.470456532046784	0.0739174277080215
BC017818	2.89014527125012	5.70718077065349	6.83481247213404	3.83305193230647	5.988064227324	9.59743786576904	9.15711700339447	8.74149190521313	9.16063989567228	8.88804360896397
BC038465	0.278804923055169	0.100220907242273	0.874894184978613	0.0807016863788419	0.65067153649156	1.56356738029085	2.54835917792216	2.28066118604466	1.80455313164103	2.45807031830922
BC050301	0.0503715571226469	3.03029713072947	2.55194968936553	2.58162361591872	0.632498181767079	4.475252093364	4.5866997916145	4.87142047640849	4.47449021760468	4.07468774571708
BCL11B	0.616333005503214	1.77479706911455	0.273179741483592	4.95478570603924	1.34075092101747	6.02416165132435	6.24280333171294	6.68392428581622	6.2173918479593	5.52110860818581
BX161428	0.146126987789935	0	0.0653328439641018	0	0.082641345560821	1.15211784105186	1.25681508433267	1.90321318417929	0.206917158468063	1.5191731484639
BX247990	0	0.0675814359494905	0.158098852102441	0.0542995531130786	0.45773291231518	3.77460627797654	2.18430952333077	3.08649528742376	2.20114657800457	3.66641886295764
BX248778	3.03476961707566	5.666211495851	2.05317706008212	3.54619373634932	2.7311903413561	0.148813982645265	0.0403464334979306	0.788317439199003	0.738363985303543	0
C14orf182	0.889674470905766	1.13682121221697	0.946001802319179	0.321127466982711	0.305468838732834	4.05480876309058	4.21375910979957	4.0065219144587	3.72345099992867	3.96483412909375
C14orf183	1.17719785252526	0.443275570003932	1.01376867839783	0.882687352266894	0.852573365982447	2.46186745558636	1.81725714003733	3.03328192414482	2.35403186352946	2.06368931257192
C14orf2	8.04887923789184	5.76812039654308	5.65023907715497	5.98474029473812	6.03767513509795	4.36925996431329	4.52938456566453	4.73567459495307	4.51072809169258	5.04852131991126
C14orf28	1.70321394736059	1.63699306840192	1.72958125950604	1.25143096004065	1.02965722368063	3.17642950796873	3.07075893129189	2.82133203822115	2.98443587783774	2.98902272116054
C14orf37	1.15434966777963	3.27507690859348	2.04510249490117	2.22714503988276	2.01650012777773	3.42653681502989	3.407935929047	3.86971113329564	2.90249886135736	2.95519409645816
C14orf64	0.299778370738319	0.98779163076788	2.40195360361883	5.46556826523972	1.44855635344447	5.52050991170599	5.65466588514599	5.60851809788657	5.7250523640544	5.54648369269097
CALM1	6.23859069344523	7.91408370989271	5.81778354248155	6.30017509323899	6.54993069023311	8.07133911370299	8.52540360694592	8.31020613649159	8.14342590245307	8.21393847470348
CCDC88C	3.73462226253128	5.35153800435275	5.27720762417614	3.52712105935921	4.72834955045677	7.07857865699354	7.27188343307089	7.18559802074589	6.80684821966079	6.87357411568964
CCNB1IP1	4.52541633375683	5.99063044768856	5.77753373448382	5.42428470594371	4.8043869138085	3.88217323118482	4.23781333061395	4.0988842973572	3.98231253685928	4.26027028955279
CDKN3	6.21048505271535	7.87997826713302	4.97223584416387	4.54957107937109	5.83307459473517	1.58984362787044	2.18430952333077	1.71941674820376	2.39690736596125	2.06368931257192
CGRRF1	3.7968017548163	3.72305724304975	3.55430689814137	3.98580328566276	2.6701399176903	4.52035012845815	4.89106453397132	4.8180727772435	4.69809606013963	4.16412919482144
CHD8	3.69162868548683	5.54326105384778	5.02245173650943	3.98055485544342	4.27899768761214	5.88586381418947	5.95428809435646	5.87020676021107	5.70173021222432	5.76376178221433
CHURC1	4.98556978396337	5.51630384378053	5.21108498766957	5.41653223806974	4.71221650045205	6.15586099697444	6.1310699139938	6.32390361397114	6.36100289226575	6.26612994655514
CHURC1-FNTB	1.46404788897325	3.03874130553749	2.80241947095754	2.21527800368621	2.65671466576381	3.78601526085771	4.12509124308028	4.06071304271528	2.93680302694714	3.63928521993537
CLMN	0.380749909585691	0.517654164654037	2.30384979949838	1.29718211814215	2.26676443749215	3.24830165494651	3.2999113087103	3.30225003095092	2.99842437046328	2.88505995602169
COQ6	2.36160823964	2.64971270855982	3.54001338861785	2.3943461956908	2.45432948742673	3.5786081180966	3.85795220557067	3.93182897989128	3.56641894810751	3.95752986909902
CTAGE5	3.17474804045811	4.18531814908873	3.78513844999462	2.98255964562588	3.4153026755236	4.85017594771648	4.77630646871419	4.6337315118492	4.3418002298733	4.67082664646506
CTSG	7.96283895666388	7.56258474340638	12.4828229916853	9.82446900658914	13.5990162035341	2.59755082544357	2.85019960773682	6.13303878070316	2.15193264823435	1.62131387048844
D21847	0	0	0	0	0	2.53130365593489	0	1.90321318417929	1.40326998419106	2.03621622616619
DCAF5	4.53207858721256	5.2560939799623	4.91578738445964	4.43272912449337	4.16033894977798	6.02114763758854	6.25838705716879	6.20971673667861	5.9213815129848	5.76026780037604
DDHD1	2.09985787683208	2.97417132938434	3.14982395104935	2.60454988220012	2.73545380116308	3.63015995794724	4.00790518145628	3.97351618313681	3.60349987131503	3.62398750641251
DHRS4	3.5994827488602	4.15844806961823	3.56564061190898	3.2874844686353	3.8083246386834	4.87976209875034	4.95841312400233	5.31823226514452	4.95399257302312	4.55622306139192
DHRS4-AS1	2.63764336990218	2.083108294298	1.80802282836632	2.28505873684155	1.67851743146937	3.02096056489427	3.16500617281802	3.28165508061839	3.0440967224947	3.34676173048
DICER1	3.41715805848697	4.0664622116282	4.06417427405228	2.88105853915247	2.86951411394596	5.08420372750229	5.11655419574249	4.82520594408241	4.64424735337757	4.75047028430988
DLGAP5	3.63498865721208	7.47468381847262	3.68216561531255	3.82331244035154	4.34465831782477	1.02307648674034	1.3399809606357	1.42106365045188	1.7831645363277	1.14347891662576
EML5	0.2575220663517	0.100220907242273	0.0969222707869017	0.0807016863788419	0.820824810385091	1.85111316082382	2.21987634142407	2.4452621314095	2.35403186352946	1.93075385525116
ERO1L	4.57034025347673	5.90026424355014	5.17546495745468	4.67508772034756	5.11779002680439	6.21139110220464	6.29636518020625	6.00508950711365	6.0223887338942	6.01722071792055
EVL	3.97361824228372	7.43704891734695	6.38262693455892	8.49852931585015	5.55653800101903	8.53551224420972	8.67414658259794	8.76449508157476	8.491735867244	8.6347740235214
FAM161B	0.649390447662179	2.58776146172864	1.5922510559111	1.46692616306865	1.12373300515769	2.96684938158569	2.87271930257305	2.48183235843611	2.29480741565961	2.4988955896363
FLJ31306	5.8644126970373	6.98662525931749	7.21951436536783	6.61667599181686	5.92506811360508	7.89536971834613	7.91790534962881	7.87858272888877	7.85746760975323	7.56058724740297
FLVCR2	1.19968982115195	2.69849315542058	3.74831246513259	0.867603307330712	2.30742503997246	3.83352140251555	3.99256428970651	4.56551496493742	3.96104063345136	3.46136592381504
FOS	3.39052090292914	6.7076101915368	4.73686328159338	5.03629869748299	6.83955359309625	8.90857486418554	7.60345532902725	8.43609962968322	7.70373852258471	8.63334226166352
GCH1	1.18848766830638	3.13639460358267	3.12322427804147	1.93322559671929	3.69029630765146	5.10598823556596	5.55200911513082	5.14549353750825	4.95996199673012	5.25427781083199
GLRX5	8.41070091692275	7.02032704321084	6.82364507258978	6.52891611437277	7.72457398428069	5.37888648432866	5.68122285891972	5.35713847623064	5.38866398325122	5.91471450629832
GNG2	5.55281780495367	5.43307241417562	2.98233106499272	6.21036557905808	4.83550261464468	7.19869165753705	7.49604254947004	7.21630788403565	6.82003593615324	6.76060224215052
GOLGA5	4.50749843164053	5.27498001369485	4.62213489094685	4.58343200922296	4.13151247442766	6.04864189018304	6.22814144989152	5.6708223896435	5.85117284451411	5.79414933416847
GPR65	1.18848766830638	2.24511668243374	0.800099288378031	2.67988165261193	2.34138752589061	5.66267728783706	5.82456742121733	5.6387925100792	5.61737689624073	5.5626209935703
GPR68	0.213990639610454	1.28614289476854	0.127834806488443	0.157127214577933	0.557425151290345	3.31676254690131	3.69058576105014	3.93973763750802	3.10570224200643	4.13636546899327
GTF2A1	3.86874569982049	4.53037157699341	3.11167255251135	2.87352771067531	2.55906806323317	4.7763049997687	4.88137975217532	4.78040086498015	4.63681387340714	4.5383826282206
GZMB	2.05738476275687	4.59478158405628	1.52417179582967	2.7140152659883	3.31346575448738	9.08707507535748	9.24645775623621	8.86413118458484	8.7496981540152	7.67207166542599
GZMH	2.2420891542353	4.79746650036137	1.15552077153764	3.61780681922823	2.83417009800171	8.68962808677531	8.62068184767236	8.68065581844609	8.44088868689207	7.83123333051168
HEATR5A	2.68623883149011	3.53590419456068	2.7337469146454	2.15443290834899	3.00281958774404	4.01415417016186	4.00790518145628	4.03878940417076	3.60958841277875	3.94773297146524
HECTD1	3.9703515937148	5.18655093745931	4.93776048343229	3.71581748625471	3.70123604136217	5.42157253037048	5.51042644172068	5.34627074376841	5.09953215988547	5.26812104486964
IFI27L1	4.63055864704508	4.87260473742738	5.97107923556913	5.21228656880627	5.84841000090243	3.97730566299806	3.94819105636934	4.40910570251424	3.79998917143719	3.91039044136689
IRF2BPL	2.41544859269463	4.09305820107932	2.93067343994769	3.63572470258176	1.99532373624176	4.06888823269565	4.1712422213218	4.20550340184645	4.0352905283161	4.12119147508781
KCNK13	0.0503715571226469	1.24294641996477	0.158098852102441	0.0807016863788419	1.53914051063095	1.91485954436905	2.03256648542588	2.36138771144541	2.33210661553283	1.72819046323926
KHNYN	3.67567144742077	4.45981029090197	5.04792961067848	3.67524436479762	4.47020242949629	5.90822333909812	5.75201993924255	5.85006540787235	5.52456486125933	5.79141312653465
KIAA0247	3.18605696853318	4.45823736160317	4.3298126787281	3.37808670836034	3.98522896675591	4.89696381987737	5.19236635384538	5.30400599658341	4.93472272208613	4.93409828161809
KLHDC1	2.73325061246308	1.32808351284801	4.72806381930054	2.85069644845224	3.31061111495438	5.03125756220143	5.13762845943993	4.94005242014325	4.44414871082296	4.39614591697629
KLHL28	2.23666115515492	3.71780823726793	3.3367289638136	3.39133117129537	3.04121124376215	4.38435080051112	4.27843965187942	4.31697838231923	3.8902828707797	4.29352512787181
LGALS3	4.42876252503017	5.8903835394457	4.99860794216952	4.9935146821139	5.96600965148802	6.80762529426253	7.05579856638917	7.20596156880501	7.29738492302137	7.16166626751229
LINC00239	0	0	0	0.546223442819901	0.16080416245087	1.73817994870396	2.1009256735887	2.1228904515025	1.76145406768144	1.49246665502789
LOC100506499	1.71106374713262	1.3688392392547	1.22864200605917	0.546223442819901	0.929016325956643	4.36546246112895	4.9034216227109	5.1826244981562	4.13785272901786	4.65284972420719
LOC283587	0.582500297016236	2.083108294298	0.430228873524886	0.343105236126473	0.65067153649156	5.60506639686716	5.70416394625312	6.16880624444524	5.33822458925065	3.85643182839171
LRP10	2.7293909484337	4.63710468560013	3.55145950283428	2.67122055372751	4.0888302640198	5.43793790645642	5.45086911613018	5.18595312886212	5.12950229395054	5.63842401997932
LRR1	4.94703633568114	4.59621254133475	3.5824759671445	3.77562520130643	3.6479519198391	3.28092356741171	2.63653774772789	2.83270262174812	3.24519940105882	3.0127094157016
LRRC16B	0.340832133532206	0.223860380926427	0.571847886974099	0.740892867025105	0.576562813384111	2.32778346884961	2.19328376790825	1.8142399008428	1.67118969968097	1.92077279583337
LTB4R2	0.512357378678976	1.53324260130345	2.09288560135827	1.25143096004065	2.22492454837721	3.0823987564927	3.27053263222645	2.82702853209522	2.87243177950616	2.76188095971734
MLH3	2.88668380904508	2.72489726294449	2.24866570769549	2.72660999901628	2.4387262351988	3.71318243351045	4.03810608898338	3.96579103487911	3.99399612659238	3.42652021453652
MTHFD1	7.60142159650852	8.20085732772037	7.12715475033208	5.87493682529918	6.44775332083808	5.47981457493954	5.67162224434654	5.39980879113771	5.50183079182126	5.23628192846253
NDUFB1	10.1057216895148	8.17691006344749	7.99216444013959	8.70156795554286	8.91786420282296	7.24127528553956	7.05241178330873	7.22738841998754	7.32655528700319	8.06740326213479
NEDD8	7.00687791088447	5.88629526297917	6.15536495134313	6.49618916372874	6.6354006737571	4.69844651132502	4.46599979788514	4.99674914335452	4.33262748390289	5.96536130494603
NEK9	3.23587797717085	4.36226111377037	4.86623523875495	3.57201364556669	3.48532671799819	5.28350316577202	5.48141308325426	5.28240005246613	5.26489471570115	5.48515524935279
NIN	3.32553355367167	5.29626559131459	5.3087446506918	4.60177920942323	4.78189046204194	6.68767517133523	6.73703914436484	6.45843922997077	6.43743968550256	6.37568074997548
NUMB	4.64086889935676	6.24030053340901	5.89169015941298	4.56133725262665	5.25626664357287	7.00115289839256	6.86820829592891	6.83078742568373	6.59380436119143	6.82623653344994
NYNRIN	1.33791549289708	2.87862467226288	3.1610753728445	0.941494217695152	1.87681305784051	0	0.15502763561533	0.323859203270788	0.269781858554453	0.0739174277080215
PCNX	2.59161220271679	3.86514923424678	4.5905819845092	3.62903154755091	4.02408530725753	4.81580194573225	5.10590048688014	5.12598589428003	4.99759232116694	4.43348005046264
PLEKHG3	1.27576001437192	3.83637603616271	1.5922510559111	2.42042178255913	3.89663407898818	5.75119495018645	5.92562998620154	5.61264654931458	5.51972334278301	5.33447265710029
POLE2	4.62952355766595	5.89504171324879	4.79940319756264	3.08392731060903	4.5376720456007	2.46186745558636	2.81574692484617	1.96651771118183	2.20114657800457	1.64575782932578
PPP2R5C	6.19866898353546	6.70926420220708	5.74113550424142	5.56534833231194	5.53774148183779	7.66626279707844	7.76265134862905	7.6026599161315	7.40828691106936	7.40996827603659
PRMT5	5.74953250153742	6.00901102366601	5.24672711607586	4.9368319560683	5.00577112281522	3.75442084825695	4.02810920178505	4.04369019631275	3.99864319728837	4.65736499874317
PRPF39	5.49374865536266	5.40150061353014	5.20475606706055	4.89838575277605	3.98701805388576	6.46311493623866	6.45588370842496	6.06898057018222	6.38870572718694	5.8887083696136
PTGDR	0.45741740100439	0	1.09423241318274	0.42781383843748	0.852573365982447	4.04534553059406	5.68996764826228	5.45050865590014	4.43045601983678	4.40691176061938
RALGAPA1	2.96754937133308	3.50576550606588	3.42337984329963	2.76781562984507	2.7096819782642	4.37682511391232	4.52938456566453	4.73112474905161	4.17527851743057	4.14282006896656
RBM23	3.62255669738583	5.47567703705969	4.70774691138881	4.15996272939166	4.40746020636507	6.00476225327127	5.54413870522161	5.6306726827576	5.31419306772228	5.78661224036042
REM2	0.665639390316772	2.09124980634638	0.837981389533037	0.546223442819901	1.14952229947312	2.16254713572304	2.68823887966683	3.05771339219412	2.03011807731828	2.84867146993216
RIPK3	2.51745225823858	1.03919778549789	2.91746475810322	2.05806528312204	3.60898172032547	3.70419015528045	4.04803418103931	3.61040338826084	3.83938040986436	4.35966824529146
RNASE1	4.78356631419782	5.15776713362408	2.24161687919781	2.46620210994709	2.18806993592031	0.34669508755995	0.327970851680876	0.447345957649701	1.17597565415005	0
RNASE2	6.21945601869145	6.54892410011652	7.22778688606503	8.51918826653606	9.05801968237834	5.04793888125472	5.35615360023874	5.51103400184257	4.7123112403841	3.72781395020942
RNASE3	5.40458858873453	5.09031615243852	5.52810208043502	7.73514267144438	8.80512908982999	1.33411492658678	2.98032861977519	2.93119574593723	1.10878774139858	0.452064397224361
RNASE4	0.2575220663517	1.08883508183491	1.29823527225107	0.789722642307092	2.15024911120909	3.5420665016758	2.53430182286226	3.06255042682714	2.83134204208672	3.31281829056444
RNASE6	4.47444393272298	2.33012949646476	2.91303485279586	3.74086691034433	5.71119609215876	6.33450415832872	5.52471721174195	5.95654289548956	5.97954309947361	6.4307873011662
RNF31	4.21906516704694	4.50164381490964	4.60987015416333	4.02031319571236	4.62758232223198	5.69858773960962	6.04817018943262	5.57251709531057	5.58220435967418	6.01663510014949
RPGRIP1	0.917080046521583	0.132138251769795	0.273179741483592	0.157127214577933	1.04347807030358	1.66591742131403	1.37194980251627	1.91395872480196	1.92662483841424	2.32816853634401
RPPH1	8.09629020038442	4.198567819706	6.20150305929608	9.53235712330871	5.98538171169678	3.46608361456743	2.36195571577923	3.21804519653872	2.10959842012713	2.96007559339264
RPS29	8.0009581272997	6.65021488014243	6.95845948487869	7.94066445459098	7.02991053760308	5.98200161240506	6.25838705716879	6.28666426305283	6.28600247360376	6.67077767884989
SAMD4A	0.360929077244164	0.897822062206198	2.63499044178004	0.882687352266894	1.12373300515769	2.70362734939359	2.4839935550136	2.38475037962263	2.03916856911647	2.33570048418585
SERPINA1	4.77329324564111	7.03491001420657	5.66875091543613	3.94686391735448	6.88751487791055	7.93177702402576	7.86166867912625	7.94475563119934	8.27050884254925	8.24289312034743
SIPA1L1	2.45805263592473	4.25401296127943	4.54693196047858	2.34073706589222	3.52773364316325	5.49727223976919	5.42157500150953	5.31418191146491	5.00800137407843	5.0195864493881
SLC24A4	0.818792541594425	1.27188729574269	1.2568834213399	0.601972599199676	2.00241712671989	4.3501716930311	3.66500879380775	3.9238767290091	3.83418997322473	3.35790103066506
SLC7A7	1.53652033497356	2.41041035624189	2.53475216176371	0.56504687702016	2.40164865921611	5.03365244927888	5.16867365434372	5.0897195083955	4.94559366573093	5.11896281899313
SLIRP	9.7222909147737	9.08850350893847	7.56606739412335	8.00055264373225	7.73405981991802	7.00938937440393	6.99294334865528	7.2257721843208	6.56589465806971	7.23221899298054
SMEK1	5.69367841332827	7.28119669407144	6.19604376504032	5.3103714805939	5.16675715720516	7.62913234374718	7.53450918189264	7.12127569839341	7.34879192589359	6.96504449792901
SNX6	5.50169025772134	6.52056703252668	5.89618598969366	5.98866701344002	4.9071734485367	6.96019457555635	7.10863651009033	6.69370063909677	6.89361135493635	6.78143552567489
STON2	6.08508908352157	5.65183374048423	4.87764747182205	2.44094814694854	2.77326835979895	1.81815162562758	2.39344654200584	1.7316161180384	2.22513797858497	1.5838533899756
STYX	3.44331230249445	4.38892589677737	3.04440591867928	3.06421557114751	2.53969534205521	4.84609405058839	5.07467366252176	4.70042012825624	4.87784360221245	4.11682657211604
SYNE2	2.83733053514102	3.87461417470824	0.659083232652371	2.56769091572575	2.34697101554348	6.13927692364282	6.37488106828602	6.04840280538824	5.61813207357882	5.76306366246901
SYNJ2BP	3.39052090292914	3.91874363169343	4.26001913655995	3.32385841154046	3.00281958774404	4.62411325820223	5.01897665864022	4.85478597480557	4.46444711725965	4.98408072445963
TC2N	0.530215406758854	5.47645426628409	2.98233106499272	2.8545268384291	2.12447292267582	7.00817211890815	7.21132593053671	7.49204798701579	7.61705260921514	6.73768809575394
TCL1A	0.213990639610454	0	0	0	2.15024911120909	4.56076379033679	3.59562873721662	3.98884347955307	3.35074360813483	5.3531480517548
TCL6	0.122777345077661	0.310098047003382	0.245258628765793	0.276141269121046	0.258840675259663	2.32778346884961	1.65783021169807	1.7316161180384	1.19229485980354	2.76746104532809
TCR	0	0.253182781404547	0	0	0	2.27207798794056	3.16043720848382	2.37700478424646	2.86226853780927	3.92544363899368
TCRA	4.18846567846761	2.03327012119127	1.18521545304324	7.21611855774838	1.52935193964001	6.72112011674579	6.93393267642961	6.7685046146364	6.92568691932314	6.74971934128996
TCRAV5.1a	0	0	0.430228873524886	0	0	2.62956751245099	2.58972763211812	2.91524012704521	1.48502657092786	3.08152184957461
TCRVA15	0	1.24294641996477	0	0	0	6.24639811350742	5.3481400541558	5.72140038655505	5.58529711106279	6.14596612056003
TEP1	3.24401674114478	3.51184382337643	3.38550933915847	3.14462823888801	3.18842380619047	4.70897374444978	4.91567376774657	4.67695506327678	4.41141382192403	4.93037213084581
TGFB3	0.169104733692995	1.85348963939672	2.0771330924643	2.10383893996553	1.57764386541975	3.13241637979425	2.78639420838676	2.62604307575889	2.84172471064692	2.94538127035567
TGM1	0.438629095681443	0.310098047003382	0.502775398222807	0.253110959260337	1.09747430342824	2.29621561048286	2.1009256735887	1.83700290530598	1.92662483841424	1.92077279583337
TM9SF1	2.75239554817793	4.36057808709816	4.33147348416477	3.36740289144747	4.05340986955315	5.03365244927888	5.05018450624945	5.3492427990006	4.95039902689239	5.09475307527458
TMEM229B	0.759467688281572	1.24294641996477	1.60329169162007	1.37391327164348	1.88451212123903	3.36320363672885	3.72812059274257	4.0412418812214	3.09272071642515	3.44055965497203
TMEM260	3.17190690271549	3.40158937319251	3.41086647260054	2.93993049826997	3.26119754984253	4.41773887002037	4.43606962115015	4.5205222950023	4.33262748390289	4.12554321178234
TNFAIP2	2.15269084316058	4.84518537904635	5.81600512466297	3.02055980432695	5.32365439097833	8.04412961413367	7.45582311089398	7.22658052848558	7.50536239707559	7.32288227669341
TRA	0.299778370738319	0.0341864038982565	0.0330362173740078	0.0807016863788419	0.109168936988337	2.85212922875608	2.62331768874472	2.95219906331003	2.35403186352946	2.37278144134058
TRAF3	3.18041358545204	4.87614306094333	4.40587469673636	3.14775336036	4.31505301521997	5.03365244927888	5.27288385543257	5.22638697534227	4.82387624012224	4.8366029285646
TRIP11	3.37578154797973	4.65369229169526	3.59911712818631	3.38074534592699	3.52773364316325	5.70009619368164	5.64815353378257	5.46245262481183	5.4408182294086	5.28863997932824
TTC7B	6.74469173739039	6.0111581290648	5.62540690085677	4.33192503772409	5.05947071992792	3.24002960327016	3.41945420651121	3.47546101804201	3.13554578804193	2.72220409599963
TTC9	0.582500297016236	0.443275570003932	2.49972960693996	3.57433815663003	0.668618809878228	3.98227351605628	3.89417752304688	4.25282601015605	3.93703140217563	4.14710714801477
VASH1	2.66618926806827	3.90956473273848	3.5796836821789	1.60974753092461	2.32450621948985	4.32301657374725	4.13210871105953	4.1222384375706	4.44073770235671	5.03470498558998
VRK1	7.54791404551598	7.5949748964597	6.71173249299518	7.04587124710091	7.06907598484167	5.77715361118404	5.93167548210294	5.73358306492532	5.85886072488801	5.70899300854662
WARS	4.89112694631373	6.5366795685484	6.05590201322078	4.77446854382112	6.276930239288	7.3189258569181	7.68206385659101	6.75325266147155	6.82886998107166	7.1360131376547
WDHD1	3.82962119893768	5.22775479323123	3.71307219797036	2.94353143439498	3.35838812119428	2.28821452417832	2.26313620610116	2.45265071311062	2.39690736596125	2.39458099536657
XRCC3	3.31269325897603	4.32994295648695	4.0859834784772	3.45578881533082	4.60678862648709	2.94665828732291	2.92213901737425	3.31446734258122	2.54404011511815	2.78407296257584
ZBTB1	4.40959480004908	6.49509722684155	5.13419329838405	5.52806035137898	3.75472394740999	7.29292088782944	7.15645607648957	7.03192377900163	6.94417391553413	6.85763991601733
ZBTB25	2.92768309793309	3.5448243796037	4.0379673651046	3.72630765293708	2.48503867489057	5.50160384664336	5.87004934422081	5.48694779509781	5.45187403261063	5.51531645169479
ZFP36L1	4.82484696253333	6.26704975423799	4.61260467603541	4.40557218839134	3.9762500992834	6.81286344739462	6.50491355699028	6.53830551160619	6.33872604878054	7.20574698644795
ZNF219	2.90390866212527	4.47700026574858	4.51220740730747	4.70827563717059	4.11360848563975	3.24830165494651	2.67548625579098	2.36921737945771	2.56925105392598	2.18540239250333
ADAM10	3.8599464761007	5.38834551947744	5.3502956823698	4.62551116886263	4.37912846927303	6.80937345935212	7.34919938067157	7.15874475325039	6.61097766188378	6.10137190390244
ADAMTS17	0.400302114820238	1.52124035877901	0.187741057851909	0.229707035269066	1.69612370560287	1.93549741221094	1.90727197679813	2.02716084748459	1.7831645363277	1.42345398319927
ADPGK	4.15720308650288	4.73128222565633	6.22224104285936	4.71461185066435	5.37784293586267	6.34563047269803	6.56880372523819	6.29696279616843	6.11303920365773	6.19648058374938
AK093758	0	0.28192106407475	0.700799398421987	0.205917174901907	0.883638267263651	0.859916014151704	3.07562042318138	3.06737129813901	1.15946973797357	1.880143360624
AKAP13	3.89310178785235	5.58349696148932	5.18376336828319	4.28017714222365	4.57025935611398	6.75996750923774	6.88699791190626	6.89829204967781	6.44000454904356	6.57020593376653
AL357213	0.582500297016236	0.699071023019241	1.6572619754818	1.15533156962501	0.958494327779976	1.85111316082382	1.96080642394495	2.21266128828704	2.45892218232639	2.27431426316003
AP4E1	3.39540074673051	3.59148902824891	3.20884233423738	2.92907344660809	3.16332661772527	4.85424632828333	4.75827742915767	4.83088719236152	4.62333632173023	4.16201239002415
APBA2	0.917080046521583	4.47389001196207	2.77826707840494	0.707396651854228	3.67261833527737	5.58968668098438	6.73895570552617	6.15471874728028	6.39708990634117	4.94644973441719
ARHGAP11A	4.21768827093759	5.27854949043894	4.6884364008467	3.19383557499135	4.35992674559058	2.66088907478321	2.78639420838676	2.47459209740763	2.32472352302671	2.86437905264352
ATP8B4	4.68637437148771	3.46561967418074	6.31540158442398	4.60519348419347	7.20036850612046	2.88962997779135	3.23620769244237	3.85026228607609	3.13132003501689	3.1212870365111
B2M	11.9492250931533	10.9662005509499	11.8391392141901	11.8227100459609	11.4707963836068	13.0584868424521	13.1468143126067	13.1708568782734	12.9911578669317	13.448411247442
BBS4	3.36835501370178	2.16252695007733	2.66164144380165	2.85069644845224	2.62489452447537	3.64902667769582	4.06034898372158	3.87796675600954	3.74296957070663	3.79492244056933
BC067230	4.47329050370339	3.39502722497578	4.97966875478235	4.90486502453764	3.74629802743327	5.38733807830817	5.37106007094568	5.33931204487818	5.07333843613452	5.6130798361757
BLOC1S6	3.56091075651837	4.45350825793595	4.33478937034841	3.89014723736106	3.4468447859908	5.51366361086558	5.61847859853072	5.36205142059638	5.18661922712049	5.34663912686021
BUB1B	3.96543771028599	5.41047565670862	4.92901136232118	3.517489325841	4.24650605094721	1.02307648674034	1.49317958425597	1.61792000925262	1.63582939698997	1.21055889403999
C15orf38-AP3S2	0.235920534701541	0.0675814359494905	1.22864200605917	0.0274052244657405	1.94466876994527	2.45473643093252	3.42327328694875	3.60045968280845	3.26847508233675	0.901046442810088
C15orf57	4.71982880273901	4.02243602305021	4.51220740730747	3.92881069171552	4.477856772012	5.64163629717137	5.48232863833598	5.57674971136742	5.24156072869828	5.63232073606241
CAPN3	3.16334976366131	3.05548281340106	4.33974895347422	3.78969754946816	5.31869030151438	5.08651238569783	5.32689023421599	5.0944505890556	4.83171056634306	5.47836625882279
CASC4	4.10155518319858	4.86550194943914	5.33216048844697	4.50152263182834	4.01359148629742	6.54135559597517	6.63740100041434	6.54782325837324	6.16822283264378	6.20318710089506
CCNB2	5.33898020739419	6.47034063017545	4.90690357485612	4.13813034237121	5.4300695919822	0.547741171314332	1.30728763331713	1.17528282194417	1.45828587693434	1.19407903095022
CCPG1	4.21631005947462	5.72560370045665	5.18651893176519	4.96279257036934	4.68381792880482	6.81146846511931	6.61169166588854	6.08749022990503	6.2711952113833	6.51322396951425
CHD2	6.19482532408073	6.46760692311925	7.15203893177022	6.37608533196172	6.37685862718838	7.72911912574936	7.70027779522268	7.69822213541477	7.41068616655538	7.30212729974223
CHRNA5	1.3779129412644	1.79487626253854	0.741343144437804	3.16018658757202	1.26018793216833	0.816070293788551	0.539800812402624	0.223772048179298	0.141187864058663	0.506467155874268
CORO2B	0.0749128084150622	0.0341864038982565	0.158098852102441	0.0807016863788419	0.234949003066643	2.10904605830674	0.994670796168533	2.1042459643968	0.738363985303543	2.40893315695021
COX5A	7.7390296440598	7.04986932294125	7.14780343987126	6.81596134846684	6.93323710357119	5.45233067802435	5.53886781036033	5.48244291844405	5.15990009360732	5.86352804709451
CRTC3	3.05032315848823	3.57996360706279	3.51099438417889	3.57665892839943	2.97784564768604	4.83515218960906	5.15954452054062	5.28757375057293	4.85880045568893	4.69152046753611
CSK	4.65212571707488	6.67717106671697	6.81595410745572	5.94756615017957	6.04026224415365	7.95849196858566	8.08060759887548	8.01615232086825	7.9423802107346	7.61537689660295
CTSH	3.16334976366131	5.03018231809957	3.88803600183855	3.91052869045456	6.55536698078155	6.74213967090356	6.82122079001397	6.65459183096823	6.53503712755981	6.99419057736774
DET1	2.15844349977017	0.821574921575259	2.63499044178004	1.9900474344166	1.89978807354069	3.24417155783402	3.49760564798811	3.49706078106895	3.31392930792209	3.17265770956906
DIS3L	3.09600231414673	3.84603100438007	4.80060277243393	3.52951897875469	4.19480661749988	5.40501937969129	5.47958022817163	5.49054159574845	5.03539718538093	5.36699764179951
DMXL2	1.42639908687309	1.7337803432821	3.31338776010246	2.02445717106802	3.40997795384318	4.92561517000233	4.66458937683723	4.41289847530495	4.64721005414413	4.99957393911461
DPP8	2.23121265660702	2.79136843940146	3.46936145456889	2.16680894952604	2.26086108911661	4.35974739801226	4.59179910066788	4.50993703314975	4.08201936736164	4.31273461008329
DQ586540	0.45741740100439	2.11540225149136	2.75864974961532	1.28587962774323	0.755151534390343	3.45540518481392	4.01044621177848	3.60378187228181	3.43201270368426	4.11682657211604
DUT	7.57289807634334	7.32479057746663	7.53234749361758	7.23570928160918	6.9750779177267	6.20662328158962	6.1513591979579	5.75316309422809	5.8873308275267	6.18349514718497
DYX1C1-CCPG1	1.02177530189064	2.39733662267241	3.09612494701333	2.64492084025331	1.93728494258887	1.27055880077271	0.674076848906219	1.24502507325316	1.07398276627905	1.10873185924696
EHD4	2.65809076890031	3.72567460165551	2.59129753728249	1.90395278522362	3.67261833527737	4.56242337144928	4.56784658997794	4.06794750689248	4.42010053637895	4.43873549604428
EPB42	3.61211426464201	2.88800190276164	2.46383565437898	1.97605040500575	5.20338393328236	0.217834387766288	0.724472984527261	0	0.470456532046784	0.306342851144144
FAH	3.49196364037665	3.78208685669025	4.4870951540244	3.46583994707153	4.0170979145216	2.58454251899835	2.21106650146402	2.07581951757536	2.36846574151159	1.89040849201468
FAM214A	4.00268993130937	3.89102985741512	4.70390543167355	4.05568155207229	2.88494884981873	6.08719685165061	6.1725020676038	5.8632931838887	5.94805500288164	5.66258218880432
FAM63B	1.70321394736059	3.45934302212137	2.83087853556019	2.63158898360428	2.93028634529029	4.23834278824492	4.50255992306963	4.51347409029997	3.97053355513806	3.53518680368726
FANCI	5.17838798448634	5.65595631252894	5.21198685697593	4.01518904121996	5.40486192570066	3.01612437914772	3.36092058141057	3.37793449460196	3.03054619020091	3.20180036660227
FMN1	1.76484800194699	0.253182781404547	0.721213690756658	0.229707035269066	0.883638267263651	2.32778346884961	2.30513657894388	2.80987112517523	2.58787428756869	1.16054357352402
GANC	2.63351888240159	2.31630403782956	3.74083310769572	2.25639247048679	3.21919352464384	4.40484627877632	4.28684870438924	4.43731139636807	4.19970031917414	3.92294565482966
GLCE	2.01362320739367	0.970240981219166	2.19128654461274	1.81239243153764	2.02349040936476	3.06377183324009	2.80992396346386	3.17848798931052	3.21356924739269	2.6695331519193
GNB5	0.45741740100439	2.86918609265869	4.00296237203274	3.04423077234263	2.86562948981076	4.8004139906819	4.67743825847928	4.6595014964305	4.30850176273624	4.26816419978748
HAPLN3	1.53652033497356	1.10500845167579	1.64662823053196	0.386081161793527	0.771852241800956	3.67073047456328	3.86639299140067	3.71548640909502	4.18142283427244	3.84855603132871
HERC1	3.89310178785235	5.09437236424609	4.27044614180766	3.30718431768616	3.8324073680171	5.34071299733078	5.54939041291651	5.49770245121469	5.14005680037872	5.10250033250989
HMG20A	3.19727793777069	3.66424026836397	4.48411182626659	3.61329236003543	2.83018899762609	5.16069675886751	5.20573236848413	5.1792881697666	4.91273196190767	4.71913843400556
IDH2	6.24974877634969	6.97759505060995	8.00951559705087	7.11974467738972	7.72564593401728	5.83253241425441	6.39446816778473	6.29027711793553	6.14901710629691	6.19285642740156
IDH3A	3.55001072497627	3.97041816894135	4.07214309187459	4.09991712185225	3.5228088083814	4.84200057154516	5.15839930629388	4.93214549267063	5.21684638188259	4.78938762920117
IL16	5.18615282318529	4.84036314126569	3.76806990039541	4.16150961563676	3.85413552330003	5.78641395822176	5.97720138232906	5.89482485387121	5.91463536604185	6.34101606519518
IQGAP1	5.42083405269075	6.57782137645364	6.06790715044366	5.54771229353296	5.84348088398116	7.86358335831235	8.20755776677067	7.94671920309781	7.69213033065521	8.01910310351701
ISG20	1.18848766830638	3.05548281340106	4.0938330623918	3.22079452329366	3.86973477667758	5.87388461596617	6.14269870616617	6.19877374845409	5.91340539746945	6.11784719856543
JMJD7	1.85970611574608	1.61457360459243	2.64036017380262	1.63669029521796	2.68784809951704	4.12611712297843	3.99769606690417	4.05829347045291	4.02165663751791	4.20992998561016
JMJD7-PLA2G4B	1.65519648770698	2.09124980634638	2.68261335057899	2.36242034532662	2.95973867171294	4.48927916055983	4.38997688963573	3.73984858041649	4.37076714125521	4.23833664857889
KIAA0101	6.56307667487064	5.86330317704658	5.03575636928404	4.63333585558007	4.38998721829848	0.113024681218927	0.953007643069487	1.29520471745355	0.824642164249802	1.09103937782693
KIF23	4.77423018964858	6.10762594106426	4.51074225429478	3.69246706054268	4.52418178136873	2.1971431301131	2.45443818502095	2.30535694283466	2.0748132347334	2.19371555946091
KLF13	3.61211426464201	5.19696275021294	6.46777506247046	4.88252815896031	4.72834955045677	7.07276814003562	7.21985974558336	7.2527404272825	7.07066043270482	6.90460759036366
LACTB	4.26511449664991	5.32589249942264	5.36820573754984	3.9962432107464	4.14439540156156	6.51073853991681	6.43144070382259	5.93494389415041	6.08436188892279	6.137372370732
LINC00926	2.27423514669978	2.84049409820038	4.08991360904469	2.1606341997537	4.50433161527528	7.53422451226476	7.22123145216957	7.55882843549615	6.56706840615726	7.34730728026276
LINS	2.44869320357922	2.34382372128506	2.59683206628365	1.92596288868798	2.34138752589061	4.33859631479326	4.06524562150162	4.33707865766088	4.59599751488002	4.25432138182523
LOC100129973	0.728864644036334	0.253182781404547	2.32401151281292	1.82806173532568	1.05716777023854	2.28821452417832	2.45443818502095	2.1228904515025	2.35403186352946	2.4988955896363
LOC100507217	3.35087630229881	4.85358570358024	5.0509569390968	4.10956573595198	3.19772382374855	5.68112619853948	6.09021541480679	5.91435506274177	5.56742256412744	4.86420776648266
LOC283683	3.08396192450003	2.57620610347521	4.579443276335	2.28505873684155	1.89217031594108	0.25114456857885	0.482383978750474	0.640876517155149	0.646596023257642	0.336688481754991
LOC646278	2.40580770728968	2.44258557281074	4.46002047653003	0.984077859757665	2.33015529808036	0.377188885926281	0.888166230636314	0.788317439199003	0.865920455868864	0.960716585193168
LPCAT4	3.48968373706399	4.06439591333724	5.28494248028703	4.07386748331825	4.19170700006146	5.88520090625279	5.71666666252002	5.58096994598185	5.42277792440723	6.28813352912146
MAP2K1	5.22367648364617	5.88921664214642	6.05238161414588	5.07621109249747	5.01632177363586	7.49956125750086	7.43185307558431	7.48935629078438	7.45785193579445	7.28204432425859
MEF2A	4.14276573556602	4.9607826853572	6.05439432251335	5.08194048245968	4.63900617455406	6.48471842619259	6.59401166793691	6.84067677397483	6.34968013943168	6.13952561207773
MESDC1	3.76510469582738	4.22470760162589	3.21245203356636	2.70979246877743	2.41233984300264	4.91915328325405	4.62368279025278	4.35295964842926	4.75550869290228	4.02663494727047
MEX3B	4.06832887291733	3.07203227375201	3.4480856092324	4.34831723055304	1.31818829725539	0.793637390732473	0.699494959873265	1.22790303043267	0.845428936480176	1.03662161899692
MGA	3.18887040340605	3.63669145954145	3.31338776010246	3.27895862732603	2.73970469868671	4.36736246220784	4.4189569539713	4.3006940623209	4.21175792076369	4.22623078823501
MNS1	4.19966800139868	5.89154949368433	5.09072579854048	3.95580651470467	4.76008430620305	0.902468405317758	0.773167943653278	1.15730743411588	0.387845870276419	0.960716585193168
MTFMT	3.27081906019502	2.98731858952861	3.4663411905979	2.99995662067849	3.25823748355793	4.51178621266661	4.6053097935192	4.77304211615051	4.25318319044381	4.27601515231694
MTMR10	2.34656895696104	3.3617611518649	3.74831246513259	2.66687042735488	2.91156856082045	3.99952751196435	4.09906448589424	4.10358546762065	3.86250902075851	4.14282006896656
MYO1E	1.39750337237444	0.337735236779189	1.6572619754818	1.49664396038629	2.98502528167533	4.04059053462496	4.29937109018284	4.34305453413218	4.16910792049544	4.69591650175426
MYO5A	1.1658189909597	2.40388829871342	3.39189052753217	3.07081612115187	3.35838812119428	4.75614349043671	4.871629517006	4.86589692609705	4.58213135020311	4.52691367250034
MYO9A	1.73436008681271	1.54514581659766	2.50562606006259	2.20930767864164	2.1566218370887	3.62063326114877	3.79154464290725	3.98884347955307	3.30645236028406	2.76746104532809
NDN	4.82575102694176	0.879134723214712	2.54050747901144	4.09668652388504	3.58555650529419	0.436308428621598	0.648202865364746	0.922077516703848	0.76042205750274	0.921211955975168
NDNL2	4.30326279501929	5.00562435629831	4.42155338747292	4.93230838956788	3.82041625401845	5.46658128001541	5.81732953927509	5.71757210515869	5.60218973846567	5.57937310947909
NEDD4	3.45270659480255	4.0053042912842	4.02775965180152	3.02396524262096	3.16648774644313	1.45339799245833	1.95025727718647	2.4673153172971	2.18492775621586	2.47862735794625
NEIL1	1.1658189909597	1.55695162539188	1.07849468346873	2.14194978102483	2.03737017589525	2.7625660709986	3.89967079016306	3.39720872311385	2.8774866772643	3.64838658764403
NIPA1	2.59161220271679	1.98164848520761	3.23747016229781	1.80449349415974	2.29592418812362	3.64276514536001	3.76470358640683	4.07992490965567	3.50568587555866	3.56112103695824
NPTN	4.39505001099962	4.71161243341272	5.14178558851481	4.56484847320638	5.07216770428101	6.16408208821237	6.46239436992764	6.26584399265504	6.38649124199964	5.90651930132951
NR2E3	0.0503715571226469	0.253182781404547	0.0969222707869017	0	0.0280764043927494	0.943801585587471	1.67073916367379	0.856747125759399	1.84640191498644	0.306342851144144
NUSAP1	6.21497750859949	7.52645156715668	6.23605037198258	5.61361225275978	6.13770311254562	3.21913955798973	3.83232943288938	3.31446734258122	3.67491943491633	3.11254456524119
OIP5	2.72552093088118	3.29987809750953	2.35700059743893	1.77245803092188	2.52499315106174	0.626007721297204	0.724472984527261	0.716479684761674	0.803551506315541	0.795760906829329
PARP16	2.48118896888662	1.52124035877901	3.4541965059448	3.29596022096087	2.84209949215717	4.12835972595682	4.26360482896601	4.11294209850785	4.05327091100143	3.51873792797993
PATL2	1.43590379570277	3.65328379022598	3.96922206644825	2.77591738757955	3.21309185747794	6.13816451099676	5.93368503088846	6.13476225209483	5.72925254480795	5.68339375448072
PCSK6	0.0749128084150622	0.100220907242273	1.79844772335822	0.298809706217323	0.987382058215554	2.91583170891863	3.06098652403127	2.73307007013692	3.34710416528704	2.01760581357096
PDE8A	2.83014019697688	3.68321613725817	3.64525065602026	2.44603442846416	3.43902367392124	4.79759846102198	4.7522173315395	4.84218300897628	4.3215426460217	4.30316184051957
PIAS1	5.37524820728628	6.81873459992671	6.4127488095205	6.21819085045658	6.60105869485253	7.56062056075049	7.66442398461105	7.82923420954594	7.40566498276952	6.5860815012352
PLCB2	6.75516975714879	7.13847277832956	7.74868849664751	6.64708403253835	7.88357209290863	9.04748028026347	8.53425978120657	8.77125125109241	8.26244059993094	8.58596983622311
PLEKHO2	2.64994655244457	4.75453735909067	4.40113766971323	2.88480926298871	3.8324073680171	5.05738517369276	5.1200880205193	5.05130172950017	4.70806137380322	5.69515266062914
POLG	4.21906516704694	4.77742357645834	5.09072579854048	4.42244381125711	4.72299188760051	5.86045668574343	5.92495669798589	5.81251267130376	5.73831120290523	5.85372506681079
PRC1	5.20155823896815	6.68122196885182	5.69608077681854	4.38717934354972	5.7901699252914	3.1189462790602	3.08529453552772	2.8991060702243	2.76196979606539	2.89018418990959
PRC1-AS1	1.75728621226723	2.09934563137907	1.93580101103887	2.01079160260887	2.26086108911661	3.45540518481392	3.35293354345564	3.70933103886212	3.58816514328745	3.58975042163608
PRKXP1	1.54532867240793	1.03919778549789	1.27079948411417	1.27448789072016	0.973010495789195	3.85805239209259	3.55443158243155	3.10536908692801	3.6277013676257	3.17685716196139
PSTPIP1	3.24671949130153	4.65094090120642	5.68897284629143	5.41069042565272	7.07055320772359	7.95596889516665	7.68961489974836	7.70655106792443	7.56786880898707	7.8255606757391
RAB27A	4.24091864179955	5.55728796112291	5.82251530006835	5.62878892528397	6.50662250428626	6.85443648214991	7.07382958578679	6.74763214489714	6.5552877303516	6.79208265871534
RAB8B	3.20285586333748	5.39740251756916	4.34797722432067	4.95300035195488	5.17384315319132	5.80895858703818	6.06048383614616	6.13418799036637	5.47456888260714	5.58570404815785
RAD51	4.34042829317346	4.66191511920087	4.27044614180766	3.44566716665075	4.42999477512591	1.20407324122099	1.2395907299953	1.17528282194417	1.24017329500863	1.32092993359388
RAD51-AS1	3.12273131555857	3.44353087203092	5.19292818560661	3.49066561900859	4.03623239916529	5.34361130933227	5.4804969467791	5.61347082380173	4.40617657586418	5.94087759134871
RASGRP1	0.494275526162528	1.79487626253854	2.62960064884616	3.11938053028239	2.27849915720342	6.4018652754834	6.30259879439125	6.29233755156923	6.31656514834102	5.94826643228032
REREP3	1.15434966777963	0.761622857089862	0.761195598861083	0.132099198133889	0.258840675259663	3.11442815151265	4.00280965465786	3.45721084807322	3.75675148095039	5.57699182657592
RNF111	3.46436408500526	2.96533945239161	3.95636320215053	2.83527237344293	3.02388703521505	4.60330432319527	4.71219377759197	4.65149771321152	4.60364373989814	4.70757419053272
RORA	3.73462226253128	1.27188729574269	1.5922510559111	4.74071723177985	1.94466876994527	5.19533662517263	5.60088208613288	5.51633231817958	5.03991299979439	4.50870477108109
RPS27L	7.04774524937037	5.60213388710949	6.4318412618079	7.04293687065446	5.96827562745393	4.79759846102198	5.0526522129599	5.01682592723701	4.94559366573093	5.51531645169479
SCAPER	2.49489474102876	4.28805715136014	4.41216663460072	4.06232117225046	4.2494902604861	5.82632967426766	5.86373943637365	6.28304233799514	5.4391097915377	4.48519237699718
SECISBP2L	3.32553355367167	4.47389001196207	4.84197161332712	3.94686391735448	3.03776300473262	5.28651859664077	5.34411652714982	5.4187948860882	5.01260362220856	5.10139612532473
SEMA4B	1.10753822755521	1.87250993138734	2.19858498865208	2.5862381080441	3.50293961169562	4.8903720232983	4.60025809938187	4.90547163775501	4.32894199312706	4.98048161466172
SERF2	9.00094372212693	6.81934737806058	7.86978211209103	7.64208645982698	7.9917825767085	6.49257385419481	6.09680646746705	6.40469283653372	6.21189948503389	7.46616544840407
SIN3A	3.53239754637543	4.53932592974952	5.01109733631483	4.0439881772743	3.4153026755236	5.73436232910989	5.84036408653842	5.66208482478727	5.66126950416175	5.42021822704934
SLC27A2	5.67874503250922	5.03546613613588	3.42026166116391	3.36740289144747	4.84933786080857	2.38891959881354	1.38767243856605	2.01722903058356	1.53706543852297	1.71669884001081
SLC30A4	0.191722243924541	0.28192106407475	0.0330362173740078	1.28587962774323	0.328229696491533	2.18857159670863	2.44695375793924	2.22996409429766	1.76145406768144	1.46525644428695
SLCO3A1	2.19248589900523	4.17194566508381	5.05699260483167	2.77995126865352	5.35447211024715	5.79773030958015	5.73214421250198	6.30106171298696	5.89980607928362	5.29927264331309
SLTM	6.53017636432975	7.9306261013558	7.39217300398322	6.8637807079107	7.03834688616431	8.34846620075643	8.32678573007393	8.17826855989274	8.06901737784643	8.21980151968097
SNAP23	5.60483103652398	6.85115810146127	6.71364411903079	5.4718160215084	4.78395015148001	7.5879688546713	7.7656627440664	7.39111518898834	7.52944698272356	7.64731678018313
SNX1	4.6982706004071	4.95744620859737	5.59461797755321	4.51731458004534	4.51800789295083	6.1453799081613	6.28381656242845	6.0886762859259	5.89420556173717	6.13683355787352
SNX22	0.649390447662179	0.934485875297476	0.379755148974044	0.46837318006949	2.55906806323317	2.97683993959754	2.03256648542588	2.77493176579683	1.89706152733839	3.74771178818416
SPATA5L1	3.47822986103256	3.2167344723189	3.2896627027992	2.80787697039251	2.96337829311467	4.60169113472515	4.01804255937772	4.40149011219821	4.44585119553302	4.06112091331059
SPG11	3.23587797717085	3.17903479854138	4.43706351804856	3.27610544671003	3.76310094222551	5.2642576663597	5.68361306307533	5.59188512731852	5.31791638034203	5.31173831665829
SPINT1	1.8020736161117	1.43430683078554	1.93580101103887	1.09184737384262	2.7311903413561	3.66764985107746	3.66177955306373	3.40865085823651	3.54115803370484	3.07253429420655
SPTBN5	0.0503715571226469	0.28192106407475	0.0653328439641018	0.0274052244657405	0.45773291231518	2.23925314693899	1.91813896760191	1.93521264005043	1.83605297326252	1.82769267294402
SYNM	0.146126987789935	0	0.856555840384212	0.601972599199676	0.538030207240892	3.36320363672885	3.88589820390085	3.29404729694921	2.36126685345635	2.6148661558899
TARSL2	3.61001667730112	5.16646273379882	3.9987877352636	4.41597805418567	3.67705817755411	5.99987136908877	6.02007409625561	5.85146353052301	5.84473483398192	5.25923708537551
TBC1D2B	1.25443185725297	2.69315384510691	4.5905819845092	2.87729803874803	3.97444760047159	4.85017594771648	4.94652009923437	4.61079888062771	4.65016668321153	4.63005891200362
TICRR	2.53966249631909	2.74051083936457	2.71859623583345	1.67184871066985	2.97063010516423	0.183736899080686	0.621856358051424	0.323859203270788	0.359223253769247	0.452064397224361
TIPIN	4.60129167669361	5.74250258424086	4.04810336139898	4.39114045555953	4.91377235977578	3.5285457693608	3.53338328337044	3.9051492179069	3.50894689984056	3.15147510794626
TMOD2	0.45741740100439	0.897822062206198	1.98727859356066	2.84300502349477	1.98103146043951	4.02623078500342	3.84946174439838	3.70314929369406	3.46931951604148	3.9154256458989
TRIM69	2.84804929245558	2.46155180431373	2.19858498865208	3.03413359091304	2.48503867489057	5.37133216467651	5.14111110063548	4.74473146498315	5.01260362220856	5.30887116805859
TTC23	2.77877868473449	1.39538382716223	3.052484372545	2.2389152583969	2.78565611679391	1.06113807041514	0.910105441620889	1.4508846276774	1.27123169328782	1.55832820441645
UBAP1L	2.39122449395467	1.86303113027757	3.10391969379938	2.64049056271293	3.15061237981367	4.77200833236552	4.69807666143058	4.76118948381886	4.45939922726507	4.77006017937808
USP3	4.19827245876851	5.71839415195299	5.18560099527555	4.01518904121996	4.82353730640654	6.22926199582843	6.56059124750666	6.76071278343976	6.23571419640866	5.7852376191039
USP8	4.23412492320328	5.20636326821121	5.01730172080077	4.37922434217636	4.67274480445881	6.11460348933976	6.125806220042	6.21026171328946	5.8696822344422	6.11127964076028
VPS13C	3.78383425411136	3.23889028997403	3.98829798599673	3.22079452329366	3.21919352464384	5.20386817770316	5.53886781036033	5.35615387650113	4.97772348566234	5.00312579101931
VPS39	3.31011142909136	4.04146913661733	4.90020463251894	3.8311092868423	4.15875250043591	5.24784939332957	5.55026384190853	5.45143094159706	5.18865419362565	5.51780165250268
WHAMM	3.41955540688064	4.10717859555313	5.04489591640182	3.85041902265228	3.65697039638209	5.77929589617758	5.60256722179251	5.52161124755794	5.32163010855318	5.16514008573503
WHAMMP1	2.14111625413498	4.80367323659102	4.94102777294496	3.25016967553274	3.01689867979409	6.64523778122785	6.24009938635223	6.19877374845409	6.20638613266302	5.7975623121178
WHAMMP3	0.903442332608467	2.33012949646476	3.06850682649993	0.912390398545807	1.68734742616685	3.68298760556052	3.9187341621436	3.51834192094611	3.26847508233675	2.9697893139204
ZNF106	3.58673966025277	3.99882707765582	4.06017329802568	3.27038210149215	4.0223416291974	5.8033553717799	5.66760305525742	5.66765121273796	5.40363343561622	5.56181840114682
ZNF592	2.8337398456014	3.70194565202758	4.16634824719289	3.21186406475719	3.98880492511505	5.13527538628895	4.99992268606782	5.20794987268758	4.8094018727414	4.8912943091385
ZNF710	2.54406380565408	3.98796667615707	4.01334641834795	2.55832713082674	4.52048061969484	5.11845158583178	4.96497824063741	5.5207327662932	5.26199852315932	5.06334119390711
unknown	3.80048544694138	3.28575823831651	3.58804437608409	4.2499593542009	3.40997795384318	5.38733807830817	5.24725918596415	4.89601804345418	5.26778510581843	4.46472933521326
ABAT	2.95768560458137	1.7337803432821	2.51734715674435	2.12935769819863	2.71832384022224	3.95978221318141	3.95348283137103	4.18568768062089	3.68936367492604	4.09701941620795
ABCA3	0.380749909585691	1.7337803432821	0.997123039140419	0.181728436073918	0.804684627627128	2.02487978727633	2.52722144481747	2.25553531915104	2.03011807731828	2.16863095598011
ADAT1	0.889674470905766	2.13915700444853	3.27592827122706	2.25059022623453	2.2309764799694	3.45182807153478	4.27843965187942	3.97351618313681	3.61565136698972	4.1406717426899
ADCY7	4.35051457202294	3.32426012786167	4.89122404666121	4.17075626345639	4.26136575078446	6.51588671782403	6.830597731256	6.60489163208404	6.04895527211921	6.5293249809616
ADCY9	1.40719972534756	0.493284896152901	2.31732219966471	0.805638746448367	2.61103950152177	4.11936832173228	3.92682769261044	3.92653235266473	3.8132394482357	3.45100029706661
AFG3L1P	3.11683418666919	3.32080210775054	3.23036628554983	2.52025213836558	3.40463350677047	4.21320856177283	4.34034436654917	4.16109291669096	3.847131218481	4.38892379495388
AHSP	7.5205367878074	6.20790716509482	4.47512464834821	5.4693201648563	9.45309424607402	0	0	0.533484583008142	0	0.584408051930728
AK057887	1.90146818984419	2.35062239498397	3.18699239167793	2.01079160260887	1.82973537102443	4.71644644231372	4.68541108380689	4.77304211615051	4.2896650367595	4.8352751449345
AK301549	0	0	0.127834806488443	0	0	1.52323328510953	0.84326080954566	1.06390920437482	0.174426807841445	1.79528184292326
AKTIP	2.35661254474533	2.50486013043766	2.67739888525937	3.18169019093243	3.52773364316325	4.81580194573225	5.06614966227124	5.05251790008011	5.07773721627197	5.13523957067333
ANKRD11	4.53097034595642	6.96518932525445	6.6045517161321	5.46368865010381	6.38841143167995	7.77868235415668	7.49762823746568	7.68299001487486	7.20515385780306	7.36282639710342
ARHGAP17	2.7750390763501	3.32080210775054	4.0859834784772	3.03075209836473	3.74418383573999	4.75614349043671	4.89381971503181	5.00807669238577	4.3527310918517	4.88103550107631
ARL2BP	3.11387655815638	3.54778556023945	4.23893628384302	3.64016961692969	3.00987630822735	5.06910671988663	5.30221517423828	4.85896261583807	4.85624227117347	4.73346459160234
AXIN1	4.42757197422138	5.67504073471601	5.96413721165363	5.38178490463238	5.7310816663884	6.90534499642958	6.79087223774703	6.58527849875308	6.49201573110406	6.47366151409066
BAIAP3	1.3277404319607	0.223860380926427	1.83637265056241	0.343105236126473	0.41584365823737	2.8302542876828	1.82882096331009	2.46000164783966	2.58787428756869	2.60866217655738
BANP	3.87574664105104	4.43123179481258	5.38829178799955	4.17535745775003	4.44178385262267	5.6026488941854	5.52204845291399	5.80315038352155	5.44593143767772	5.44654480717438
BBS2	2.55718773872154	1.90057830087066	3.70027482227978	2.93270154975206	2.39627320940278	4.62887299409557	4.74155051932535	4.13147525684806	4.59599751488002	4.3725406070239
BC029255	0.235920534701541	0.100220907242273	0.594156204624756	0.205917174901907	0.987382058215554	2.83575419645258	2.94888012549751	2.54540978189258	2.339452116842	2.25060389194757
BC032901	1.55408355695503	2.92946113691384	1.6572619754818	0.343105236126473	2.38546184762921	0.407051465188027	0	0	0	0.532918082024768
BC041466	0.41959287697363	2.40388829871342	1.45272015113666	2.30758857482424	1.67851743146937	5.1014292796909	4.66781234137652	4.95963220036456	4.77460115623759	4.92912793889453
BC045731	1.50976797691412	1.7337803432821	3.77052066305851	3.53907099788497	4.31220151775359	5.58887266269599	6.1815498307385	5.99563645317298	5.63613874488189	5.972626121766
BC071667	1.33791549289708	1.56866160895059	0.127834806488443	0.298809706217323	0.518370969191657	2.08153262836169	2.13858133854243	2.05655253549438	1.82562925836696	2.46495526268445
BC160930	0.169104733692995	0.223860380926427	1.12520202326735	0.106629316381511	0.929016325956643	3.81414912563418	3.17410092003133	3.48989673202469	3.39723938132703	2.34319331376122
BOLA2	2.28479325206176	3.09650586403977	3.44502042679792	2.49593467296248	3.86973477667758	3.88217323118482	4.20269136950207	4.07514587443166	3.70650801001114	4.37984500216826
C16orf52	2.74093910051192	2.90195444806352	3.36619465795384	2.47120028500036	2.71832384022224	4.60169113472515	4.70436799563714	4.69731341648152	4.13151960622039	4.04052841092986
C16orf54	2.45338050961138	4.4004385352248	4.22827818495947	3.97352711485972	4.82853491707228	6.08431182164916	5.59496856237249	5.83388885033104	5.90476613065561	6.40103120159675
C16orf59	2.53524771856763	2.59350461765077	1.78880864395783	1.49664396038629	2.6386177544249	0.183736899080686	0.15502763561533	0.257911781327671	0.0366133151928099	0.10950280115549
C16orf70	1.83836281560337	2.2156281898089	2.86797119061801	1.72303021799612	2.44914713127284	3.24002960327016	3.41178558172917	3.35446028545399	3.2607581709903	3.79218770020235
C16orf72	4.64189588360932	5.83449276720042	5.95877436981415	5.10221882746407	5.0215683049589	6.18362365051429	6.65780571016882	6.43391764882647	6.14640201699381	6.66106766413643
C16orf74	0.875773953400117	1.6915632765192	4.24599818953893	1.41599431049339	5.01017660801939	4.79336483704404	4.89656964442408	5.76433955203756	4.64127855592298	5.2857265099063
CACNA1H	0.025405607148344	0.28192106407475	0.0330362173740078	0.448236038164162	0.0556168258326213	1.4390159180422	1.3399809606357	1.04448142318028	1.43104016244377	0.795760906829329
CARHSP1	4.8596923066921	5.6261475436633	4.09774189637625	4.93863741870909	4.86109195009408	3.67993307177982	3.81789543425227	4.03633275098668	3.65739326118708	4.08589678989736
CBFA2T3	5.25623075083188	5.85973318298311	5.96467240104278	6.12810439585535	5.07216770428101	4.31516315317771	4.1712422213218	4.26546725562055	4.12515855974377	5.14277299690415
CCP110	1.71106374713262	2.78133933460626	3.04845080007564	2.42042178255913	2.21884712268009	3.61104323732633	3.54394581826239	3.34654989693582	3.42512476751842	3.47165760549294
CD19	0.0503715571226469	2.16252695007733	3.73833134695063	0.970022509907216	1.82973537102443	5.76783343977772	4.96104275676137	5.56827202494745	4.748628256221	5.59436397357538
CDK10	4.50298396768353	4.60476860688209	5.32883854757216	4.25141273952298	4.76426335011942	5.98447960524269	5.68440891860256	5.82750918714076	5.54058690935664	5.67228204957745
CDR2	2.55718773872154	4.1815100706544	3.69512391669178	3.80759118629925	2.47487473697747	5.65102575420042	5.83822015368508	5.45695230840225	5.50999128876552	5.80164725637801
CDT1	3.88964742045277	5.26331784182103	5.27634563026487	3.75323038871033	5.15088477125217	0.859916014151704	1.0351644658537	0.984577234211243	1.52423063698374	0.506467155874268
CENPN	2.75619423604625	3.20552764860938	2.44554813893177	2.35703000135895	3.13132843090415	1.42448902535652	1.35605392991029	1.06390920437482	1.62384737612778	1.16054357352402
CES4A	0.494275526162528	0.132138251769795	1.5922510559111	0.157127214577933	2.27849915720342	2.1971431301131	2.63653774772789	2.7208830407171	2.68909252415239	2.6695331519193
CHTF18	4.06527000720643	5.09942664419594	4.78128884508933	3.63572470258176	5.05862026791578	3.61744366438401	3.71259958287372	3.31446734258122	3.28758868119096	3.10815338233783
CLDN9	0.713316191670586	1.21341307658439	1.51250623886056	1.20418127676647	1.53914051063095	0.183736899080686	0.0795951666779017	0.291262277044665	0.206917158468063	0.243666866633964
CLEC18C	4.31618692172312	4.69300880622063	4.81016363240481	3.61780681922823	4.8473695016888	5.11619351599569	5.69787172021746	5.10621085541358	5.97836726363422	6.05421427536539
CLN3	2.40096299681203	2.74051083936457	3.23747016229781	2.97201986534847	3.66145858149827	4.00197560955375	4.20491172054299	4.04613436354694	3.97761247829673	4.18304195799314
CLUHP3	1.31749309817523	1.42144882392626	2.92188110267666	2.67988165261193	2.35253297936781	4.43776871076026	4.69965206891793	4.15431184053631	3.68648637300213	4.3725406070239
CNEP1R1	1.81669901420277	1.86303113027757	3.21605272377323	2.38907404199915	1.55852063377202	4.74887411928208	4.92243582135658	4.85478597480557	4.24342737855775	5.02425520380253
CNOT1	4.41320820039163	4.27560782581444	4.42155338747292	3.80956573749602	3.99770623392419	5.09571025081958	5.35014761751752	5.28963804596813	5.05449253367086	5.37341556394069
COTL1	7.77317425202228	9.09718332345601	8.24174530427857	7.51413782087393	8.617562705295	10.4978632250363	10.4166424612037	10.2216789392789	10.4479484028663	9.76839319171784
CPNE7	0.0503715571226469	2.69315384510691	4.12863706165604	4.4003409737074	4.63900617455406	0.377188885926281	0.621856358051424	0	0.945094378418248	0.479522196368157
CREBBP	3.82962119893768	4.92250976632827	4.69361119566634	3.72421571284045	4.48039922142433	5.90887575472545	6.06599087293168	6.05387848843851	5.61662132339875	5.9014528614678
CRISPLD2	0.235920534701541	1.91899168555525	1.42809430329125	0.773628987887022	2.6701399176903	3.63962415858894	3.27053263222645	3.06255042682714	3.53796909134262	3.02207626454529
CRNDE	3.24401674114478	4.3436389437016	2.66691307035769	3.83886422274941	4.22998163769609	0.377188885926281	1.41861282253889	0.323859203270788	0.76042205750274	0.558892765235698
CTRL	1.30717245749205	2.34382372128506	3.4663411905979	2.42042178255913	2.52991054761994	3.87684778843187	3.97185266812489	3.7277189183348	3.23735663763344	3.53191199767816
CYLD	2.60431251411609	3.73869063822681	4.56539785435112	3.66437482891359	3.01339176671323	5.81593214119179	6.04073123601252	5.76136761899565	5.7144981003932	5.69807747252746
DBNDD1	0.146126987789935	0.193929624247742	0.216786464163707	0.0542995531130786	0.258840675259663	2.35867535025274	0.931716012210695	2.01722903058356	1.27123169328782	1.97964891570039
DCTPP1	5.98140225145306	4.72213635231477	4.94754023699485	5.15675178936056	5.14288260940932	2.87901457452793	3.06098652403127	2.86074307936094	3.25299976015126	3.44404827106419
DEF8	3.80232377185186	4.14286601395483	3.3367289638136	3.59280063224635	4.54254648835296	5.46303180441243	5.17887534933663	5.21882374076938	5.08758570677619	5.66855904780245
DHX38	4.83476064779439	6.03930965842005	6.40014248330143	5.21973027659232	5.60743645597228	7.14460103568735	7.06957138674824	6.93337340785356	6.72227856129022	7.00397351988462
DNAJA2	5.55008520767678	6.56179815682966	6.27584025721982	5.57117942632451	5.10054042858444	7.32088810263808	7.14378121737442	7.01205744950231	6.87129668446206	6.92159901622904
DPEP2	3.67567144742077	3.19800777518997	5.32050007574914	4.3415097705284	5.24135405735491	6.64719407747598	6.58721902605703	6.83007844289806	6.56315219316684	6.98134275023345
DYNC1LI2	4.85172544918041	5.54992238140316	5.62743632020115	4.09506850801546	4.48926267508496	6.34273621833995	6.5470907607734	6.19932287369521	6.18003393260164	5.95561762360482
EME2	0.649390447662179	0.897822062206198	1.63591552454075	1.06565028310251	1.42763011105847	2.6421778547096	3.03626191687174	2.28066118604466	2.45892218232639	2.56447085522611
ERCC4	1.78729843251121	1.89128272196377	2.213072035795	1.81239243153764	2.05111768050846	2.99661586915458	3.03126573870372	3.07217611379201	2.78904762354799	3.21819276255861
ERVK13-1	2.0512137978004	1.61457360459243	2.65635048398762	2.02445717106802	2.2370031304532	3.17642950796873	3.38853205651233	3.40865085823651	3.40775966469542	3.15147510794626
FBXL16	0.340832133532206	0.741072122840856	0.216786464163707	0.407098394408138	0.372701667779103	3.13241637979425	2.99579947467317	3.06737129813901	3.07522828976125	3.54496685521959
FLJ00104	2.19248589900523	2.84531589900531	2.56330186361524	3.15398336770621	2.42822951875585	4.24868750801926	4.46599979788514	4.36279722062327	4.07982817222372	4.61001138858363
FLYWCH1	2.15269084316058	2.48645837889037	4.0661706088309	2.78397390214212	3.34728798370499	4.35592473953563	4.66135919610741	4.28835905213491	3.76768299395518	4.62699275185009
FTO	3.70544793704487	4.59621254133475	4.91246236325723	4.12233098943155	4.46507687943649	5.55175817113762	5.54062691587584	6.08154527950974	5.4544133847722	4.64983167108967
FTSJD1	2.60431251411609	3.06791267233493	2.64570999369448	2.95428062764975	1.67851743146937	4.89564786783833	5.02275744023895	4.73869987344171	4.61881567936518	4.65435638645142
FUK	1.05915680233388	1.35538151918181	1.70928586081291	1.31952487700677	2.00947581124523	2.63588646163292	2.81574692484617	2.7147507015339	2.78367256320709	2.43721612098663
GALNS	2.80101503094548	3.41137696738373	3.50806012006988	3.13205961443606	4.54011132563963	4.7604875961642	4.84054975482395	4.85339106980214	4.73755084558255	5.04622776656627
GCSH	5.53910276467222	3.90264202972189	3.80440125192715	4.57996578109462	3.3965795297209	2.27207798794056	1.96080642394495	1.77940747062549	2.3023448008882	1.66979451867768
GDPD3	2.42024498289087	1.10500845167579	2.39561686794538	1.42632554206174	3.18531043011802	3.80856607243017	3.73428254203521	3.91320507968747	3.93218123363472	4.61929871997014
GGA2	3.71718855755749	4.89835314406109	5.12176996982194	2.69277658166715	4.98801340872113	5.81314676319115	5.60844974421244	5.89007078797349	5.37174752817575	6.00428189353258
GINS2	4.27706193274853	3.18284940757271	3.88124866755984	3.61329236003543	4.77362217221272	0.113024681218927	1.32372690410675	0.691716245753582	0.964227104795762	0.10950280115549
GINS3	4.01066251048644	3.86514923424678	3.13848409046242	2.56769091572575	2.90022020291192	2.10904605830674	1.92892471519997	1.7316161180384	1.7831645363277	2.0454321737105
GLG1	3.77637158378464	5.14315697334701	5.04388326570891	2.99649396794331	4.68712336070628	6.35044136436114	6.60456155637235	6.53265173207749	6.3034789894695	6.15024387489157
GNAO1	0.278804923055169	0.253182781404547	0.0653328439641018	0.132099198133889	0.210655002051101	2.05348427578515	1.67073916367379	1.82566629726398	1.51128062611699	1.49246665502789
GTF3C1	2.96098102573554	4.67009134512093	4.3561588320375	3.81350675090095	3.94529706708252	5.47453581409772	5.54589139945604	5.30196217218534	5.24938073289326	5.06107109860864
HBQ1	3.01270904932786	1.77479706911455	1.27079948411417	1.30839674942871	3.28756834596881	0	0	0	0.69320953644764	0.479522196368157
HEATR3	3.12567086520104	3.81932278585334	3.64525065602026	3.92881069171552	2.7096819782642	3.93437362456849	5.2515616958251	4.98660499805509	4.96709285379117	4.75469057015349
HERPUD1	3.70544793704487	3.76437562865006	3.31674542746688	4.99698448430384	4.4943031637226	4.99115692553917	5.57278935308578	5.52774568404065	5.25812786674279	5.43168544281855
HP	5.42740048432695	6.19851673445251	4.55974117342987	6.89596384910524	7.95763338383465	2.64844193097494	2.25458738449618	2.94697683070691	2.26425780017515	3.11254456524119
IGSF6	1.46404788897325	5.01099871809747	1.98727859356066	2.37847158084941	4.10539627279348	7.25954950502592	6.79161108487469	6.5181995251534	6.73277626499299	6.83655927652706
IL21R	2.14691515632889	2.36412437489596	0.963244273000186	0.821381175182419	0.929016325956643	4.21953328883869	3.97185266812489	4.21856427270503	4.21175792076369	3.85118607709427
IL27	0	0.253182781404547	1.1098003177633	0	1.52935193964001	2.34331209248822	2.12925916278148	1.93521264005043	1.41722189018385	2.40893315695021
IL32	3.36338266688155	6.38184600374349	1.64662823053196	9.80217468594637	5.7454217062474	9.41778478946454	9.41074111921807	9.58594409754664	9.59277993195823	9.66213021877007
IL4R	5.33707924610758	5.75920581397478	4.65168360389035	5.53105517994275	5.48743984236999	6.6808157304091	6.44089093205315	6.41039564576544	6.37178976445761	7.02305107201676
INO80E	5.33898020739419	4.97844807090874	6.33994861788211	5.64325413659455	6.48209423174845	7.22931087391606	6.89079560657086	6.78213151366612	6.97780673558161	7.6743011884347
IRF8	0.996305116834547	2.1855243570201	5.16246068801671	1.66313910591485	5.06117012143341	7.15838358822087	7.05395221584567	7.19250979622625	7.28031114495375	6.93436756945822
ITFG1	5.89531520599905	6.23065866418825	6.27627146955817	5.3570215341404	5.76014382236387	7.08984229432646	7.2467797255122	7.75273639309617	7.03632491861477	5.76026780037604
ITGAL	2.29527465084344	5.02912322830202	5.6022050571402	5.54475187920313	5.56494713693238	8.48893091869057	8.97997367156907	8.91265471486914	8.23414893868075	8.6611490174871
ITGAX	1.82395648675347	5.58853832598665	4.57524398875561	1.94764224041539	5.47601946170234	6.42622240612104	6.87832942720579	6.53482888553782	6.04783469117808	7.00308689766257
KCTD13	3.25210984885366	3.32770987920159	4.04203031315106	3.95580651470467	4.03968429411793	5.19212424069549	5.34512346137771	5.6826526056324	4.98242318318379	5.61617567663332
KCTD5	3.19727793777069	4.61044458958885	4.58363037641166	3.66219105989566	3.28174968471446	5.47277192623787	5.15035725103184	5.16474092010847	5.08758570677619	5.17462083515206
KIAA0430	3.9785043883017	4.30565759025403	5.10923873164966	4.10474949501951	3.95812296041928	5.82217964892811	5.97914854970227	5.81107626795306	5.77804783650784	6.00546295716277
KIAA0513	2.74858683176387	2.7610695137658	2.64570999369448	2.476181203788	3.66593284728383	4.8447308476968	4.99608150638286	4.53277439967235	4.78808557430147	4.79349575249451
KLHDC4	4.25709421573539	4.90990675579071	4.96047762946125	5.41847426403523	5.29144023109066	6.04686467061317	6.3783280639576	6.32339992547876	6.13536658283798	5.61540233910371
KLHL36	2.79364093120367	3.26431590691429	4.61669676505288	3.64238694912031	3.38033542130045	5.24475195759038	5.4023549281786	4.85896261583807	4.99991194294914	5.18924593448059
LINC00304	0.146126987789935	0.100220907242273	0.127834806488443	0.637976747580459	0.185944889585231	2.20566403780911	1.97127899376823	0.964043373891643	1.73941188986183	1.2902474518078
LINC00921	2.19808234699906	1.19841655074091	2.14670308984943	1.90395278522362	1.95201499864037	2.61044288762588	2.70715891319437	2.63905445323382	3.16064363110102	3.33928745908409
LITAF	3.85109325502622	6.33333263418637	5.33630218683158	4.86554558598014	5.98224579303945	6.94277935556408	7.40530740375209	6.99254749787059	6.8839107520172	7.24452501542949
LMF1	2.44399061886896	1.65906945857186	3.7232289883028	2.77591738757955	3.48785604871226	5.19960870797535	5.38385558882195	5.40933307088919	5.25521804418609	5.13416014847265
LOC100132247	2.40580770728968	2.63864491778464	3.36943178213335	2.24476455220088	3.50293961169562	3.98722432123111	4.12743419377994	4.04857439695454	2.86735910816413	4.54651927514748
LOC100134368	1.10753822755521	0.720224414490511	1.67829717906886	0.955828878547357	1.651698478207	2.46896340595347	2.3539744223477	2.35351531896959	2.16025243951274	2.82210604074808
LOC100287036	0	0.0675814359494905	0.819164673302251	0.321127466982711	0.771852241800956	3.26877662801953	3.78265299468311	3.48989673202469	3.74849814366523	3.54496685521959
LOC100507577	3.24130891814103	2.48027193024394	4.05816864139188	3.76548881527605	3.78999504745595	4.20685598517769	4.75827742915767	4.82946897632937	4.83431258283894	4.34854263444138
LOC81691	3.74612878226635	2.78133933460626	4.95186560466431	3.37542316233742	5.19257073448999	1.02307648674034	1.01505969875719	1.4508846276774	1.07398276627905	1.54539423582878
LONP2	3.76132942796913	3.79709675099281	4.89908511172556	3.65781358023338	4.0838231395227	5.15520835185673	5.51580208303315	5.54080372367025	5.11459504939262	5.06107109860864
MAF	1.3779129412644	1.27188729574269	1.82698447302018	2.37314098707064	1.22423440890795	4.6209313544324	4.74613167082489	4.49032667319947	4.36357975640477	4.93409828161809
MAPK8IP3	3.08698145559235	3.65053161982243	4.98284260218125	4.33329819005601	4.20252665037887	5.7533761011726	5.80054330319253	5.61758514684315	5.47540261489328	5.64525949241679
MBTPS1	4.53760705951122	4.90760342362324	5.19839925989787	4.9057882639261	4.13474400739483	5.96327974291638	6.16054010940547	5.78570490191075	6.11464552656847	5.81450713126305
MC1R	0.213990639610454	0.493284896152901	1.41562193420705	0.132099198133889	0.538030207240892	3.63332159495348	2.24598760395392	3.0431042153588	2.64234361847016	2.55159208532705
MEFV	1.81669901420277	2.74567803860217	2.38285928198879	1.75616953026199	3.5004366105348	6.13649428210383	5.91617523691092	5.82181459457113	5.58761233140516	6.39788664877621
MIR548AE2	8.71609640879377	7.429442813165	8.59891612259828	8.96283860717515	8.84568852348128	9.46507421515302	9.65756153804252	9.97964620536859	9.56519290034462	9.73086246634761
MLKL	4.49732094938271	5.72821644749368	6.23072049409515	4.69231227507471	5.59458586376047	7.43489741817822	7.14609403529658	6.83856332720889	6.6913959990401	7.0154502970418
MLYCD	3.14027943726984	2.31630403782956	3.31002226001206	2.63158898360428	3.20081055480446	3.64276514536001	4.11331907281387	4.38613725823561	4.04430873078205	4.11682657211604
MT1G	0.69759834061503	3.26791183328036	2.06919186548238	0.955828878547357	3.95812296041928	0	0	0	0	0
MT1X	4.08049988995017	4.69834865234752	3.68736291117751	3.55798737402265	4.77982782784669	2.67322974629255	3.67144567144973	3.21370313328353	2.85715994168019	3.17685716196139
MVP	3.89826788000324	4.86312656124275	5.5673921884205	4.37656289759631	5.88772707537813	7.44730086283771	7.45115438725961	7.11546862845193	7.12001220055452	7.26759654607086
N4BP1	2.60852122701938	4.3126380810704	3.59359137509559	3.40183988824183	3.40463350677047	4.90875368279838	5.15035725103184	4.91486368824505	4.81731497908028	4.85112845946386
NAGPA	2.49489474102876	1.66998225114673	3.1193839709473	2.21527800368621	3.34170572301735	3.8197106563683	3.79744210849052	3.7277189183348	3.61565136698972	4.03128098403078
NFATC2IP	4.0390044153743	4.6454223283325	5.26422332280717	4.33604058004331	4.70026987244987	5.74023945545685	5.98755603795026	6.02999895939367	5.31512479712141	6.00841139305669
NFATC3	4.82122502890973	4.77236903338411	4.5455016688259	4.42115297598275	4.53889220115586	5.7143483880601	6.05125846815674	6.23028247760247	5.67802483833328	5.60453186040783
NLRC3	2.6742425603496	3.49659974185424	3.98196733037306	3.2178238418425	3.02388703521505	5.56754534865071	6.07754826162098	6.06054288892581	5.5373967029305	5.93034486095164
NLRC5	2.45338050961138	4.26485079829357	3.98196733037306	4.33877776696547	5.22855602314571	6.46044724072259	6.90691044479511	6.56198317205868	6.21539704352138	6.66069289374707
NME4	5.94150521676979	6.17620561459572	6.98534605958332	6.16520230212328	7.05549934778241	3.7101912307387	4.52227995418631	4.92685002947836	4.93472272208613	3.37262088959658
NOD2	0.649390447662179	2.15477895500571	2.60234544459905	0.740892867025105	3.09529081314786	3.73394898222317	3.73735367525138	3.93973763750802	3.67201315161696	4.17886049606872
NPIPL2	1.80940484829723	0.493284896152901	1.44045976993807	1.07880828994183	1.7644757504659	2.37387672706016	2.81574692484617	2.80987112517523	2.80505368364859	1.6934372877552
NPW	2.03254093080231	3.43715716577925	3.2268011865752	1.26300548643105	3.55210875592692	0	0	0	0.387845870276419	0
NTHL1	5.77877138184823	4.82213482071747	4.58919434000645	4.36720898594289	4.82153340464989	3.69514147670378	3.62577250005833	3.73379649706874	3.52191778183736	4.21810340935155
NUDT7	0.0503715571226469	0.16336473226847	0.946001802319179	0.927015696631448	1.50957327187723	1.62838189109193	2.45443818502095	1.76760723240446	1.76145406768144	2.51225126088033
ORC6	3.99467304936016	5.50644416511628	4.70390543167355	3.18777566372239	4.46635997513572	2.82473333164344	2.78639420838676	2.79250721359426	2.32472352302671	2.40893315695021
PAM16	5.46676323309128	5.58277532631619	5.99956302470854	5.04050813514336	6.39953666546737	6.44523640898146	6.70758951421737	6.97917956784593	6.5560761086346	6.80231205695566
PAPD5	2.72552093088118	3.32770987920159	2.2626608794016	2.86215724339609	2.73545380116308	4.43414754480182	4.63360667100874	4.32102090351432	4.25318319044381	3.85643182839171
PAQR4	3.9898414492334	4.38396364567555	4.60025830334166	4.07878775347813	4.9754516628701	3.30094392140047	2.89489287296326	3.16055274121151	3.27997360188198	3.23842475742632
PDPK1	1.77237036358098	2.37082827244231	2.42079850606995	2.06469396701369	2.01650012777773	3.7101912307387	3.81208115564838	3.64628826484954	3.51544691800256	3.97933263375012
PDXDC2P	2.67825241107877	2.281149393105	4.10940525372613	2.06469396701369	3.00987630822735	4.7283228292233	4.97411950112516	4.81377588651799	4.62032413462325	4.58810557734024
PHLPP2	2.38633047970047	1.43430683078554	1.01376867839783	0.448236038164162	1.39566037357902	2.47602462537492	2.62994286084642	2.49620477668254	2.09231066419234	2.05458962319605
PKMYT1	2.6742425603496	3.53291850096568	2.9653165506859	2.29072426682861	3.7120934446687	0.183736899080686	0.56767445035281	0.588179580147869	0.470456532046784	0.584408051930728
PLCG2	3.2761202860143	4.29688421063805	5.06100239923453	3.83692939325783	4.90149311541371	5.88188178983585	6.01185452621289	6.07856359243751	5.57755276564056	6.16670139449803
PLK1	3.55219732950466	5.47412132132188	4.19034228503818	2.81575745496046	4.49807200687919	1.62838189109193	1.61839549954899	1.84825112508419	1.45828587693434	2.00820979997063
PRKCB	6.50217442913589	6.41546815197105	7.29742043413121	6.54352310848605	6.10553681109753	7.76144696383439	7.65917065876148	8.08566750970003	7.63208491780672	7.65580375212594
PRR25	0.340832133532206	0.417605449173023	0.997123039140419	1.38454916171147	1.31818829725539	2.02487978727633	2.2286327103146	1.74371319488514	2.56925105392598	2.02694102838092
PRSS22	0	0	0.127834806488443	0	0.16080416245087	1.48173903826418	2.33787813889594	1.2619462911111	1.07398276627905	2.45115235943577
RAB11FIP3	3.28403577864332	5.25065224665063	4.79820262443641	4.00316142478622	5.15168255164539	5.71658591958058	5.57278935308578	5.58349617373059	5.42018222358294	5.80910641204811
RABEP2	3.61838878995255	4.61609832880939	4.83261991791733	4.53293553731981	4.43917237028966	6.12699295247398	5.87214652889991	6.02319162282216	5.36276381435386	5.75956798743421
RBBP6	5.43512247599583	6.94061654889166	6.12695680798214	5.99908631056275	5.60859903554706	7.35096649772172	7.32923799417348	7.33974009944838	7.3242432402763	6.88901432657746
RBL2	4.28628645855841	4.36057808709816	5.34537228546259	4.66093974649094	4.30073883140462	7.54475700511105	8.32423482873343	7.8739467384193	8.03718548155758	7.88772691318072
RMI2	4.16722395041447	3.10457233000419	4.6806392385854	3.12256076315468	3.89853640156848	1.93549741221094	2.37778704903003	2.21266128828704	1.93634616800775	1.79528184292326
RNF166	4.80847617096307	5.92153820490811	6.55067402707531	5.91078902768217	6.47955477031354	7.5363371712711	7.88695296764292	7.44952080714961	7.15060850459906	7.58033808383182
RRN3P1	3.47592813307303	2.90195444806352	2.79762123130378	2.37314098707064	2.1566218370887	3.78032204731609	4.07741499492928	4.08706391000054	3.42166842801364	4.57861458474561
RSPRY1	1.84551239019708	3.24984189689606	3.56846018277912	2.50571090008623	2.09159124424994	4.07587677415742	4.41704295585017	4.32505212895772	4.03980667606973	4.0836619373456
SBK1	0.169104733692995	0.916270434721809	0.379755148974044	2.60909173812931	0.305468838732834	4.75469254353314	4.45484862022042	4.38999081591933	4.12940237217243	4.172565491082
SEC14L5	0.025405607148344	0.0341864038982565	0.187741057851909	0.0807016863788419	0.372701667779103	1.4390159180422	2.4985472437691	1.2105753384627	1.89706152733839	1.05498988660745
1-Sep	2.01995671785487	2.82593124204579	4.34469154533123	6.0222581889691	4.14439540156156	7.53654826711547	7.62765637840754	7.29625442419313	7.67208857916381	7.23373150472412
SH2B1	4.28759944632987	3.46874778951942	4.8810536121102	4.24850450324738	4.58450964624063	5.34264585214102	5.25048727069221	5.34527869654387	5.0656081501858	5.49527920698926
SHCBP1	3.53902771279751	5.64907879984525	4.50633784628136	2.98605586386219	4.71653631777296	1.57676532542406	2.13858133854243	2.4077407392531	2.63041580200243	1.85939134786846
SLC38A7	0.875773953400117	1.79487626253854	1.95316509587441	1.42632554206174	1.651698478207	2.76832964611499	2.88938134823505	2.81561296249756	2.7005468322612	3.12563848539853
SLC7A6	2.22025353763677	3.49659974185424	3.42959606157908	3.08392731060903	2.71400937991653	5.28249661992869	5.44618430715161	5.31924307928451	5.37174752817575	5.57778602434557
SLC7A6OS	3.34584324166454	5.18464978100957	5.30283082218361	3.96292089543205	4.13474400739483	5.78641395822176	5.80494118603452	5.67871996920947	5.64060551396303	5.72700402208624
SLX4	1.0955941280546	2.52303011846465	2.0771330924643	0.955828878547357	1.8376891098228	3.06377183324009	3.28319681974017	3.21370313328353	2.8774866772643	2.96494062899725
SMG1	2.76376173642252	3.12057120506615	3.77296726957414	2.95428062764975	2.77740944204388	4.7604875961642	5.0514188872262	4.70661355349297	4.53011715093427	4.96478087619366
SNAI3	0.512357378678976	1.21341307658439	2.91303485279586	1.42632554206174	2.16296653688042	3.25652654702522	3.27898776383786	2.98823478778917	3.31392930792209	2.74501002565513
SNHG9	3.85286825085957	2.09124980634638	2.82145442026267	2.07129233364359	3.38305550599848	0.675921840680153	1.59149382806976	1.55065590423706	1.68278645992391	2.10834623374776
SNN	1.69532120253193	3.7995832873483	4.07015501014436	3.28464811616719	3.22223470814345	5.62426195345348	6.17759841451	5.59856134469525	6.09416541303012	6.09694652993524
SNRNP25	5.64840638672363	5.61771770191408	5.63013777954867	5.54593677400811	6.39010259764745	4.6209313544324	4.20269136950207	4.79064045951863	4.30287652401574	4.67380114199122
SNTB2	1.67138053355231	1.3688392392547	1.3117599595569	0.912390398545807	1.19975776483427	3.13687860935093	3.63238643449212	3.50418943101581	3.05306021574649	2.98423835449567
SNX20	3.45738090054684	3.58285360582521	4.67017703434007	4.10635669581071	3.87167287708798	5.44425241919095	5.18225994617809	5.22854063684136	5.22182323720509	5.44219027067149
SNX29	2.0512137978004	2.88332090626523	3.89479155374338	2.63604663860683	3.69468216066433	4.55910229795297	4.36834864287212	4.83230401561034	4.45264111466379	4.41226470476288
SNX29P2	1.28630700682886	0.61121233112148	1.67829717906886	0.673104204641048	1.51949650001762	3.29296908754616	2.82154647821777	3.55998498776821	2.27195606464165	3.46823519592923
SOLH	2.15844349977017	3.2167344723189	3.55998488460678	2.59083788765973	3.21614591682183	4.14617614757558	4.58329021137482	4.30682224250333	4.07763364399018	4.29545762687891
SOX8	0	0.0675814359494905	0	0.229707035269066	0	1.79575131487024	1.84029283409999	0.764766750582956	1.79389847055056	1.35097344220713
SPG7	4.26644688601088	4.85955612956991	6.10479199013934	5.09495141542899	5.36689204527045	6.25975738671743	6.4812940115366	6.55384747629456	6.07723990472435	6.11182808060327
SRCAP	3.02220491414323	3.88401742402256	4.09969234905963	3.38074534592699	3.90043621906896	5.3637380803683	5.27076576448937	5.34627074376841	5.12313232695829	5.30982751751432
SRRM2	6.93098063377642	7.51060321983399	8.13891896526259	6.71344334296624	8.17431396344897	8.9896780570083	9.01503567085877	8.99402930610493	8.72212779824098	8.95353040345512
SYCE1L	7.20853028094611	7.44322433326456	6.82423499053069	6.99883871693225	7.17587224828694	8.93403725594963	8.49147282561058	8.18507684406937	8.3401322471188	8.24401929291694
SYT17	0.320451276981903	0.801866424877409	0.0330362173740078	0.0807016863788419	0.350637034870553	1.94570668178355	1.90727197679813	2.27233442371743	1.7057040187301	2.07273196591087
TANGO6	2.49489474102876	2.25963793827498	3.0198955436857	2.54416650382142	3.37487981788986	3.84720119268587	4.21375910979957	4.47226476508385	3.91998399161934	3.95263973623041
TCEB2	10.1882429218965	7.73617108032353	8.67790186275572	8.94577113008221	9.29648557839829	7.71650420372002	7.54790873210903	7.78199212131795	7.97369605652757	7.98388495723243
TCF25	6.53488310689708	7.18794943185973	7.94031993224886	7.2118323870635	7.80283830726021	8.65893090756004	8.57119598399221	8.52398885878301	8.15842909819222	8.44553279045364
TERF2IP	7.04425405306463	7.52757695783937	7.42715546988656	7.44516402030852	6.87476756026642	8.54907277961938	8.72144176386348	8.54163504501164	8.46133790170643	8.09221136690991
THUMPD1	6.16191302661358	5.2249825163641	5.15965874271732	4.79852830980026	3.75472394740999	6.48646777697999	6.45168271433947	6.29696279616843	6.29547551957025	6.01604924456833
TMEM170A	2.04501632380891	2.63864491778464	2.64570999369448	2.51057428262818	2.35807358270191	4.08051706509409	3.97965441221805	3.91052478744524	3.55699786186559	4.08589678989736
TMEM204	0.0503715571226469	0.699071023019241	0.158098852102441	0.298809706217323	0.65067153649156	4.48927916055983	5.18338638290104	4.41856900413008	4.79611614022255	5.19028493306827
TMEM8A	2.6822511476455	3.56542613167154	3.3726616591006	2.89971540082592	3.4827929450762	4.70296759200257	5.0514188872262	4.59586161925983	4.75276045463905	4.30508148266163
TNFRSF12A	2.11768470971319	4.51229439616811	2.58574169469188	1.01178431218759	2.26086108911661	0.464983852651937	1.09385048855132	0.417450981142275	0.238691893577774	0.901046442810088
TNRC6A	3.98499361364151	3.81687006827586	4.42622396006683	3.25886684175142	3.99593036036827	5.09226791970166	5.12830010452818	5.35418265885943	4.95996199673012	5.0195864493881
TPPP3	1.3779129412644	0.741072122840856	2.58016437371882	0.106629316381511	1.67851743146937	5.35706030647833	3.19212020097003	3.42752170143906	3.92731470438785	5.30215891206388
TPSB2	6.73172746323452	1.83421523256086	1.64662823053196	1.62776516437672	2.86951411394596	0.25114456857885	0	0	0	0
TPSD1	7.26261033406123	3.56834536944905	3.62372440288725	2.22122372344068	3.77142957676993	0	0.360203974343874	0.188804815797073	0	0.366408949814576
TRADD	3.12273131555857	2.59922500153939	3.2896627027992	3.31276378889154	3.67705817755411	5.58070711824844	5.61096350117041	5.33731766465332	5.5445647725926	6.00014053999312
TSC2	2.49034060238983	3.95041754204246	4.39002374180951	3.69246706054268	3.99770623392419	4.90744844588844	4.941202676113	4.94529973217082	4.89788299627933	4.77283714683864
UNKL	2.33137124525338	2.41690306184909	4.13815767383207	2.5862381080441	3.07188003601811	3.86613756394254	4.19377563487306	4.14293873358013	3.8852726875207	4.26422264374437
USB1	2.20365716932613	3.85323006263648	3.13848409046242	2.48114498505514	3.23131998213664	4.30924490472247	4.52938456566453	4.46497620698939	4.05550278392574	4.58810557734024
USP7	5.61218560920112	6.58107704359846	6.1983209820864	5.3877446988737	5.62535200143613	7.12564292509068	7.35120547150645	7.15676701105376	6.99389728966883	7.02945136689003
VPS35	4.48935519221439	5.4561089631446	5.04792961067848	4.80744827302066	4.58450964624063	6.07329578768402	6.06415752872151	5.89956330529047	5.95524480956182	5.89573176805927
VPS9D1	2.34656895696104	4.46451881538038	4.3691536553414	2.12935769819863	4.60095901173574	5.51022823836985	5.49780483072719	5.55202587009345	5.09519943227526	5.45953010705568
WWP2	3.53461098914635	4.19101148597569	4.59887993921795	3.60422083960966	4.57740209584713	5.09341627626577	5.29702098451612	5.35319603910722	5.11780245171729	5.35685429504556
XPO6	3.88964742045277	5.81373159591213	5.76406864956892	4.65984567227532	5.58988439515463	6.37614654539788	6.6275032750763	6.63645847686013	6.52982942324142	6.69477058835592
YPEL3	5.72696583440332	5.20729995984406	6.06541430503157	5.97377632949009	6.05611437691301	6.69677065276757	6.68629333884765	6.8487497592478	6.60641806615666	7.42769735103565
ZC3H18	4.39505001099962	5.79141858568548	5.0640024482036	5.03038477421238	5.5316254717345	6.81460528055913	6.63863345518556	6.55126874822114	6.47585859724499	6.53547014320569
ZCCHC14	1.78729843251121	1.7337803432821	2.39561686794538	1.28587962774323	1.49958131621898	3.67687205708942	3.8803521431774	3.64628826484954	3.80264898034169	3.46480464830155
ZDHHC7	3.96707753178826	4.99914858272394	5.29944057561717	4.18603685133739	4.49178512071037	6.15805787265254	6.28853509415784	6.04840280538824	6.00978322086278	6.52438993508061
ZFHX3	1.0714051156689	0.253182781404547	2.11619648833169	1.06565028310251	1.53914051063095	2.32778346884961	2.47666128200927	3.14239171654733	2.82088411042012	1.98923217205639
ZFP90	3.25748014129904	2.26684412079552	4.30635839184669	2.93632055179067	3.153801459261	4.68784189680985	5.08676409936163	4.77746186808126	4.41141382192403	4.78251465403224
ZNF200	2.08784975594286	2.58776146172864	1.74959510488016	1.82024835662761	1.79747452775753	3.67073047456328	3.81208115564838	3.47182940658169	3.76768299395518	4.08589678989736
ZNF205-AS1	0.360929077244164	1.6480734902079	2.16171784718007	1.33056782515538	1.88451212123903	2.55816865354686	3.55790996917953	3.05286008549112	2.67754654601804	3.47165760549294
ZNF23	3.56524781426778	3.13245499451792	3.80679111818253	3.05092317885311	3.27590746063623	4.72536288560926	4.73080425238634	4.62067182081855	4.62934189400949	4.53347852144942
ZNF267	3.44095414005523	4.50164381490964	4.44475649832795	3.43802905475826	2.91533159596865	4.99115692553917	5.08194007660071	4.6690477898359	4.65459029666282	5.30887116805859
ZNF276	4.36426906275868	4.45823736160317	5.25812375703797	4.09830272714508	4.63444748292097	6.37708984932608	6.7938253586532	6.31582341930514	6.20839342672511	6.29152634657551
ZNF319	0.789435029541058	2.17023355671184	2.56330186361524	1.86650622119173	1.73070448830994	3.48370721168997	3.56829509168645	3.51834192094611	3.2951637762474	3.33928745908409
ZNF597	1.73436008681271	3.15593287665097	2.67216550442963	1.50641539853765	1.42763011105847	3.26062147565673	3.44972746719713	3.14695345037144	3.17713619863907	2.78407296257584
ZNF646	2.07574084723502	2.85012163796983	2.79280697998275	2.476181203788	2.6294834540136	4.13729543936145	3.8033155644588	3.86971113329564	3.71782541638145	4.07468774571708
ZNF747	1.13113380196381	0.98779163076788	1.81753480257999	1.46692616306865	1.19975776483427	2.61684597274902	2.20220253337417	2.39245461212685	2.6123371089085	2.09064899345141
ZNF75A	3.49423994642264	5.55728796112291	3.87897910824122	3.49557989843978	4.03103902106446	5.565891652448	5.69629436634456	5.61676322036796	5.44763182117864	5.36699764179951
ZNF768	4.00588425186213	4.20982862687542	4.9860094826197	4.3305505771851	5.14928788577678	3.11442815151265	3.19659007371733	3.23956162571398	3.00305722203669	3.71631931553702
ZNF778	1.88768138532931	2.50486013043766	2.01234457819072	0.927015696631448	0.883638267263651	3.10989582995799	3.30405984785446	2.93647531113068	3.08400101451	2.78407296257584
ZNRF1	3.93224367631862	3.29636106716359	5.4492211101951	5.14585257183442	3.55210875592692	1.62838189109193	1.82882096331009	1.5368183911634	1.87701063993045	1.42345398319927
ZSCAN32	3.03163868535262	2.64971270855982	3.03220278231253	2.66250714446207	1.73922170503489	3.72508560976624	3.73428254203521	3.79901274854382	4.03755036933545	3.96726068749024
hCG_1980662	0.235920534701541	0.493284896152901	0.680092090459703	0.673104204641048	0.109168936988337	2.05348427578515	1.77005205008433	2.1412970598619	1.67118969968097	1.73959127412916
ABCA10	0.320451276981903	0.132138251769795	0.594156204624756	0.673104204641048	1.21204799483701	1.48173903826418	2.15704690360006	2.08535736947896	1.71702770917683	1.25889822543372
ABCA5	0.774529166882888	0.98779163076788	3.0281120238786	2.9930229843994	3.07524778127923	4.31516315317771	4.70750340429387	4.55353892287405	4.34727601331524	4.05884731893192
ABCC3	0.804188459062464	1.15246833916913	0.800099288378031	0.583627873934125	2.52991054761994	4.1703199257396	4.25076671433075	3.36624513334873	3.27997360188198	3.83798763846549
ABHD15	0.759467688281572	1.45968407785701	3.0281120238786	1.88909059038997	2.60172834207632	3.94713385481545	4.18929702013399	3.73682571228978	4.17732953198881	3.9154256458989
ABI3	1.97502690045987	2.36412437489596	2.83556760786661	2.72660999901628	2.31883493414267	6.31543944778013	6.62211351909766	6.42971189277107	5.9801306582116	5.73770367873997
ABR	1.66331120443873	2.92491295462025	4.76785892554463	2.8545268384291	4.80540119183642	5.68265301128121	5.8524532242502	5.63555006112246	5.45863573105127	5.81315884567236
ADAP2	0.774529166882888	1.072478342404	1.6572619754818	0.321127466982711	2.27849915720342	4.04534553059406	4.00535966769916	4.22289175194769	3.97996442157751	4.38529913082883
AFMID	4.40476281161367	4.48937465861597	3.94555923135874	2.89228158337337	3.35284872802078	2.1971431301131	1.72125000631134	2.48183235843611	2.22513797858497	2.41605604882275
AK123263	0.340832133532206	0	1.79844772335822	1.06565028310251	0.595449930158548	2.17994883242814	2.58972763211812	2.08535736947896	2.25651823706681	1.43752314890876
AKAP10	3.32041114138119	3.89800837064181	5.06799283371424	4.05401686147202	4.59979025670208	5.73583385675729	5.63174287114457	5.72674297124142	5.33914093191281	5.50366190506209
ALDH3A2	2.28479325206176	3.63111800393021	2.97809621145038	3.21186406475719	3.69249090080423	4.78201405624591	4.80146798231159	4.55181991524414	4.64276371830411	4.50870477108109
ALDOC	2.24749680752482	2.73012058627078	1.35158953426362	1.73969502503092	3.55452376870312	3.39707897289686	3.8803521431774	3.54623709161291	3.55699786186559	3.44752847159442
ALKBH5	4.2517224838492	5.2249825163641	4.56257228630754	4.57068158382319	4.65146880667775	6.05337046682157	6.13689602673159	6.12091648530844	5.89669736511909	5.68486886984036
ALOX12	0.213990639610454	0	0.158098852102441	0.852359883874018	2.50515422262477	4.63203744962315	4.27421667368862	4.20987017658987	4.76098951348306	3.32043059385242
ALOX15	0.494275526162528	2.15477895500571	0.893002350508722	3.08392731060903	1.8376891098228	0.493100405895056	0.15502763561533	0.323859203270788	0.269781858554453	0.424073857447783
ALOX15P1	0.582500297016236	0	0.158098852102441	0.821381175182419	0.557425151290345	3.31676254690131	2.21987634142407	3.15603387277082	2.17674945419731	2.91050103694952
ALYREF	7.74441829736215	7.68042908724138	7.27213255183399	7.06293947741505	7.73512474721161	6.08662030701293	6.18549045393608	6.1631877420129	5.93659735164991	6.00250848320826
AMZ2	4.70614726997531	3.85562178782517	4.55974117342987	5.20480425530113	4.12177421679693	6.12081152052328	6.36647534439152	5.99879435835445	6.21389912803449	5.34010070288098
ANAPC11	5.42382249986846	4.39715857377776	4.79218472663655	5.14350627382034	5.12755512413223	3.50111811896722	3.26202765577588	3.42752170143906	3.75125450559085	4.24834784236009
ANKFY1	2.04501632380891	3.09245565466584	3.58526285817989	2.61813277808982	3.33047598195103	4.83515218960906	4.92108594381074	4.70815776431095	4.69809606013963	4.77560877932861
ANKRD40	3.24130891814103	4.11917275699939	3.91265321834622	3.40445515050999	2.72262543635427	5.02404895496758	5.06980897387138	4.91753593907602	4.81731497908028	4.87329323677344
APPBP2	3.08396192450003	3.86277326475754	3.55998488460678	3.14462823888801	2.53969534205521	4.20897662024094	4.60025809938187	4.72198178293609	4.1566869803306	4.26027028955279
ARHGAP23	0.360929077244164	1.87250993138734	3.34661788051337	1.46692616306865	3.5054382777991	0.464983852651937	0.482383978750474	0.355735863371873	0.300215946477068	0.452064397224361
ARRB2	5.41062677742371	7.30807847112347	6.91093137717557	7.08633789187323	8.16347760745988	8.51090629804586	8.65183864792817	8.50279146761953	8.42101122052488	8.73962947037537
ARSG	2.15844349977017	1.66998225114673	1.41562193420705	1.9830658945446	3.31061111495438	4.01415417016186	4.7338827910314	4.73264295923339	4.04205945955659	4.09923368822546
ASB16-AS1	2.29527465084344	2.70911285801424	4.20491192173787	3.16944169179514	3.95264010530036	4.19834213531018	4.70906855700055	4.5483757430315	4.22172950952919	4.71047395323321
ASGR2	0.889674470905766	2.19310940958073	2.68780903663246	0.343105236126473	4.45606311448004	5.50160384664336	4.88276727923087	5.24459142876933	5.88042317689867	5.21193281800078
ATXN7L3	3.41955540688064	4.37732064850013	4.86623523875495	4.17075626345639	4.03277222514979	5.50678466597105	5.57793797932752	5.39310418497677	5.47540261489328	5.63155600691413
AURKB	5.19107241318825	6.66835489566929	5.92176860739768	5.05805486622407	6.43109303323547	1.86193508623522	2.28848286849614	1.8704878388295	2.45216182945742	2.01760581357096
AXIN2	0.146126987789935	0.310098047003382	0.0653328439641018	0.276141269121046	0.305468838732834	3.23587572297367	3.19212020097003	3.07696498037632	3.10138803260387	3.43004290384949
BC043529	0.146126987789935	0	0	0.132099198133889	0.13521754571485	1.34957591320103	1.09385048855132	1.60471574013559	0.983109414227835	0.682182644925732
BC045769	3.77262572263427	3.09650586403977	5.6361976311664	5.73493929910154	4.92781205727493	6.83979942703656	6.62460360106993	6.40421658331892	6.690678223457	6.7975473624569
BC150535	0.0990435688686346	0.391470288443935	0.637763912421168	0.364753217350168	0.883638267263651	1.48173903826418	1.60500736672158	1.48010165827958	1.41722189018385	1.45145643609966
BCAS3	4.25977259983242	4.413484315967	4.64635593048508	4.7376094132854	4.57740209584713	5.72920013022141	5.89088525460777	6.28821373741477	5.56193823355654	4.76588468007124
BECN1	5.6116615241341	5.35745692521664	6.17584772798083	5.06220139130568	5.12268083751791	6.85545215160335	6.8052119449669	6.70341118905431	6.82167595676774	6.88677289521093
BIRC5	5.21196840106304	6.31041303081294	4.68454308725905	3.82331244035154	5.46193732105174	0.283702980208901	0.994670796168533	0.811489850936105	1.33141183171593	0.658353176774108
BPTF	5.47715780073311	5.94699616496766	5.43924324694523	5.20780183901134	5.29433301866433	7.11380781837704	7.03254758874673	7.2867261435111	6.72893597048641	6.57935571893364
BRCA1	2.88321402176581	3.75671803184797	3.28281183089497	2.31872291394673	3.542408074326	1.81815162562758	2.31339189396773	1.96651771118183	1.7831645363277	2.46495526268445
BRIP1	2.75619423604625	3.58573782692986	3.23036628554983	2.4048330534108	3.20696427455965	1.34957591320103	1.40322557332517	1.7911119736538	1.49821331886209	1.27465798782346
BZRAP1-AS1	4.81213021217334	5.60497985742948	5.59600041766164	4.92048030400142	5.36276393568226	6.54009277417327	7.16360839977814	7.34496072135445	6.56001155068524	6.8161759603624
C17orf103	0.759467688281572	1.56866160895059	2.16171784718007	1.43658331673714	2.16296653688042	2.7625660709986	3.03126573870372	2.80410634435021	2.55038427232986	3.03601348702502
C17orf51	0.744247310192525	0.16336473226847	0	0.0542995531130786	0.082641345560821	1.93549741221094	1.40322557332517	1.19303699721209	1.75047507471566	1.72819046323926
C17orf53	1.72663636322951	2.20065479176752	2.528973792943	1.41599431049339	2.46976578903563	0.217834387766288	0.595019746468498	0.447345957649701	0.330021259478229	0.558892765235698
C17orf59	2.42979018843699	2.49261841253649	3.48137967593848	3.40967149533127	2.70098803873665	5.10028728615614	4.69807666143058	4.29864553727506	4.82125531542757	4.299314876404
C17orf61-PLSCR3	4.13403346288866	2.37082827244231	3.80917703210127	4.49662858791061	3.92863729153843	1.53680366319204	1.8516742032419	2.24706183795109	2.46565100441906	3.1810444258957
C17orf62	3.52573676909054	3.42432465063148	4.2353923256988	3.96114558659969	4.41943410417314	4.94610083302919	5.26758278600011	4.95443685323621	4.92621054553556	5.1661965842877
C17orf66	0.0503715571226469	1.08883508183491	0.245258628765793	0.229707035269066	0.703857134218279	3.10989582995799	3.79154464290725	3.63008752185554	2.69483104589244	2.59617360328645
C17orf76-AS1	6.08206558497873	6.76121550475639	7.85426937839352	7.71078539375015	7.86957798562305	5.30942986414455	5.68679385439161	5.58601798566536	5.80681697913177	5.87649592412688
C17orf89	8.82018661761468	7.22634426580398	7.52111201918198	7.75794563969688	8.09989950011133	6.52058979669421	6.42669227433938	6.53221590684571	6.73695405134679	6.46424341599089
C1QBP	8.14744488421067	9.37790379239669	8.66338677510362	8.39013719917227	7.60340979340034	7.1635866268836	7.44787726781178	7.35460632455267	7.56865034393038	7.14246931062431
CA4	1.77237036358098	4.0664622116282	4.3463353202007	3.95223612472805	5.25997082872941	0.793637390732473	0.699494959873265	0.740825229517689	0	1.97000157561722
CACNB1	0.5995158255397	0.541618628199755	1.68870087388862	1.26300548643105	1.17485867455795	2.65467892661937	2.83880655353898	2.75115973281726	2.41092064043502	2.4988955896363
CALCOCO2	4.62329737719262	5.00777650409742	7.03918641374459	6.51778750570926	4.98443548548389	7.23842324414234	7.21958524769131	6.89964422972148	6.89298747407732	7.05277435273013
CAMTA2	2.06352944449189	3.10858871268382	3.4873514502341	2.97905493408915	4.08716315267528	4.98621962034413	5.18338638290104	4.93610437330223	5.04666032828376	5.1244088325385
CASC3	4.98556978396337	5.96814959095712	5.86785441197016	4.81925641019821	5.05008806024681	6.70731007702202	6.53875338762579	6.49512841005454	6.44809666444288	6.59120367264178
CASKIN2	0.930590050198624	2.6715967782147	0.910886043737343	2.19729239213945	1.09747430342824	0.283702980208901	0.295001077144167	0.257911781327671	0.141187864058663	0.609479910168706
CBX2	1.58003388395821	3.03874130553749	3.99250304256284	3.54382339535019	2.05111768050846	0.0763249114262789	0.261260190954346	0.355735863371873	0.206917158468063	0.336688481754991
CBX4	3.56957187293859	5.22127784094615	5.1169631354038	5.41134068529027	4.99869424445443	6.48033574645771	6.64477998555255	6.375349793104	6.08490828036206	6.25276488957377
CCL3	0.278804923055169	1.40847518888657	0	0.805638746448367	2.56865773673076	5.31239164376557	4.44548967533357	4.62067182081855	3.51868597785609	2.50558888012857
CCL4	0.45741740100439	1.35538151918181	0	1.07880828994183	1.19975776483427	5.0644295233567	5.22555203699249	5.38829603208782	4.33997034041867	3.87722614951827
CCL4L2	0	0	0.127834806488443	0.132099198133889	0.13521754571485	1.0036623927241	1.50764136156667	1.17528282194417	1.24017329500863	0.584408051930728
CCL5	2.99674237990199	5.71510513633037	5.01420286383969	4.4904875936089	5.76952931933185	8.88564094488829	9.20400592020167	8.96759923475988	8.75425673336738	9.0385567861257
CCR7	0.744247310192525	1.68081311680957	1.09423241318274	1.11757723779362	1.38484440105909	6.58160233252266	6.38910817115424	6.64252828788927	7.15659868396955	6.70752645446345
CD300A	4.3479996054751	4.768566470639	5.85289913506718	6.59594662434967	5.89393862404249	7.52850483125488	7.65491357860452	7.70655106792443	7.127191911864	7.23423532313108
CD300C	1.41683134397249	1.08883508183491	1.97882554287397	0.298809706217323	2.79385592003506	4.19192361279457	4.01551488509777	3.70624347726404	4.20774990689497	4.27209501652419
CD300E	4.34295648145645	5.26061313067794	5.96734537398497	0.620086986199233	5.41486499959003	9.18101377147504	8.36190833938958	8.36495158663194	8.38774095825876	8.89713975301529
CD300LB	0.320451276981903	0.741072122840856	1.33843481037246	0.867603307330712	3.07188003601811	4.55076601217113	3.81208115564838	4.28835905213491	4.15252278860753	5.04162969214037
CD68	4.36799764000268	4.84277627495868	6.28014659166144	3.81350675090095	7.06230363680377	7.57075666293496	7.59056415036507	7.26983335871174	7.48790957985494	7.95880197551346
CDC6	5.22093017659724	5.26871209939834	4.07809095187424	3.32661878703417	4.37776536088469	0.881349089767537	1.44890355971836	1.04448142318028	1.8668797167837	1.25889822543372
CDK12	3.35589186536234	3.98796667615707	4.3691536553414	3.22375910032438	3.34728798370499	4.50834636142779	4.93452821742614	4.6942000002472	4.5236830409978	4.79622801681598
CDK5R1	0.400302114820238	1.05593402765767	0.0653328439641018	0.673104204641048	0	1.72638476133994	2.38563804208336	2.59299178828204	1.68278645992391	1.93075385525116
CHD3	4.46286793391469	6.28933668963637	7.125241098724	6.17825100611405	6.23877114475592	7.69718372972722	7.42472659999684	7.5504596887661	7.31774972768525	7.70006085455596
CLDN7	0.360929077244164	0.741072122840856	0.273179741483592	0.205917174901907	0.478230093492862	2.11810182314519	1.41861282253889	1.43605118885914	1.7282632118921	1.86980466656005
CLEC10A	0.744247310192525	0.16336473226847	0.800099288378031	0.132099198133889	3.05832988534613	4.92303388742817	2.86712224807875	5.07662846544432	4.66193297692676	4.45611665589683
COG1	2.8622182030816	3.22045081793897	3.88803600183855	2.89600328015076	2.97424238742695	4.33665802333102	4.69175777163558	4.56210337098227	4.45433361301906	4.23833664857889
COPRS	5.21542182899588	4.75068744195326	5.32966975016736	4.49785365621012	5.60336003386141	3.6458993085345	3.33682557753335	3.69070576761273	3.91998399161934	4.38892379495388
COPZ2	0.789435029541058	0.541618628199755	0.963244273000186	0	2.32450621948985	2.47602462537492	3.43088125154915	3.00340732285224	2.56298950115367	2.19371555946091
COX10-AS1	2.53524771856763	2.6441894266152	3.92810280408868	3.57665892839943	2.54456296498592	4.54909295906843	4.78523719705678	4.89466245885787	4.64424735337757	4.53019983106311
CPD	1.89459125635268	3.92331127396817	3.47838449348416	2.54890217320223	3.36940350558169	4.40299503864339	4.49894532189091	4.35887023782593	4.12940237217243	4.44222852063051
CRLF3	4.67035858662596	4.70764608748566	5.83603328884589	4.87217369513674	5.12430743021514	7.02391688978493	7.08049575131225	7.00044618566476	6.97161541518923	7.09748830120196
CTC1	2.38141980709215	2.92491295462025	4.1248111549307	4.03894757109278	3.30201314847267	5.68265301128121	6.00422543976205	5.99056938305466	5.28405549408768	5.92723230798312
CUEDC1	0.957236340328197	2.00769017762904	1.14044104084373	1.67184871066985	3.01689867979409	3.08701815091247	3.09010737348698	3.32255511462446	3.53477308450353	3.57072742948943
CXCL16	0.889674470905766	3.5625009749502	2.10846796772717	0.724241970839044	2.27849915720342	3.81136029974705	3.78858684501103	3.55998498776821	3.53477308450353	3.92294565482966
CYTH1	5.1868566496812	5.39411563860318	6.585539830358	5.61361225275978	5.79375186463923	8.24078139704765	8.44373981854999	8.2301103071562	8.19368605887314	8.11194712456215
DDX5	9.28217868209916	10.1276928797923	9.67915901953202	9.71186020065122	8.75744701876218	11.3565939436781	11.1704964579844	10.8781471608628	10.8809133754292	10.9183762526501
DHRS11	4.7285560511159	3.31733577913382	3.81393705506866	3.64681141591261	3.61362146378578	1.90442883426543	2.17527910510435	2.7808140705713	2.45892218232639	2.43721612098663
DHX58	2.02626254534282	1.72334132787902	4.37721637987351	3.21484703077955	3.36665753434366	4.9435559766981	4.98061369184819	4.67695506327678	4.63233533121585	4.95747634589468
DHX8	3.66964168413335	4.22285610005605	4.6530124537888	3.95223612472805	4.12014476385835	5.36278600298994	5.3769797995176	5.32529313650987	5.23073853937185	5.32693427957005
DNAI2	0.360929077244164	0.132138251769795	0.45481862113746	0	0.65067153649156	1.89392216039464	2.05243042158777	1.74371319488514	1.10878774139858	1.99875219043947
DQ572107	2.19808234699906	1.62582688583416	1.50074558533716	2.20331254381128	2.21274398717836	3.30094392140047	4.10383168120815	3.95021552304468	4.02393791897057	4.66186618567871
EME1	2.76753065303851	3.38181269947814	3.40772109731143	1.77245803092188	2.80606889729871	0.964032420847754	0.820272835991936	0.614768641147539	0.670091032137852	0.584408051930728
ENTHD2	2.62107419599988	3.20177261144797	3.44194871813945	2.3677906242885	3.18531043011802	4.28331485217523	4.33224227572704	4.32102090351432	4.2839657236223	4.44918930000376
EPX	0.789435029541058	1.44705125235448	3.60187208824955	5.88246032096423	7.78944494790268	0	0.0795951666779017	0.223772048179298	0	0.306342851144144
ERBB2	0.616333005503214	0.443275570003932	1.09423241318274	1.01178431218759	0.738255232362338	2.67936072113331	3.05607538446017	3.00842958129961	2.60626018104298	2.05458962319605
ERN1	2.87275430661059	3.34823693268121	3.4602816275599	3.69032543393292	3.68148439828447	5.09111864834035	5.69944735139214	5.89143069183099	5.47540261489328	5.55457490603502
EVI2A	3.32808795558542	3.12057120506615	5.51354524811131	6.07286746002677	5.41353525693064	6.9999286706424	6.89767499778355	6.43158263150842	6.72963496662731	7.56078810869564
EVI2B	5.41963693835903	5.55581785046405	6.6511796377835	6.8599748408825	6.90441685669678	8.16688863407191	8.27818922778424	7.91079177096533	8.14066926125466	8.69100141879125
EVPL	3.41475671975112	3.86277326475754	0.874894184978613	2.62711751259039	2.35253297936781	0.626007721297204	0.539800812402624	0.323859203270788	0.865920455868864	0.424073857447783
EZH1	3.92719803591375	3.33115140122035	4.73811597777467	4.12233098943155	3.78177320816705	5.65102575420042	5.68202003371949	5.53472467694761	5.30390413210073	5.80232695732499
FAM64A	1.34801929330707	3.72305724304975	1.87332610718426	2.25059022623453	2.46463868470186	0.113024681218927	0.295001077144167	0.188804815797073	0	0
FAM83G	0.475964167291349	1.62582688583416	1.48888827207093	0.407098394408138	0.755151534390343	1.62838189109193	2.41662162148892	2.01722903058356	1.56239748773204	2.25855072494087
FBF1	1.15434966777963	1.52124035877901	2.96103138277727	2.44094814694854	2.89260473274383	3.69211259443327	3.58202664720712	3.26076186760012	3.42857284627773	3.37627750672189
FBXO39	0.0749128084150622	0.761622857089862	0.158098852102441	0.583627873934125	0.258840675259663	1.31848645206539	1.63166053270283	1.65682282905213	1.68278645992391	0.921211955975168
FLCN	1.71106374713262	3.13245499451792	2.74874013843222	1.97605040500575	2.35807358270191	3.75732183001077	4.19377563487306	4.30682224250333	3.80530389454132	4.09923368822546
FLII	4.36426906275868	6.39875502157007	7.11828275521076	5.62711049099	6.51346599911127	7.91839372682725	7.75868932878789	7.59641966047753	7.63432631544892	7.62097432294576
FLJ00050	0	0.364852927130537	0	0	0.0556168258326213	1.38000951831716	1.79384765570943	1.93521264005043	1.19229485980354	2.0454321737105
FMNL1	4.64701986751071	6.56509014296837	7.41956300912686	6.09165098460297	6.94294776467133	8.07570350827754	8.39643903922216	8.22067451600571	8.01212398568447	8.20175406707499
FZD2	0.213990639610454	0.253182781404547	0.158098852102441	0.583627873934125	0.83678642043481	1.55024758321854	1.05499290804191	1.2105753384627	1.75047507471566	1.95051117538347
GAA	1.76484800194699	1.78487159791052	3.57688598236307	2.82749805399132	4.71653631777296	4.99853134560428	5.04027125183036	4.72808352723108	4.97889984610153	5.55618771746825
GAS7	1.45472739556206	3.38512769565761	4.83730334293859	3.45830817076361	4.57621409232175	5.61069153236111	5.4546060408281	5.52161124755794	5.26392996405091	5.2954152807191
GGA3	3.75374912481651	4.44559180600042	4.93229850365603	3.84849963793291	4.75063696055646	5.53832838601949	5.53446063964014	5.56230786311935	5.15886248629103	5.63842401997932
GGNBP2	6.1045888675838	6.84785825053538	7.08199227602988	5.64270045593086	6.20458143432326	7.80853235673275	7.89385066284497	7.77611462764623	7.62327242719972	7.42879821746481
GNA13	4.09856603253428	4.72736966305131	4.91024141743561	4.46064138787254	3.75051713875858	5.44515224050808	5.71977548474857	5.57928333327249	5.36096033899966	5.41844592193756
GNGT2	0.818792541594425	1.50913742750391	1.70928586081291	2.26792741822369	2.41765587054486	3.85534723424398	4.14372916667801	4.22289175194769	3.51868597785609	4.16835350944838
GOSR2	3.74612878226635	4.0561009978647	4.19764549547761	3.6556198494381	3.68148439828447	5.23645946910164	5.28762405514208	5.24352691379157	4.88162225259267	5.04393056119225
GPATCH8	3.85818017283574	4.40697617159302	4.66886390801599	3.88266382538366	4.04140714930787	5.97951935600867	6.28013589403592	6.26164363805394	5.8226281749789	5.59906575071563
GPS2	5.30502213979594	6.34401867081185	6.17168166098989	5.96050862958001	6.08897242530128	7.38301550433647	6.88526837675142	6.93667042483412	6.73138097673837	7.34310935834829
GRAPL	0.235920534701541	1.27188729574269	1.46487721794203	1.1047696652311	0.498440134470847	2.76832964611499	3.19212020097003	2.47459209740763	2.24091342568442	2.53205576697608
GRB2	4.98799477016082	6.8388201050427	6.8640807582009	6.14109944936223	6.35277809854677	7.6346646014797	7.88071671874464	7.79076370789663	7.67117921121958	7.66218318138234
GRN	5.67373269004159	6.4411759932063	7.02847550201876	6.31101815018111	8.25132495881645	8.20311170862424	8.13576468279745	7.78857580598835	8.59392749187829	7.96473427829357
GSDMB	2.35159949087178	1.3688392392547	4.03185140809196	4.54957107937109	3.97083583263729	5.33100968819082	6.18605252247802	6.03061621838547	5.22975066653625	6.26020520151812
HDAC5	3.41955540688064	4.56439888249191	4.71667078454164	3.98929166159683	4.66382470249945	5.48594881634563	5.33197817759472	5.35023212504522	5.17640111485327	5.37980506194034
HELZ	2.50847153111138	3.4307551760251	3.71561810704074	2.99995662067849	3.09196958522119	4.35400960528905	4.85758529828008	4.85478597480557	4.35454487728552	4.18512815293788
HEXDC	4.88680176779711	4.21542624040857	5.78906238583045	4.82414808502994	5.43989999295762	6.25360693637334	6.27538976608353	5.94414662903336	5.96180413648162	5.98465344168478
HEXIM2	1.67138053355231	1.072478342404	2.10846796772717	2.57699431686486	2.44394609226162	3.15018308130617	2.87829472672214	2.88824891257572	3.10138803260387	2.92055316562174
HN1	6.24536346424259	6.75033130270471	5.48920064137088	6.37308433208694	5.60685481467667	4.79053550322663	4.87302644865774	5.08853431006195	4.83040779612173	5.37250046406217
HOXB3	1.94871017760022	0.310098047003382	1.15552077153764	0.673104204641048	1.16224610546184	2.23925314693899	3.09490420916335	2.65194953179794	2.81562657838468	2.74501002565513
HS3ST3B1	0.728864644036334	3.35162989163674	3.2896627027992	1.03896868257205	1.18736193487715	4.15939554408571	3.96400850459819	4.53972916710746	4.24538382574413	3.33928745908409
IKZF3	0.213990639610454	1.15246833916913	0.216786464163707	0.99799759653862	1.07072878902288	5.43793790645642	5.61931119800696	5.6436425604773	4.96946199516614	5.55134386410808
INPP5K	2.22025353763677	4.13894406097046	3.44502042679792	3.62903154755091	3.86195623340506	4.27726422493107	4.74002023043613	4.52227897903904	4.72358339103346	4.40869828307027
INTS2	2.08784975594286	2.10739627929175	3.052484372545	1.85125114005905	1.5965169269808	3.59166980129058	3.79744210849052	3.33859589601567	3.13554578804193	3.05894710029568
ITGA3	0.0749128084150622	0.310098047003382	0.405212732441481	0.364753217350168	0.350637034870553	1.99569666208707	1.60500736672158	1.55065590423706	1.51128062611699	1.3056702585308
KCNAB3	0.804188459062464	0.879134723214712	1.71946924855862	0.821381175182419	2.13096027340727	2.25575892110395	2.58291474196059	2.48903646510057	2.84688815827758	2.47862735794625
KCNJ2	0.0990435688686346	0.337735236779189	0.127834806488443	0.0807016863788419	0.282343127627512	1.09822125973945	0.888166230636314	0.716479684761674	1.05626025310289	2.71066449836859
KCTD11	1.96849258772354	1.48462264032788	1.77910472954438	2.7140152659883	2.21884712268009	4.04296999161469	3.30405984785446	3.4048468874626	2.97974274293142	3.69598066374989
KIAA0753	2.8970433795647	3.05548281340106	4.1939985115417	3.56968538314026	3.69905472090176	5.15740622082355	4.7970594828572	4.80080788995026	4.69093559819553	4.91913558542131
KIF18B	2.71384819786732	3.54778556023945	2.45776553633237	1.71462506741324	4.07038522031005	0.183736899080686	0.56767445035281	0.355735863371873	0.824642164249802	0.306342851144144
KIF19	0.146126987789935	0.223860380926427	0.0330362173740078	0.0542995531130786	0.282343127627512	2.25575892110395	2.30513657894388	1.95615798111938	1.62384737612778	1.72819046323926
KIF1C	1.67940497995333	3.69127286412908	2.24866570769549	1.89654082593477	3.73356615253552	4.40669514647541	4.31795319933885	4.07992490965567	4.11235170313155	4.52197035716851
KLHL11	2.22025353763677	2.7610695137658	2.0040375458125	1.49664396038629	1.93728494258887	3.08701815091247	3.53691272780603	3.84465697315197	2.94163770839669	2.59617360328645
KPNA2	6.22323469864263	7.45805642002304	5.54394675565027	5.8487714114656	6.10512501092593	3.78317146242983	4.14141255142313	4.11991996268783	4.16910792049544	4.22623078823501
LASP1	4.36675585131723	6.07053012676962	6.30021594439893	6.1073867944856	6.07390010706405	7.27532012113692	7.29499536995825	7.16719021617157	7.02952896453781	7.28666636734563
LGALS9B	0.0990435688686346	0	0.0653328439641018	0	0	1.15211784105186	1.61839549954899	1.12067047826063	1.20843153177013	1.0180164689958
LINC00324	2.23121265660702	1.94617847334866	1.18521545304324	2.26792741822369	2.31314126675823	3.54542697799581	3.62908325741184	3.41622884145162	3.80795393201794	4.15776943989005
LINC00469	0.278804923055169	0	0	0.0807016863788419	0.082641345560821	1.27055880077271	0.865888229176197	1.34369752631669	1.33141183171593	0.999168246887839
LINC00482	0.0749128084150622	0.417605449173023	0.741343144437804	0	0.943830614563514	2.18857159670863	1.86296648750217	1.10199709290981	1.49821331886209	1.96028928897146
LINC00672	0.45741740100439	1.49693210378714	1.44045976993807	1.06565028310251	0.703857134218279	1.98583628018581	2.77448383816032	2.31349580527963	2.00262087247875	2.31298563696704
LLGL1	0.69759834061503	1.87250993138734	2.19858498865208	1.73138668361966	2.08492401034815	3.03058457101954	3.22749731776376	3.34257837806131	3.03959400510999	3.07703507059947
LLGL2	2.96426893660138	4.07674954304531	2.7337469146454	2.92178975309389	3.58082547100354	6.37284011603843	6.60456155637235	6.35035054889439	5.57522133231314	5.87067479984796
LOC146880	2.99030590336009	3.63111800393021	4.82084440365303	3.72212073497851	4.48926267508496	5.79984227890621	5.73752236354405	5.63473830894832	5.58143013477333	5.67673700673441
LOC284023	0.475964167291349	0.970240981219166	1.51250623886056	0.912390398545807	1.67851743146937	2.46186745558636	2.38563804208336	2.25553531915104	2.58787428756869	2.97943806877134
LOC440434	1.8020736161117	1.05593402765767	2.66164144380165	1.49664396038629	1.86129056369391	2.87367743778599	3.37281883706296	3.07217611379201	2.53126748821146	3.06349039790645
LOC440461	0.0749128084150622	0.0675814359494905	0.187741057851909	0.927015696631448	0.258840675259663	1.62838189109193	1.91813896760191	1.50873872019848	1.28651370361283	1.86980466656005
LOC645638	0.847564550040215	0	0.300570728137013	0.789722642307092	0	1.34957591320103	1.70878711908107	2.15947178311442	2.26425780017515	1.880143360624
LOC728392	2.90048010452681	2.15477895500571	3.79960960987687	3.49557989843978	4.07207182123324	6.01206763075053	5.91142452453487	5.89685752475787	5.85949953618713	6.09750044460878
LOC729683	2.40096299681203	3.65053161982243	2.01234457819072	2.53464827363847	2.21274398717836	3.53193785045681	3.63238643449212	3.63008752185554	3.68071449629982	3.86686645356428
LSMD1	5.98342919896846	4.59048017657092	5.24055296830941	4.72928901762515	5.50127641969195	3.72508560976624	3.70006141684225	4.21422377377865	3.26847508233675	3.80851891999486
MAP2K6	1.96849258772354	2.69849315542058	2.27652159126444	3.06090393704922	3.53508951636072	4.57398729068298	4.52583663329019	4.94136603848243	4.67795652056708	3.78395223737176
MAP3K14	1.50073913738841	2.88332090626523	3.69512391669178	2.57699431686486	3.24034840009447	5.05385005825232	5.27182519867001	5.27199666062361	4.83301216120917	5.34477402751207
MAP3K3	3.75564793783539	4.95521759627208	5.20112703626206	3.84849963793291	4.66605990386104	6.33304655325381	6.60959823035073	6.60074089720465	6.18564871947033	6.04275535956323
MAPK7	1.23278365692302	2.54690618225196	2.67216550442963	2.04471584013351	2.34697101554348	3.78601526085771	3.94021682093916	3.72161562849869	3.71782541638145	3.59603608393382
MED1	3.6575060223732	4.25763462739568	3.82812361201626	3.30997675053937	3.25823748355793	4.84609405058839	5.00375366575239	4.9241949910565	4.64868912608442	4.78251465403224
MED11	3.56524781426778	4.41996323323549	3.23747016229781	4.08695109658108	4.1792415029433	5.18352274724063	5.04894906822236	5.14890884724674	4.96353183099689	5.60297222691236
MEOX1	0.0990435688686346	0.0675814359494905	0	0	0	1.49570347921341	1.70878711908107	1.84825112508419	1.61176500693503	1.95051117538347
METTL16	2.36160823964	3.4146247983181	3.9987877352636	3.50535852181046	3.95264010530036	4.35592473953563	4.74002023043613	4.70661355349297	4.21974069786821	4.34107760770419
MGC16275	0.169104733692995	0.0341864038982565	0.0653328439641018	0.0807016863788419	0.703857134218279	1.88333840819153	1.79384765570943	2.04682168701009	2.09231066419234	2.36544110419043
MINK1	4.28497227475637	5.27229709848768	4.93776048343229	3.91969864985009	4.98443548548389	6.99194576774699	6.93961027131068	6.77404455550242	6.61627904071365	6.92378702863698
MIR451A	2.9773461567909	2.26684412079552	0	1.0254405250364	2.09159124424994	0	0	0	0	0
MIS12	2.97082236385236	3.38843509216335	4.31813319760511	4.13183134871637	3.33890647187418	5.11506315434051	4.94917147928521	5.06582854650034	4.46276644896644	5.17881458538057
MLLT6	3.317843098716	3.58285360582521	4.60713043936267	4.05900518179372	4.23901840874105	6.24019032256419	6.50851325453848	6.34886642719232	6.0427812779472	6.55979233652977
MLX	5.17129259030168	4.75965465251849	5.62676016423191	5.0472177924604	5.01632177363586	6.44793235332549	6.42621657067446	6.35971469737564	6.40717441393864	6.40819311719724
MMD	2.91074142986603	2.07492057665671	2.75370345242281	3.40967149533127	2.31314126675823	4.52716484653788	5.43771312278707	4.39957991665362	4.92254703897498	4.55944320655201
MPO	6.35369479915296	6.58792608611642	11.0936060626156	8.85182789735217	12.2311202985613	2.69759885116668	3.407935929047	4.81090416632186	2.45892218232639	2.1770410452532
MPRIP	2.39122449395467	4.72475538063136	4.97754897082011	3.9251727782349	3.63659896302543	5.47541694996536	5.58732966888832	5.4300677561208	5.31977443941371	5.38525934131252
MRC2	1.22183651058635	2.52903628085118	2.28340232733338	1.6006536230817	2.6386177544249	1.0036623927241	0.452795275570252	0.640876517155149	0.865920455868864	0.880595062305797
MRPL12	7.35223861808018	7.03886173766657	6.07486428892188	6.20924421019276	6.80523421717433	5.02043109918525	5.32076092150188	4.9840577775097	5.13373336681511	4.64225880004861
MRPL27	5.32498130622023	3.40812180835133	3.76806990039541	3.91969864985009	4.32922657020275	3.10534922493221	3.16956071307178	3.07696498037632	2.85715994168019	3.33553575212296
MRPL45	6.16584525880093	5.72494977369413	5.98433611829826	6.27395736761578	5.572116160425	4.52546418245581	4.54173406523192	4.88786536378679	4.90408864932227	4.80031673548669
MSL1	4.70122939333581	4.90875554937953	6.25236129006743	5.45614560485978	5.85968346357154	6.9395902412624	6.9096355581808	6.81008413357826	6.76245312404604	7.33725857257908
MSX2P1	1.0714051156689	0.443275570003932	0.800099288378031	0.321127466982711	0.282343127627512	1.87267643837962	2.17527910510435	2.43037047069344	1.81512968192909	1.76212612181605
[truncated: 2,805 more rows]
