# Supplementary material for: Bioinformatics analysis and identification of hub genes and immune-related molecular mechanisms in chronic myeloid leukemia
Source: PeerJ. 2022 Jan 18;10:e12616. doi: 10.7717/peerj.12616 (PMC8781323; doi:10.7717/peerj.12616)
Supplement: Supplemental Information 5 [file peerj-10-12616-s005.txt]

CML-BC11	CML-BC12	CML-BC13	CML-BC14	CML-BC15	CML-CP10	CML-CP6	CML-CP7	CML-CP8	CML-CP9
ACOT7	4.12524801392008	5.05848775037111	4.59611925396317	3.13835761370405	4.27753656214738	3.58967965078564	3.42516225487617	3.45445664305505	2.23206589710023	3.37843563191785
ADAM15	2.4250254798117	3.73869063822681	4.28936876320379	2.39959915306684	4.62528665646548	4.69736930374025	4.69120464279769	4.88507454250403	4.78059458026417	4.58163651836969
AF508906	0	0	0.158098852102441	0	1.84559923908574	3.33661255960858	1.66644572301399	1.04623520143537	3.59313199700545	1.20739901282813
AGTRAP	3.24941718758275	4.33680720260746	5.2754831210141	4.44166901334277	6.65241082122994	6.36514233522967	7.11722310400958	6.9543417621679	7.23746566466397	7.00671950170699
AHDC1	1.23278365692302	2.8926677603123	5.25024337334693	2.80787697039251	2.76911535685137	0.412192485359107	2.05481020700022	1.59733692670833	1.48385232206699	0.865880871504869
AK025140	3.62463614441678	3.69394847228415	3.42959606157908	3.09692041810766	3.17592978524857	1.27340481692404	2.58723376727765	2.62748398877769	3.13533216618961	1.0290313331406
AKR1A1	5.61793801452119	6.73579831002637	6.07981321286069	5.93133639343329	6.46743090620048	3.80653481984341	5.64099079778164	5.71143772812404	5.0616513885672	5.00986708740382
AL050085	1.52765788792777	0.28192106407475	3.21964444971616	1.76433676828486	3.67039327980872	2.90763982070797	3.86580166850118	3.61307384333385	4.59717596100491	3.6455090283365
ANKRD13C	3.34079256094603	3.53590419456068	3.58526285817989	2.99649396794331	2.64316330838411	1.22562921925209	2.84863705089341	2.68951799802886	2.5787345361065	1.63137999214353
APH1A	6.25210458859195	5.7118086053658	6.80164677925789	6.81988495331749	6.59491256625431	4.99465641613044	5.55986615282747	5.32691274910347	5.28526496207869	5.42779936562816
APITD1	5.53191908118324	6.40039412066029	5.17453995842975	4.92230633332652	5.19875962571612	3.9720327780858	5.20545232523306	4.56439022851734	4.21760768932857	4.03340698980406
ARHGEF19	2.12357837013711	3.31733577913382	2.528973792943	2.63604663860683	3.6479519198391	0.287438072732515	2.22891420660709	2.33676472016642	2.1582330321884	1.66231077211428
ATAD3A	4.67838870343901	5.49114261757484	4.70262266201222	3.94865687680357	4.76321972347407	3.479931062155	4.02350777218996	4.07482188690344	3.33469698204588	3.66473043500101
ATG4C	5.55117886776079	4.92022648370419	4.7957984767637	4.86744244075943	4.61606728866085	1.09345951356732	4.41523466202962	4.32682365105385	3.96919990230124	2.67912762171534
ATP1B1	2.85160458722115	3.71254006409364	5.41595057484162	4.43272912449337	2.08492401034815	1.03921663236619	2.60250530177493	1.6748774750831	1.34284991810085	1.21784746930716
ATP8B2	2.03254093080231	4.07264340890189	4.17562400862235	3.01029499154794	2.31314126675823	0.618642449977383	2.16177230268989	2.07597277831597	1.56228004509322	0.918074008363897
ATXN7L2	2.03254093080231	4.04146913661733	1.96176939005591	2.00390996845694	1.78106948472318	0.287438072732515	1.35396012081777	1.37142397812703	1.23524918192053	0.53922123304103
B3GALNT2	2.45338050961138	3.56834536944905	3.00332085233083	2.15443290834899	2.37456885485419	0.429165483888357	2.01731822528092	2.13889666187872	2.11552097329512	1.20739901282813
B4GALT2	4.18987073503876	3.76945820527232	3.15733464029385	2.77591738757955	3.99770623392419	1.3732534932684	3.28074561577875	2.90194662110401	1.97922944462099	2.94431680926653
BC016972	3.10794304868956	2.33012949646476	3.29987839579836	1.97605040500575	3.2729774527504	4.18934903092944	4.05345148831803	4.04957033281783	5.27850487505905	4.40201834448166
BC017347	2.42024498289087	2.42980146581256	4.12289439008479	3.18777566372239	2.76077331293395	1.86617708496184	1.84825832669064	2.31875940492541	1.28234973530756	1.4214110815376
BC021024	1.75728621226723	0.741072122840856	1.01376867839783	0.56504687702016	1.32951371641385	3.62877440448817	1.75110689694954	1.73946672745287	4.18905463152675	3.32144017185042
BC023568	3.02850094411186	2.68241557509112	3.01576968867116	2.30198901412065	1.69612370560287	1.88475278224676	1.63708410462507	0.986661275087797	0.528797120448177	0.726486592056749
BC033949	0.235920534701541	2.70911285801424	2.1238838277436	0.546223442819901	1.5965169269808	0.772862767116966	0.118050409054384	0	0.528797120448177	0.0937480311943364
BC038201	2.34152082068402	0.98779163076788	1.91822538573973	2.82359512742475	2.00241712671989	0.633363895445352	1.35396012081777	1.29980043327903	1.21920097041621	0.0937480311943364
BC040684	0.122777345077661	1.13682121221697	1.85496769221998	0.56504687702016	2.90401291610183	2.86773297947608	2.55095866953008	3.93210255623951	1.96004419429069	2.88981795476725
BC047723	3.64935849493151	3.89800837064181	2.98233106499272	2.01079160260887	2.81415382014135	0.746021255029183	2.03993012744054	1.56714998693938	1.23524918192053	1.32804727374622
BC049825	0.494275526162528	1.50913742750391	2.58574169469188	0.583627873934125	3.04808309458973	4.07402751078549	2.81407064884002	4.05320487058088	2.62209946221061	4.05104446453655
BC063600	4.03431926124221	4.88319377985881	5.88830906854615	3.91052869045456	4.69590099915667	2.82988966150498	4.25050930695069	4.12230746725439	3.49657277996351	2.57731567623235
BCL2L15	1.88073825974202	1.15246833916913	1.90043300209981	2.59999368254689	3.33610177880286	3.33661255960858	5.09281390567921	4.48991243842124	4.74740859411231	3.68746310329465
BCL9	1.71887106665507	3.19800777518997	1.5922510559111	2.36242034532662	2.13096027340727	0.171185630648677	1.29251317937856	1.22443448774805	1.91093428214787	0.160265991458922
BTF3L4	4.3187579115016	4.96189313177345	4.39797098855727	4.61199788831407	3.90233353807856	1.89089190886844	3.90943417402069	4.11710781927418	4.07106885982053	2.9316775278463
BX537811	7.99975698974164	7.82535369305453	8.45044400910682	7.64568312012397	7.74017244463877	5.64951601082448	6.7765057974508	7.12399998237245	7.34398247092711	5.40626263372086
BX538249	4.19547731717343	3.5536897498789	4.26350318509367	5.06220139130568	2.21884712268009	1.2158812691124	3.08806044226437	2.45687699633845	2.27926880823718	1.50909835912714
C1QA	2.55718773872154	2.88800190276164	3.24806081796239	2.34073706589222	3.27004148212136	0.647936637504656	2.18900516545738	1.69362848950226	0.91491009936076	1.66231077211428
C1QB	2.21474260101549	3.05548281340106	2.66691307035769	2.54890217320223	2.82619688104366	0	2.01731822528092	2.61769903115137	0.700461596244569	1.22822079850981
C1orf162	5.09984618531885	5.42020335164534	6.31875457360698	5.96671541013354	7.5987370390191	8.94580337238406	7.93546271226553	8.22605283053043	8.54320941430995	8.73296777079082
C1orf198	1.91512448988447	3.11658808873025	1.22864200605917	1.56369368997769	1.86129056369391	0.377635429295249	1.95522764015198	1.4396592738897	0.273028301873141	0.18177413201333
C1orf228	7.38955529577273	8.1682773934268	8.65603267723846	9.69996732628102	8.73998107196268	7.30772064763431	7.85671958479955	7.64123529319442	6.89259922027934	7.40014936653315
CACYBP	7.21268327471375	7.53337753242577	6.25455139174223	6.22153158837901	5.9938592899081	5.05125363762971	6.15847402498275	5.93572805184851	6.00988461701147	4.92791669639489
CAP1	5.83956318479455	8.17463701009038	7.61154496597092	6.98186600863652	7.17939728218113	8.42998241635292	8.53575747223362	8.36942765432692	9.48282275179999	8.0240724480676
CASP9	2.5958580745508	2.13915700444853	2.45776553633237	2.14194978102483	2.71832384022224	4.30994206875408	3.20939260672501	2.9688993190815	3.91543458109192	2.95372412937871
CCDC24	3.53902771279751	2.41690306184909	3.78513844999462	2.25639247048679	3.43640718595358	2.10142074536873	2.49204558645572	1.38302301007866	1.9981629102359	1.0290313331406
CCDC28B	6.68640825449754	5.32675473505193	5.85578721547916	5.61756230174253	5.87667146780907	2.49310725259881	5.15972690900292	4.93024458865184	2.99157157637311	4.10692111285917
CCT3	8.44405385364384	9.5069890458324	8.26300502670721	8.47329491956512	7.57335834876361	5.72103641195636	7.26670070383674	7.32754243423341	6.14077935537384	6.38972954227234
CD101	1.49165343650088	1.85348963939672	0.946001802319179	2.30198901412065	3.74840912542587	3.11852432728016	3.56164741514856	4.02015961846347	4.36163241858564	4.10410768358807
CD34	4.53760705951122	4.73648252462235	7.92939468844326	4.84643859342196	4.93617075869687	2.06930009626118	3.91147935712199	3.18308712436485	2.19971684484761	2.18851614955424
CD52	5.93565467401359	3.3718217616308	7.58063014269889	5.34957672823737	6.4648654793863	3.33661255960858	4.32605116445019	3.04388450363908	3.83610325449883	4.43821265396386
CDA	3.6473144032404	5.58781920872765	4.25827395201774	5.64988178294034	7.40173699693347	9.11313830263153	7.94422994390482	7.93589491920515	9.01970541163179	9.39876049686891
CDKN2C	3.95721052746339	6.24851401278385	5.66018566433089	4.08042412159673	3.53753316309992	2.70305112094755	3.63279170579096	3.87779759374088	3.03347293657051	2.68666960558662
CFH	5.29787295334685	7.3506674721798	5.78603745082436	4.24413112696389	3.01339176671323	0.971312781507516	3.16550869128832	2.88164844009278	2.64029269476171	1.46592082397661
CHI3L1	2.83014019697688	4.2684453933459	2.45776553633237	4.91773691915262	5.76014382236387	6.96541168751555	8.07120739229328	6.00633110566201	8.99672150009676	7.20667621838685
CHIT1	0.494275526162528	1.77479706911455	0.637763912421168	1.53533878548013	1.36296610960671	1.79594367192605	3.71705551566584	2.56775328975176	4.7627136548289	3.42652396980262
CITED4	1.48251015351297	1.6480734902079	3.4480856092324	3.23849129009084	5.18479709778691	5.56133165309669	5.40952176067944	5.9528543710273	6.48998781295438	6.08791788096423
CLSTN1	3.42433818553416	5.39329274745447	5.99851803721939	4.8406567995006	4.68712336070628	1.60002384357575	4.20287563398893	4.23059604597655	3.8544019107376	2.64081470758312
CMPK1	7.00508321321897	7.17292421087442	6.14359613044156	6.12255578243016	5.02331291736395	3.03228725520861	5.76380169712102	5.50599336945332	5.08065069054257	3.37610523818006
CNR2	0.299778370738319	1.83421523256086	2.05317706008212	2.54416650382142	1.5965169269808	3.58400718889334	2.25491980552484	2.9059722104097	3.48989977966544	3.99443627344539
COL24A1	1.23278365692302	2.10739627929175	6.02647037348069	2.95428062764975	3.10191041924087	0.342230267383622	2.11284168194738	1.38302301007866	0.811666755349687	0.711776785352259
COX20	6.53128521543565	6.43838640683692	6.22313596725035	6.05716402796125	5.85234120482668	4.03436800843205	5.91416746914493	5.46360523381624	5.60460894241434	4.0597829962167
CREB3L4	3.78569390563405	3.18665395704412	4.1419483961607	4.42115297598275	4.07711982572291	1.85365906689324	3.60272984259484	3.5857295436417	2.44022346289876	2.34445666292309
CRYZ	3.96543771028599	4.22470760162589	3.74582365185748	4.43144746323637	2.09159124424994	0.305934321257611	2.52981303229512	2.68951799802886	2.78359258202123	1.14306748487955
CSF3R	3.43859211676136	7.04358956198938	8.22453138462038	5.85977109838415	9.07325794725072	8.86346993985948	9.47201667170668	9.28201543535657	10.4922073391787	8.98715776593361
CTPS1	4.4617052089542	6.19379849853123	4.43242796210312	3.97704526439004	4.64921086649261	2.27105135389016	3.98518241111405	4.13608226786463	3.43189739848461	3.29207520241424
CTSS	4.73819147498062	6.60828025769821	6.7253768352732	5.87304980501446	6.85261446000785	7.02419265160319	7.56202672102344	7.10355094266004	9.16835021239679	7.53734557684453
CYP2J2	0.122777345077661	2.24511668243374	1.77910472954438	2.16680894952604	1.09747430342824	0	0.376774371901832	0.482140464578766	0.0732517980427592	0
DCST1	0.0990435688686346	0.16336473226847	0.478996267538237	0.132099198133889	0.372701667779103	2.78774055445582	0.376774371901832	0.393168635080931	1.40091477766905	2.17785229713909
DHRS3	7.15450425117323	3.81441317374506	4.85010491417925	4.11915024945394	3.53264172353226	1.40791441722933	3.04399531582554	3.43229845280374	2.30230346466039	2.25597368478625
DIEXF	2.81928704671218	3.10858871268382	2.1006978223361	2.1851761969903	1.21204799483701	0.130255599432723	1.76926437260085	1.85224733664722	1.29771429269541	0.555789274230282
DPH2	4.85527170727982	4.76093114476688	3.98829798599673	4.77749804924509	4.32073915763012	1.05022959137686	3.50859252874547	3.25428484326977	2.63425374000911	3.02089828666744
DPH5	5.02467635368731	5.49037326342178	5.38749369240029	6.38670527988241	4.85522687595002	3.89776550961883	4.50736077174221	4.85727770320296	4.086632100358	4.2962989446348
DSTYK	3.00315026808052	4.18911620233229	4.11327217953255	2.4048330534108	3.82642426916009	4.32815383986048	4.65748152803357	4.78807713535679	4.90494044341688	4.23974390759431
DUSP12	5.1272382472044	5.75408692542395	5.32217163013915	4.95745960136537	4.0838231395227	2.30822424906585	4.50736077174221	4.14292065957468	4.04399208524441	2.91250852770953
DYRK3	3.03163868535262	2.915773347444	3.78513844999462	2.8545268384291	2.90022020291192	0.210986418539197	2.31795402460063	2.65165991306193	1.20297223223706	0.681899432359108
EBNA1BP2	7.95789937414983	8.19272194265895	6.69699193020881	6.77005582467903	7.25688614722171	3.53780622626543	6.28927255269732	6.36474106748915	5.57101820110216	5.80744715328802
EFHD2	5.31407016461943	7.58618035898371	7.48444699667589	6.47985302631749	7.8547121035602	8.39288297685381	8.36167188488542	8.23137629317923	9.21265449522605	8.72989124509444
EFNA1	1.79470493900671	1.75443446769786	3.72575705237414	3.4532650526903	0.883638267263651	0.0665973377287464	1.35396012081777	0.298347133810351	0.7682078085997	0.30449504396661
EFNA4	3.08396192450003	1.81467982878112	2.54623992787434	3.19987013857947	1.66963305993011	0.462523926176668	1.24139886664037	1.06075208780619	1.3129169418811	0.417590312063873
EIF2B3	4.73530759883627	6.03086881930671	4.71667078454164	4.91590509343981	5.17776483072081	2.77451990097109	4.78342755171031	4.63521118064501	4.21356311672544	4.03931013877954
ELK4	2.98384058222111	2.84531589900531	3.93685742013253	2.95428062764975	2.31883493414267	0.732410874999618	2.35449357651316	2.562662281711	2.55974297675296	0.892213454382507
EPHX1	1.79470493900671	2.14698912454116	2.16171784718007	2.24476455220088	3.46493082931272	3.42810457670926	3.69347812567064	3.53464462553688	3.61476208311873	4.20077007082633
EXOSC10	6.37762740160289	7.12515254509607	6.69602533746308	5.98386623725902	6.26555126137005	3.94278302902401	5.89465680096707	6.31338201746831	5.86140133428088	5.03593506287943
EXTL2	4.27838333874414	4.59907020497261	3.98829798599673	3.73256533441353	2.88878186966522	0.825092536308412	3.05143360501408	3.56041318335404	2.48788677577505	0.95601591528678
F5	1.40719972534756	2.25239558049939	2.19128654461274	1.51612109929333	3.26119754984253	1.96259325511671	3.95377177380779	3.50044230403929	5.55512406387447	3.25196837125555
FAM20B	5.58467754391831	4.68361625181409	4.0379673651046	3.43547400456779	3.8383657564006	1.68019402981128	3.74714113494746	3.81067181372722	3.41790407503211	2.11774905395355
FAM212B	1.78729843251121	2.54097410839151	2.213072035795	1.6006536230817	3.04808309458973	2.67486573359565	3.50859252874547	2.86520173158054	5.20910248891374	3.29947266916089
FAM213B	2.82653154444821	3.02180324056421	3.61829227652236	4.29293635047238	3.36390632655908	0.850515043364945	2.83577150883748	2.71268454633355	2.24004108112014	1.83514174469396
FAM63A	2.91074142986603	2.8596853559254	3.57688598236307	2.964950323061	3.58319292745991	4.14637466294123	4.26657670629403	4.0164407614233	5.70597611436422	4.30490049897599
FBXO6	1.08355031704076	1.9903813837879	2.79280697998275	1.86650622119173	3.86973477667758	3.44489248046155	4.1414686495192	3.68277337051202	4.02334570548879	4.27644351454945
FCER1G	7.0874867538554	7.01979396570554	6.0703956958752	6.20774769457774	7.67895572213043	9.95158539319517	7.77778001970804	7.37931373655619	9.05453391082915	9.28927546759015
FCGR2A	2.64994655244457	5.16357001997452	2.54623992787434	1.66313910591485	2.99572818066624	5.47559688129482	4.25050930695069	3.97105029692528	6.15191828078564	5.53926490127191
FCGR3B	1.3277404319607	4.47700026574858	2.04510249490117	2.93270154975206	4.82953236510409	3.55143501833549	5.78012315217512	4.17996316956946	8.52954828836423	6.04455330753585
FCRL1	0.41959287697363	0.58838541916871	0.245258628765793	1.47690026717279	2.81415382014135	1.10406758185481	2.98695103533883	2.9456221127563	4.13019514246632	2.64855911942475
FGR	4.3901689786986	6.63289000800735	6.68014528822359	5.38178490463238	7.31109440109494	7.27053460554903	8.24751008138491	7.8752050890437	9.19320992508167	7.81157769038953
FLJ23867	0.5995158255397	1.79487626253854	2.38285928198879	0.99799759653862	2.4387262351988	2.78444673174636	2.44198779136832	2.89790976765434	3.33469698204588	2.55276400078264
FLJ27354	3.22769303887964	1.82448059631155	4.64502093232854	3.0475808562053	3.27004148212136	2.37105752411353	1.8820246334957	1.99514127502455	1.80739555255714	1.38478736335994
GAS5	7.21561776220023	7.24744370626273	7.29273923744615	8.02402007686341	7.35695451552367	5.97799203463767	6.18787943397361	6.81571728212334	5.85687045337706	6.43884534706365
GBA	2.08180800569787	3.18665395704412	3.42649130045632	3.09368309516552	4.03968429411793	5.45035809164923	5.28569424827784	5.08916041672972	5.43954019494396	5.40283251405393
GBP1	2.27423514669978	3.43395972201988	3.65589452219518	3.34851369172858	3.26119754984253	0.445941118416148	2.09855118117683	1.66540977724271	3.38950354342059	1.32804727374622
GBP4	1.57143553514984	4.43763167459356	5.62201817846069	4.21760875140288	2.36909135979332	0.746021255029183	2.57696218970641	1.65587953689725	2.0261052131668	1.09852874249641
GFI1	2.44869320357922	3.063781273742	6.81357938431742	4.0705779559465	4.6694062260676	5.74410976706587	6.82667801947569	6.73089130012979	6.51361938046266	4.76469584630448
GNL2	7.49646735578487	8.14683320678954	6.44877281634757	6.99991993092394	7.05699053063028	5.32617286084088	5.98142280023233	6.0058622995872	6.32076271768501	4.91111379638528
GPATCH4	7.14312559924686	8.25892917408927	6.66573515636475	7.17458920823713	7.54464297160788	2.931660252166	5.78459331717812	5.95042016626042	5.50305313535898	5.17715267624966
GPR157	0.122777345077661	0.970240981219166	1.03022445087902	0.56504687702016	0.755151534390343	0.875497313182967	1.87365685809366	1.58734463069558	2.65825935421032	3.41748701648645
GSTM2	3.74803764473667	1.96402248447497	4.01334641834795	3.590505702436	3.58791621719435	1.11459821852346	3.00621750057194	2.57282639570705	2.48788677577505	2.22523087234624
GSTM3	3.17190690271549	3.29283544197496	1.67829717906886	2.00390996845694	3.13132843090415	0.445941118416148	1.7960791591737	1.62690515890759	0.448475698618018	1.65464002434003
HHLA3	2.39122449395467	3.91186493820217	2.65104004858721	2.89228158337337	2.77740944204388	1.49108970773206	1.65672476213754	1.03157075517945	0.554607005872038	1.97721720078096
HIST2H2BC	2.79733269250754	2.25963793827498	3.77052066305851	2.86215724339609	2.73545380116308	4.97456384909468	3.82515433833861	3.13930259282384	3.7852327352684	3.87738546044592
HIST2H2BE	2.78622894623004	2.90657547066735	4.80419552408444	3.80165126586942	3.9249088472583	5.18342138594053	5.43391507918914	4.6242574751907	5.92462105260308	4.20602781730642
HIVEP3	1.77985370620215	2.03327012119127	3.77052066305851	4.31395409516361	3.35562108324787	1.03921663236619	1.93927828058521	1.61711626127713	2.0804168490248	1.64692827341914
HLX	2.5308193897174	1.86303113027757	3.66382620263549	3.50292007267247	5.20492208112361	6.12293108045583	5.82854930731433	6.64438341354444	6.36336965584309	4.91593462766585
HOOK1	1.25443185725297	4.00745691623884	1.87332610718426	2.38907404199915	1.43813117372291	0.0225424274029441	2.13401547559252	0.955925666978816	0.554607005872038	0.380868226116287
HPDL	2.54845172850047	3.1442416938469	0.800099288378031	1.42632554206174	2.31314126675823	0	1.76926437260085	1.4172708613076	0.629376730267855	0.769736975381367
IGSF8	2.62107419599988	4.35043848616832	3.42959606157908	3.793693136682	2.96337829311467	0.15086576103721	2.29306984222432	2.70346251933488	1.47035628843877	1.61566231592645
IL6R	1.73436008681271	4.34534183606626	4.62890384833355	2.60909173812931	4.80337192219682	5.38824574184392	5.82692490136388	5.48461854411072	6.74278682776287	6.10736589887117
KDM1A	6.21497750859949	7.60336039696639	6.99166193880149	6.30613137471128	5.77368113251326	3.87161788001347	5.94594383005215	6.40298542076989	5.54711084479482	4.38009032494837
KDM5B-AS1	1.44534629558877	2.11540225149136	2.17657794757476	2.57699431686486	1.99532373624176	0.230482488514156	1.69522167561951	0	0.502517070873455	0.96844466758579
KIAA1522	1.42639908687309	2.24511668243374	2.9041340250644	1.83583302599898	1.53914051063095	0.305934321257611	1.3418783211896	0.986661275087797	0.448475698618018	0.223851724571631
KIF1B	1.74204268017308	3.50880786584067	3.0074824113587	1.72303021799612	2.96337829311467	3.92942465168009	4.16566068489337	3.79339075178084	4.9782888493127	4.12784874726991
KIF21B	1.23278365692302	3.79460592160298	2.15423000156868	2.81575745496046	3.47005689735912	3.2932371589999	4.53016723314616	4.68642742544963	5.46528186167981	3.62013211192407
KIFAP3	6.07675916738403	5.79016879717179	3.90598098221285	3.54382339535019	2.73970469868671	1.00566417696328	3.28706061532223	3.26686068053618	2.79986996329014	1.93351057233859
LINC00623	0.278804923055169	0.841017807098719	1.85496769221998	0.546223442819901	1.7644757504659	1.36445656654093	2.14100490795772	1.65587953689725	3.04717391281214	2.55688507171296
LINC00862	0.5995158255397	2.1855243570201	1.42809430329125	0.655647386071362	1.07072878902288	3.12113790406894	1.91501867953527	1.01675571840077	4.03255837107211	2.56099440429106
LOC100133445	2.18122745031084	0.541618628199755	1.24283181742383	1.96191624486622	2.6656787005553	2.63884154992407	4.0809702708944	3.3926833518477	3.94256768811947	2.63692685611454
LOC115110	2.45805263592473	2.24511668243374	2.40195360361883	2.86595736511209	3.26119754984253	2.31736971999095	4.92276626157471	5.23949125556227	5.46102335356871	2.89308139663015
LOC339524	3.22769303887964	3.42754349617337	2.95673344891233	2.76374762543321	2.60639143356845	0.15086576103721	2.65227356118286	2.37211492007083	1.78576529108753	0.620221871648973
LOC728989	2.8970433795647	1.99906173842467	5.12847274479318	1.33056782515538	1.7644757504659	0	0.872912338044305	0.664281939157157	0.392330966405749	0
LRRC39	1.89459125635268	2.71965495967149	2.6133093915128	2.81968161361283	1.22423440890795	0	1.37782435625079	1.21148164398906	1.69584759347986	1.17559179679206
LRRC8C	4.54421338247834	4.98720030497979	4.19034228503818	2.54890217320223	4.31077365272948	2.48906609191619	3.19938338073284	2.96118190483898	3.13104987891293	3.00891515193098
LRRN2	0.278804923055169	4.72082505305437	3.73079992926976	3.2874844686353	4.10539627279348	0.0881303703967951	1.57650497819604	0.482140464578766	0.0370907624781613	0.116263179501305
LYST	2.76753065303851	3.152046333103	4.7192103567159	2.80392052690973	5.06879275295733	4.51662195684946	6.20131592022242	6.10155172618914	6.70367157291777	5.13711441192458
MAN1A2	4.35803327300904	5.93064147879619	4.88218720749182	5.67067069195561	4.77879540383142	5.70108600719505	6.93293680999398	5.96255032540146	6.21194440955535	6.33168487481929
MAPKAPK2	4.16722395041447	6.29903491529181	6.60900906223633	5.58853261915838	6.18132969606849	6.69243487080363	6.64747464819851	6.69498994701952	7.7001711637632	6.56773167793962
MARCKSL1	6.5204373897219	8.44006992490289	5.93165699714573	7.39212697063178	4.50807438515428	3.25329030783119	5.07193663818554	4.98455030568927	5.6980368990364	5.24704543894261
MED8	4.33027100160652	4.52887376662055	4.48261784575159	4.26154564578182	4.83946909922585	6.53204773813532	5.53620315301412	5.66349705993846	5.90343570885922	5.06877346468804
METTL13	4.19827245876851	4.80614847363043	3.89029136913248	4.24559039260129	4.44439061634291	0.94794886430711	3.78778876213267	4.32682365105385	3.26995686792896	2.27611087278862
METTL18	4.37419060095094	4.81108624370589	4.40429741530032	4.91682129703552	3.17592978524857	0.633363895445352	3.19938338073284	3.79989543169373	3.13533216618961	1.65464002434003
MEX3A	3.00952982073023	5.11148515733287	1.47693269701038	2.97554168788625	1.43813117372291	0.0881303703967951	1.7960791591737	1.61711626127713	0.7682078085997	0.681899432359108
MIER1	3.54562754842618	5.06780081465329	4.80060277243393	3.93966971350478	4.13312914571119	4.84932857704391	5.59401191529484	5.06686011321674	6.07820684820761	5.4005412284499
MIIP	4.4311406832716	5.06263431389439	4.30466840413996	4.72092035760225	5.33423455539146	6.0805882616776	5.98676718063724	5.85161105678976	5.93509819359478	5.66294700092058
MIR181A1HG	6.06838087604782	7.35342022176401	8.53944476609247	9.37011836268535	6.11783647370343	4.91179599018157	5.3661879605678	5.76561114503346	5.26586576553508	6.09572857609399
MIR548F1	6.16441659595045	5.29450373903564	5.11599984365305	5.0421884772215	7.01420493499903	3.4344229555515	3.92975669719673	5.559363156801	5.29295218685058	3.53912628939292
MOV10	3.03789376877297	4.04146913661733	4.73686328159338	3.2987744422761	3.69029630765146	0.837859787074906	2.45886744680718	2.55242605084488	2.48117338439168	1.13206104063494
MR1	1.58003388395821	1.82448059631155	2.84024148903053	2.20331254381128	1.98819529684123	3.54171332210641	2.70510585681295	2.65644686005253	3.32722957047926	3.34546250563362
MRPL20	6.66686565175265	6.2862371682935	6.21281066726527	6.12929061314502	6.28640517837662	3.86383633786432	6.10720063574872	5.97218155073181	5.13832706746577	5.45344718040129
MRPL24	7.47372089204546	6.20087007850007	6.94875372000275	7.39245634762382	7.34932475617415	3.89318552345904	6.34896958509017	6.21175783157172	4.99134072319121	6.09218350142509
MRPS14	4.60340197876887	4.88904317055659	5.62946288879878	5.30967406981836	4.49178512071037	2.11721681115754	4.68045079659567	4.61321996671593	4.38159710462507	3.25450797948859
MRPS21	8.10906427268095	6.90063987966471	7.43798805751442	7.58731978267117	7.10535435076709	5.85149418452024	6.47704766303689	6.39942046379745	5.53013680084497	6.31596572151428
MRTO4	5.65095911793229	6.75161606725393	5.29774246006764	5.27365151948352	5.78914487846272	3.18498434076476	4.87115895034912	4.86660295086555	3.3823151853379	4.676541253026
MTF1	1.57143553514984	2.63864491778464	2.08503084663028	2.21527800368621	3.4520354042119	4.19927729062407	4.41667532397555	4.19484699428343	5.33916316204413	4.10410768358807
NADK	4.86585847775588	6.15936389208785	5.39704182328255	4.98042808941047	5.88964117115815	6.13397258105072	7.29419684692082	7.22089965486646	8.20912922664595	6.38972954227234
NASP	7.41636017160951	9.04279555282789	7.43374209317296	6.68495404430675	7.63170482152672	4.24791888241317	6.74387972445316	6.98177719959289	6.52834757205788	5.33486163804627
NBL1	1.18848766830638	3.23522120176783	3.1193839709473	0.620086986199233	2.65221167506995	0.268701607729288	1.00136318897342	1.07512435435279	0.579963254864878	0.635890219804151
NCF2	4.28234031033071	7.23164812571452	6.63075434961562	6.31101815018111	7.7442772625401	9.23788774870539	9.03772368184257	8.63663363972422	10.2658855072064	9.26239938829137
NDUFS5	11.7660732651296	10.1681238026996	10.2895867316285	10.3875694823044	10.6313616219535	9.35766412029429	9.9590212646341	9.25667469099959	8.70752373134462	9.53536500487531
NME7	4.58536524358026	4.48783365152663	4.56398576207579	4.99958137038503	3.56174464556247	1.09345951356732	3.53270895715957	3.79339075178084	3.25429220838792	2.87008074396442
NOS1AP	2.40096299681203	1.10500845167579	1.09423241318274	0.789722642307092	2.56387086785337	2.59814749526049	3.39916242941967	2.98039858298992	3.81223013849898	3.01791182126173
NRAS	4.81213021217334	5.54992238140316	5.26856442056595	5.23597248576351	4.47148097676757	2.11197064924145	4.54473453219544	4.41137950938661	4.54340854515758	2.85006976276043
NUDC	7.80549864047527	8.85436757374279	7.98809001977386	7.51746369574258	8.12631743671454	5.87955017514559	7.12186739525559	7.2941438243261	7.01297191127717	6.96855870597248
ODF2L	4.47789869711018	4.22655673009218	5.27116282304943	5.03038477421238	3.84232438776634	1.458392744205	3.71939220004829	3.4012643555039	3.40021936725009	1.77980043898402
PADI4	5.3004767583861	6.88930337012004	6.23516342528501	7.01796420625825	8.99612619493909	9.24378335854079	9.72254756589898	9.47401373928062	10.8730803414999	10.0456152185148
PARP1	6.67667004313991	8.31257907887289	7.87135279322542	6.52471537868013	6.77939979965909	2.61307848021496	6.56802127635143	6.67478290681537	5.70813379380793	4.69909001784832
PDIK1L	3.78569390563405	2.42336667854304	3.35643947507958	2.9930229843994	1.94466876994527	0.924200339917944	1.96313668200757	2.54728057035651	2.41226317644875	1.40321543383451
PEA15	4.877240484053	6.70363281192147	5.56668729039036	4.45181865256443	5.29505531015176	3.53976109683146	4.44801127463949	4.11537043044522	4.07330248532103	3.85580467420302
PGD	7.6738753002947	9.1991101555889	9.25010178000131	8.55714408102423	9.36846735236668	10.4365630976399	10.2837157305135	10.2979024404918	10.510274994421	10.5660447881055
PGM1	2.20921053247412	2.85012163796983	4.98495462802554	4.21314056114678	5.14047328002553	4.87819904015429	5.60036485989623	6.16044749841359	5.83991577590192	5.4356536017936
PHGDH	3.56741146361607	3.95041754204246	4.89459832087564	2.47120028500036	4.66829164752898	1.82188041436273	2.79647182983641	2.92989267345331	2.14979118351513	3.07074456807463
PIK3C2B	1.74968457904303	1.22825531891817	2.7437596901531	3.34034199264251	1.22423440890795	0.377635429295249	1.03176522409484	0.56594262392347	1.10156840082696	0.572169204762196
PIK3CD	2.56153598626146	3.72828722040852	4.89908511172556	4.87122868472229	5.42611859921182	4.47738307308349	5.92331807147014	5.48461854411072	6.87029266496494	5.79964310646283
PIK3R3	2.4250254798117	3.49353150080482	0.910886043737343	1.95479689591872	1.19975776483427	0.130255599432723	0.73189703264101	0.701814503879609	0.528797120448177	0.244439080916873
PINK1	3.34332011152314	3.62552293327491	4.4585013255432	3.53430289374164	4.32922657020275	4.251501734988	5.21955250432143	5.37780072172928	5.91406726756658	5.26415962568133
PMVK	5.60377731600087	5.76621476058686	5.63754081517313	5.68149307405531	6.25742106160817	4.17558514515278	5.0828668103703	5.04876830994154	4.29429180042483	5.31614137235699
POLR3GL	7.72092069987538	7.90314182780189	8.03432892312818	7.60248939769188	7.62036686731166	4.84932857704391	7.59325820263111	7.31643224083439	7.24961443730749	6.09537446037274
PPFIA4	0.681707359013749	0.517654164654037	0.680092090459703	1.20418127676647	2.18806993592031	1.30132874624006	3.00238473607622	2.28206028306168	3.5098268930066	1.49198209868107
PPP1R12B	2.08180800569787	2.88332090626523	3.10780133100804	2.1102610712277	3.0203970889137	2.88321267518897	3.91352164504909	3.83410026373753	4.76685973623385	3.46211613227429
PPP1R8	4.58108833264055	4.7583770298333	4.7115781895123	4.4904875936089	3.54483936664354	1.87858742000651	3.94979691918966	4.11710781927418	3.47983204779893	1.85535940913009
PRDX1	8.39190064264413	9.37920313366521	7.3077924651452	7.26730183114769	7.49395662552981	3.64521034019952	5.95539140602245	5.82793720321891	4.59251156187278	5.70579672679525
PRKACB	4.55951149971311	5.71707944535167	5.82664289548178	5.25348516808851	3.89663407898818	2.11197064924145	4.34584756089517	4.1849415252779	3.25822434762819	2.28110155619936
PSMA5	5.62366757454539	5.4888333231871	5.91236692624377	5.08764720920836	4.89388437927317	3.27222667934086	4.75637435247058	4.9769163815412	4.49090522930433	4.15935952515988
PTAFR	1.22183651058635	4.07058595098753	2.2626608794016	2.73078392750433	5.08642381423881	5.94259789610512	4.94789375474066	4.29954158943598	6.33526041439377	5.76176310371982
PTGS2	1.58858129074548	4.17386362553379	1.22864200605917	3.04423077234263	4.30504801865865	4.78073117568246	5.50268039703246	4.66402087362392	7.79220295810738	4.74676923874286
PTPN22	2.46270968052023	4.48783365152663	3.63452767786198	4.43656729078031	5.09225327585178	5.914623359633	6.23109813732958	5.86563111677569	6.65155653722486	5.82207393472351
QSOX1	3.62255669738583	4.91105704432281	5.97480345842853	4.26874010910499	6.52982051021188	6.74548665324899	6.62957157287239	6.9018912715168	7.3582498399143	6.55645571629111
RABGGTB	6.77098017385657	7.25674822326624	7.47395894344577	6.6479119551559	5.86358410944327	4.03852164225808	5.91976639733655	5.99550983520181	6.15033226152521	3.5139102429447
RASSF5	4.02804862686645	5.10948239138342	4.26001913655995	4.75410761611796	4.33204464794878	6.18482731995566	5.32304945000533	5.45950254992136	6.90644598104604	5.24449264854015
RBBP4	5.692687649281	5.92153820490811	5.86154608931953	5.5676835988557	4.69261563993969	2.98715531969898	5.32151214222441	5.45401409264081	4.58470389369322	3.35259189322183
RBM34	6.7728564576608	7.75086095429093	6.9203423876364	7.24741011752697	6.28422417055924	5.27721444685757	6.2429221981188	6.30426034229412	6.54815569150942	5.55480252775494
RBP7	0.889674470905766	3.24255007055483	1.84570013035437	2.80787697039251	5.31370907239808	7.18428061927143	4.01592371685066	4.9083381008882	6.65938331704748	7.20421514263966
RCC1	7.052966254026	7.49553766948421	6.67557583993005	7.53188754402294	6.61385201473684	4.90119067788276	6.01605016718682	6.07944360862033	5.39737363658601	5.24768293137663
RCC2	6.75967093653995	7.99726519645982	6.93078843455382	6.11339361974435	6.41457049080507	3.99073197110206	5.93190733778284	6.12462223600304	5.48806308279749	5.38787369402262
RFWD2	6.21290580558657	6.67480277703014	6.53562406372761	6.03750189301532	6.81911030664435	6.39918900994368	7.51555569348384	7.34858534193171	8.72316658720791	7.35160344403622
RFX5	5.72163290618659	5.40803344969107	5.89786832059046	5.48423094537655	4.57740209584713	2.77451990097109	4.57601620520008	4.79243283461436	4.20747491759296	3.28960092702918
RGS2	6.50330500415762	6.86872963239566	5.10049905359753	6.93628220743707	7.63997253044801	7.90967144196907	8.39466893850287	7.95058534299403	10.1027775594026	8.98605982728069
RGS7	0.475964167291349	0.391470288443935	0.45481862113746	0.757353777173866	2.32450621948985	1.29208069321045	1.58677979993268	1.9645877184566	4.04626799435596	2.22523087234624
RHOC	4.72952249453863	4.55117926431015	5.16804830578854	4.05568155207229	3.96176665506408	1.84103148072622	3.32438090839191	2.53693422470999	1.9981629102359	2.2148359448361
RNF187	5.74236865208995	5.38999648116761	6.03209856906836	5.7333799908718	5.86358410944327	3.6470250502667	5.04331100460446	5.1608186940182	4.36528297165782	4.69067547711784
RNF19B	2.45805263592473	5.8044764108301	5.76529795455449	4.30278274756228	4.69480671048979	7.00096686355888	5.76380169712102	5.88360481772016	7.23771462416653	5.8083116694791
RNPEP	3.16334976366131	4.16231742849099	4.52822664304553	3.17557894006381	4.06700609168668	4.00919189631364	4.86378433088178	5.07134783555564	5.7274090546942	4.84271814577722
RPS27	14.0664677822365	11.9388836096645	12.5124655832443	13.5667378939495	12.9075499093065	11.885305952924	12.2984141176121	11.8511583088857	10.9278386725648	12.0050183848074
RRP15	3.11091285383459	4.19668244341862	2.79280697998275	3.01372471714597	2.60639143356845	0.786098545579884	2.90720429408742	2.68483971095712	2.28698796377209	1.19687433293328
RSBN1	3.01270904932786	3.79460592160298	3.8210477711836	3.68818062343194	3.86000502684715	5.48374340634247	4.45363631009863	4.54773934526638	5.0616513885672	5.11072602044804
S100A1	2.49943454889719	1.10500845167579	1.535743781817	0.740892867025105	1.48951967439646	0	0.400267227119161	0	0.502517070873455	0.30449504396661
S100A11	6.50330500415762	7.6728200994192	5.95069254272395	6.69567020343047	7.96718175384085	8.29008235028244	8.72345408844039	8.24504661319484	9.25262367346589	9.88302784052969
S100A12	9.75297283559845	8.84732443189454	7.18019259631544	11.5132751513357	11.2315441582172	13.6679571334731	11.3740836501346	11.9288238786428	12.6999884922166	13.6203047407481
S100A6	11.9999427357342	10.2412571198038	9.72125731403893	9.51846622917679	11.0872862824969	12.6639323900335	11.8013512351468	10.9934965981048	11.6826194640968	12.7429755660209
S100A8	12.9480699683052	11.9547099511399	10.6682102488061	13.6471134267012	14.3971708007745	14.7405306959985	14.5045978815844	13.9954789635991	14.851321982291	14.8261000097467
S100A9	12.5947954082286	13.3619485233996	11.5598425089387	13.9478167466481	14.9761963448728	17.0629259813889	15.2796374901508	15.0705218265682	15.8284936323258	16.8422444794317
SEMA4A	0.983399390640124	3.09650586403977	4.17747202573578	3.71159996859834	4.68271443308326	4.92157445911334	5.32304945000533	5.24744491099397	6.01221492913646	5.57982620172689
SEMA6C	3.09300162420849	4.0623266513477	1.15552077153764	1.06565028310251	1.40639586112133	0.305934321257611	1.10508025077891	0.859583205297235	0.604881538678145	0.470978188281968
15-Sep	7.01581806240754	6.77612736889099	6.62636378546318	6.56647421323594	5.84644037457332	3.99358737919575	5.88532199533192	5.79467018787638	5.93448399290826	4.86532511105674
SERBP1	7.01105687684257	8.84047315823315	7.24551288915921	6.81079536995597	6.63625596128906	4.53927223564709	6.74301865579251	6.86566178225715	6.27588965829253	5.01061846058688
SERINC2	0.299778370738319	0.677602850600166	1.535743781817	1.23976282141421	1.57764386541975	1.79594367192605	2.47001182081753	3.1495253001307	1.18655885963426	2.41879622444821
SESN2	1.77237036358098	3.5625009749502	1.55861296219264	1.53533878548013	2.91908484138168	5.43205617201442	3.16207706207066	2.94952782177611	4.81837074102971	4.43485775040425
SH3BP5L	3.10794304868956	3.90956473273848	3.76561496744038	3.64681141591261	4.12502761188522	5.95217048889391	4.46899301773208	4.66520888196047	5.28237165974983	4.19813399460088
SLC16A1	3.82601124636568	5.691869652964	2.51734715674435	3.01029499154794	2.90022020291192	0.732410874999618	2.47001182081753	2.20573677309593	1.35758668926233	1.25890063568387
SLC22A15	2.5958580745508	3.03874130553749	5.62676016423191	3.67740847923786	6.19841752056186	4.51562904927914	7.3126921638927	7.32359775837646	7.70143527619998	5.83570615746473
SLC2A5	1.53652033497356	1.27188729574269	6.91840983871769	3.77157918907458	5.59164924182089	5.74410976706587	7.31133741358261	6.73514003784024	6.59710010718528	5.67247424646259
SLC9A1	1.58003388395821	4.25219871314025	2.87709723465	2.01764056723849	3.29046889978361	3.93389120151359	3.82080828753672	3.63749041308296	4.97470865842493	3.66854417527745
SNAP47	4.33408837120519	4.05817920218055	4.10940525372613	3.40445515050999	3.24932066920863	1.13543166161932	3.17575487374972	3.25428484326977	2.85283857998627	2.14537948375318
SNRPE	8.56139074992256	7.42964348841091	6.81209319492833	7.88100172056246	7.10494249850363	4.32248731809635	6.48771036313638	6.22511103900329	5.15529517422467	5.0716565810378
SORT1	2.86573879406127	4.67686964748844	3.42649130045632	2.42042178255913	4.21326576117767	4.17306845103653	4.94090205853215	4.82255998214516	5.82474949111489	4.84945351568417
SSBP3	5.68722625131258	5.90719833826917	5.56950481839285	5.58046043065652	5.84594754754553	2.41857567097538	5.36991121705226	5.14642871047529	4.60027720336103	3.99291617155116
ST6GALNAC3	2.55282634604085	3.79460592160298	3.89479155374338	6.17939671614035	4.84933786080857	5.19773024847202	6.11387688328084	5.7533748561097	7.20574794387536	6.24845457689554
STK40	2.8692508146959	5.18083993563762	4.89908511172556	4.17075626345639	4.67274480445881	6.25760157528449	5.35946178835422	4.96827965442326	6.57638315943372	5.98501102088958
STMN1	9.88279139776437	10.0464410922021	9.19631698830616	10.0004328850539	8.67501524893882	4.84696221009798	8.33353818237978	8.42062263188585	7.40975685233023	6.80168969392095
SUCO	4.37666036090088	5.18939798291855	5.06100239923453	4.7663586227897	5.60569082812361	5.51885330483097	6.55467016406486	6.71663778688711	7.0758698382049	5.67532019459318
TACSTD2	2.45805263592473	0.337735236779189	3.3367289638136	3.65342277782271	4.51180747032088	3.82268154007793	6.07972771751523	5.89681323347857	6.51813563455272	5.78302794582728
TADA1	3.44331230249445	3.063781273742	4.0938330623918	3.448204243919	2.54456296498592	0.603769234983119	3.22920510909879	2.87344852224808	2.56610131523975	1.09852874249641
TDRKH	3.78383425411136	3.03874130553749	2.19128654461274	3.01714630857503	2.02349040936476	0.360041455321468	2.63257179573725	2.33676472016642	1.8180902733827	1.33766028135207
TESK2	2.27423514669978	4.05817920218055	3.60736627587395	3.0741051061401	3.87939934696384	4.72855455216347	4.78565925209359	4.52828490702418	5.02634802491875	4.19417082705953
TFB2M	5.76044844199179	6.57165166532122	5.08974482175932	4.86649432511774	3.71856888086792	1.58495642703847	4.23426094654714	4.26391313960948	3.82554172095877	2.46776953413477
TIMM17A	5.65350734026818	6.05292155774897	5.50400392902177	5.24548490144544	4.78806072963389	2.73752572807231	4.51545134231807	4.6436736009462	5.04581482171687	3.29947266916089
TMEM69	3.42672364207634	4.82701826991519	4.39161669728163	3.32385841154046	3.09196958522119	1.67308715735578	3.48681194129212	3.26998758569714	2.41226317644875	2.12331763625757
TMEM9	5.84670682788107	4.71293212919016	5.03473728076025	4.48432034768893	4.81348984692176	2.31736971999095	4.20454462558098	4.20304991438135	2.79446454960558	3.36909138568785
TNFRSF25	1.98800740417076	5.28299895280516	3.7333147729017	3.15398336770621	4.11360848563975	0.191223272283102	2.96348642223809	2.562662281711	2.17496996828317	1.18627230931704
TOE1	3.73269555516741	3.76691915518297	3.76561496744038	3.9251727782349	3.81438311419906	1.89089190886844	3.09527553234161	3.24795557590633	3.04262136269976	2.43679763476043
TOMM20	7.01165288504532	7.04096490592404	7.20463916500227	6.47892278435853	6.4642234092533	4.54901033978493	6.13722189202842	6.39691974208879	5.57101820110216	4.93901088229085
TRAF5	4.35051457202294	4.59907020497261	6.02544470203543	4.73345521368134	3.49792925924829	0.732410874999618	3.05513841741034	2.78441246121737	3.04717391281214	1.00510111640937
TRIM45	1.77237036358098	1.15246833916913	2.77338769734228	1.36319838855522	2.47487473697747	0.0225424274029441	1.57650497819604	1.63662808480716	0.934700876151986	0.362150610183733
TRIT1	5.27554879225437	5.38917123648421	5.32800686580704	4.82707514841212	4.67274480445881	2.58306036661933	4.17420331835842	4.08373424753966	4.14513666957862	3.07936493884762
TSEN15	6.39874133836186	5.52233801545116	5.38988665590403	5.70395920919966	5.33774410442727	2.83944395976061	5.33147548552413	4.96635333991	4.44851477794446	4.29012342674184
TSPAN2	3.7365464002247	2.14698912454116	5.31715114556999	4.89467020486686	4.66829164752898	4.45580390495456	7.00294361454879	6.27887422057282	7.20752845292237	4.70095326955061
UBE2T	6.27446056513242	5.00346899322458	4.66095995155819	4.78654858169569	5.11697327729915	2.89242139034803	5.0112479365252	4.77162513019923	3.58062476847785	3.37610523818006
UBQLN4	5.20573132221099	5.99334820433152	5.11310610322133	5.08112338991488	4.54497754761677	1.84735908956937	3.78332850250627	4.02756869704573	3.68363195503526	3.1628488755017
UCHL5	5.0658149990154	5.68650572745753	4.48858450764579	4.27446995908721	3.65246820505958	0.850515043364945	3.71002266844416	3.81281746423991	3.48989977966544	1.50056561235705
VANGL2	0.547855083895729	1.27188729574269	1.3117599595569	1.77245803092188	1.54886311427884	0.0447380365819034	0.73189703264101	0.415931259015479	0.176595285107097	0
VPS45	4.4535397896088	4.94851102856375	4.98389900158951	4.50883270899887	4.41412463707563	1.48298467635419	4.01020939657739	4.28570461854239	4.31520358717522	2.67534179284063
WARS2	3.55438062494522	4.25219871314025	3.6899545547266	3.59966359903976	3.88324711970153	1.57736329374182	3.59001680391164	3.63749041308296	2.60984191761868	2.45898805905958
WDR3	5.14762707231156	6.35589380846901	3.88803600183855	4.37523033187884	3.59497228323984	1.23531174659089	3.88257954423231	4.2607730265359	3.28159474427308	2.23040038371829
WDR77	4.85615691144828	5.30241518530667	4.89908511172556	5.06054421112787	4.70571242466307	2.60936019581172	4.38611512305188	4.46557128025566	4.03255837107211	3.53495410296846
WDR78	1.25443185725297	1.88192686112409	2.19858498865208	2.43584387007328	1.3519012746717	0.191223272283102	1.0615397944266	1.19841145228489	1.04806206921491	0.39934610556242
XKR8	1.67138053355231	2.78636260183423	2.28340232733338	1.97605040500575	2.57818408781571	2.32645758134093	3.82732246397671	3.54758643650582	4.57685374145954	3.77143041520772
ZBTB7B	2.56153598626146	3.4873753729659	3.59359137509559	2.93270154975206	4.51800789295083	5.23259146281701	5.62487744290502	5.41004696303334	6.37110677253196	5.18316369738521
ZBTB8A	2.09386630989328	1.90057830087066	3.63721590349337	2.93270154975206	1.30677326756844	0.15086576103721	1.03176522409484	0.908558499495496	0.700461596244569	0.604381487748787
ZDHHC18	3.27081906019502	4.81600717139096	3.45724227504279	3.92881069171552	4.60329368513967	5.36417747856153	5.62923338825952	4.93517728450378	7.25257411711113	5.91409740464942
ZFP69B	1.0955941280546	2.9385147109555	1.72958125950604	2.2389152583969	1.27197604809858	0	1.22833222559333	1.14491338747889	0.677153652643265	0.18177413201333
ZNF496	3.3733102818357	5.38503791738323	4.72806381930054	3.71792163057893	3.39926918761677	1.99144807150269	3.54856548419762	4.03125901629337	2.57243175376526	2.05503262532057
ZNF593	6.8868312559782	6.13052079052939	5.0509569390968	6.05716402796125	6.23312883081434	5.17903819527351	4.86589521443645	4.81508697080703	3.33469698204588	5.28790742664013
ZNF678	2.91074142986603	3.26791183328036	2.8587870503513	3.06751962096186	2.51013958933176	0.249718604524925	2.24197560143783	2.33676472016642	1.67246437913967	0.992985492644748
ZNF687	1.87376155795932	3.00034712003857	3.38550933915847	2.20331254381128	2.79793841075236	4.86889880017867	3.25520551178605	3.61060930378987	4.11726378934812	3.10773308876941
ZNHIT6	3.56308091516083	4.92706551917061	4.3364444598537	4.62998761361064	3.36114986221768	1.17621716086749	3.6128202248402	3.50044230403929	3.2503493226038	2.17249066585342
ADAM8	4.54091400241287	5.27319195803756	5.00798510944626	3.8975920323124	6.05312865375664	5.52429371006727	6.14245551466067	6.17511605394288	7.1911671287226	6.34067631359133
AK125699	3.95555944587088	1.90057830087066	1.54722368597629	2.3677906242885	1.51949650001762	0.462523926176668	1.26718238203321	1.19841145228489	0.420676435278508	0.711776785352259
AK297683	2.61690199725628	5.21477167932139	7.27731188276328	6.36034416825469	5.47983630894089	0.395017423543386	4.53016723314616	2.88164844009278	3.16914042537353	0.362150610183733
ALOX5	6.49110464160811	6.57673451937321	6.0518779980078	6.51264543675784	7.89290617284107	6.19850372880933	8.82919996823334	8.62324770807006	9.97159289555512	8.13254447290228
ANKRD22	0.930590050198624	1.24294641996477	0.659083232652371	2.55362234851875	3.08195977874485	5.43310827403366	3.51667621393805	4.06765214404242	5.22526279868654	4.54372470484284
ANXA11	5.10878720874002	6.1315080240509	6.74295492450914	6.63599942206117	7.24048087547508	7.88036986807715	7.8797528410018	7.97892788030232	8.40750152948265	8.5442003218232
ARHGAP19-SLIT1	4.2677780459897	5.08522979765921	4.84430009612063	4.46816102482679	5.24733760199949	5.81684872867347	5.85056814141381	5.81942533084755	6.20177164274883	5.46555419300778
ATAD1	5.74571620915661	4.39057619482052	5.37948835920792	5.32976335016749	4.76843032358656	2.03644798577989	4.76431740815128	4.73701793618142	4.50089624958002	2.78128786727395
ATP5C1	7.41756000688355	6.7512949833622	7.55082159593159	7.49140848229054	6.32015072605029	5.86481086005131	6.34329921789526	6.44058901883986	5.89714505620779	5.67437216886737
BAG3	2.93440444966798	5.0216877499522	1.69903008145875	2.43584387007328	2.78565611679391	1.4417621080991	1.18840685706796	0.971375319562832	1.38661618006315	0.362150610183733
BC033983	2.66618926806827	2.35062239498397	2.80241947095754	3.01714630857503	1.75610675784649	0.994304350667534	1.75110689694954	2.20573677309593	1.73022679906897	0.116263179501305
BC051760	0.957236340328197	0.970240981219166	2.47589980382313	4.22206314588282	1.38484440105909	0	0.278779621107693	0.56594262392347	0.176595285107097	0.138432342036255
BCCIP	5.6812446884564	6.42596727225395	5.48099361962792	5.81869542574505	5.18635517965797	2.74092830907514	4.91565142057591	5.31636493059599	4.79825659788835	3.21332782193567
BMI1	5.99994361674008	7.77190696789586	5.2092795559409	5.82749194294721	3.55452376870312	0.924200339917944	4.16566068489337	4.53219683840585	4.13447996380578	1.79383605408893
BMS1	4.79284241006176	6.10511533618034	4.84430009612063	4.23387472854642	4.54861647272632	1.20606700605789	4.29974679107944	4.48588399164309	4.29620544699557	2.23555143764819
C10orf11	6.16691582826336	6.10209683183889	7.91479011694828	5.15364612027545	8.95272747281115	7.37277033229477	9.49274002384647	9.34025871449129	8.95008100247353	8.55267306158807
C10orf118	1.83117763327467	3.23889028997403	3.1610753728445	2.6884910654529	2.48503867489057	3.39609081818852	3.99099652348116	3.64954546398617	5.16579978326182	3.33829771160354
C10orf131	0.875773953400117	0.655810387105046	1.09423241318274	0.821381175182419	0.61409297707879	1.83467599691352	2.22233889576954	2.21225357201153	3.06074599682103	1.064198475434
C10orf2	4.37542600942581	4.97954500827212	3.48436865296858	4.00660813074991	3.80629947983413	0.837859787074906	2.99468852399003	3.30699117857209	2.30990067306987	1.96486411764886
C10orf54	3.9588597216477	4.68361625181409	6.51238457677212	4.63667634485674	6.05739208341345	6.5808059342344	6.54383367349477	6.20483036792934	7.60804182575037	7.11689164823161
CALHM2	2.12944805185605	1.27188729574269	2.89517794185206	1.28587962774323	1.75610675784649	0.0665973377287464	0.872912338044305	0.756343715583852	1.21920097041621	0.96844466758579
CAMK2G	3.36338266688155	4.74682722358844	5.49736124000423	4.28869580676995	5.13483581448779	4.82868995119031	5.91161530093419	5.72972249226929	6.64368706453911	5.91289217172307
CASP7	3.88618476211194	3.55663280832567	4.42311192566193	4.01347693729582	3.33047598195103	0.52701236359513	3.34571341389192	3.24478049897183	2.66419886047225	1.63137999214353
CC2D2B	0.169104733692995	0.417605449173023	0.54918919202247	0.407098394408138	0.973010495789195	0.81221129113175	1.54523401703756	2.13203912427953	2.70510450555969	1.32804727374622
CCAR1	7.40370128559203	8.830628836976	8.00119221230344	7.96500744681817	7.66421560823922	5.52577390326453	7.43111400889073	7.20913719043649	7.53415677245702	6.48066091362919
CCDC147	0.475964167291349	0.699071023019241	1.07849468346873	0.56504687702016	1.09747430342824	2.66056382110922	1.38961005735439	1.42850849638767	2.72796875106641	1.21784746930716
CDK1	5.03409403059538	3.9835995201365	3.12322427804147	3.27038210149215	3.38577047184668	1.61493552207689	3.63031033781333	3.35783965456479	2.0715057117848	1.39403082195621
CHST15	1.41683134397249	3.28930117983292	3.92590582402356	1.22799954396607	3.31346575448738	3.84814619505156	4.39637395264718	3.23840930480968	6.00228500178983	4.6488160821136
CISD1	4.56493603654119	4.69968053140167	3.3726616591006	3.86568285875026	2.86562948981076	2.89852803995873	2.90720429408742	3.31911776138736	2.41226317644875	2.7706817937982
COL17A1	2.24749680752482	1.48462264032788	2.02881650994172	4.72092035760225	4.65597411301814	5.90593467601127	6.31538072861824	6.41079745514022	5.78373621633742	5.81133340301119
CSGALNACT2	3.77449986894385	5.53731394202336	6.69505809667466	5.59941598683869	5.46258040918587	6.2178628648323	6.81416095075254	6.64528671991524	8.0083977387071	6.3466396239394
CSTF2T	4.26644688601088	4.91450241725233	5.11214023180968	4.86838993372418	4.10209825387469	1.55434112493385	4.31218508312751	4.389982216351	3.48319577078127	1.44828136704741
CUZD1	2.34656895696104	2.05007486997872	0.502775398222807	1.20418127676647	0.65067153649156	0	0.200652193550521	0.0590367278246535	0.502517070873455	0
DNAJC9	6.42313930432932	6.62695183707301	5.97904797425957	5.89785471427043	5.67058327220212	3.34110343993672	5.74040685122718	5.49734800519555	5.50470912302298	3.92120137178777
DNTT	0.213990639610454	1.48462264032788	7.78186534695995	10.5517087500817	3.95080784664528	0.0881303703967951	0.303909366768115	0.0590367278246535	0	0.0937480311943364
DUSP13	0.759467688281572	1.54514581659766	0.741343144437804	1.03896868257205	1.48951967439646	6.21908328991811	2.28046492337094	2.66121797618475	4.23566924490167	4.19813399460088
ENTPD1	1.84551239019708	2.85491142174557	2.93941251776072	2.52506682931603	4.23901840874105	5.2374175423297	4.94190294918199	4.92529496961902	6.03014834639349	5.59793824774965
ENTPD1-AS1	3.75184780936783	4.51532303331493	4.43860539934853	4.28586183714448	3.69029630765146	1.65876751453633	3.66466702546128	3.88597289957169	3.35319814150471	2.48949217998801
ENTPD7	1.11938425303152	1.19841655074091	1.46487721794203	1.31952487700677	1.7644757504659	1.90915408436105	2.99082496688844	3.44618715220096	3.16914042537353	1.86868214452413
FAM107B	3.88097514173781	5.65114549836541	7.00186663379635	6.1621147905859	7.13792733200045	6.65324513010766	8.43236876888716	8.35274984684473	8.90901224133529	6.89660798683413
FAM171A1	3.86523244784692	5.55802245506599	2.02060405241815	0.601972599199676	1.26018793216833	0.0225424274029441	0.1736403622681	0.808886742781886	0.209461052567978	0.138432342036255
FAM213A	6.71840225467526	6.85355326119956	4.74061811169312	4.29575647077832	4.28337220618488	0.478918289719595	3.74484900048688	3.25112368048731	2.17496996828317	1.93351057233859
FAM24B	4.71885584157046	4.54674566869503	4.55690449391319	4.37122523371236	2.90779568473359	0	3.56944001065151	0.955925666978816	3.92288527143904	1.81463672184843
FAM24B-CUZD1	2.26892697658501	1.86303113027757	1.87332610718426	1.73969502503092	0.788361831297101	0	0.821633179068416	0.115752279393455	0.811666755349687	0.572169204762196
FGFBP3	3.7632182967957	3.3751597678347	3.86299143038821	2.81182259340128	3.24932066920863	0.81221129113175	2.4363170650117	2.1251488351251	1.38661618006315	1.86203615556644
FRA10AC1	4.63881273506614	4.51532303331493	4.47812659918202	4.62998761361064	4.26873859668386	1.49108970773206	4.24078226676352	4.0089741647351	4.07998268746555	2.66774020051082
FRAT1	2.34152082068402	3.47809164515473	3.43887045540712	3.72630765293708	4.52787347219004	3.5358487032298	4.59522832185996	4.69924233927307	5.35577364096886	4.86366261562247
FRAT2	4.73723082331528	5.56022369591708	4.76294415523367	5.58334854270896	5.78811910281187	7.06955172830102	6.84364662591349	7.26289939788535	7.84610196455367	6.71744627465519
FUOM	4.20245504338242	3.3917349237604	3.87897910824122	5.78296299219872	4.64468435678391	2.30362968085619	3.11315695371718	3.1596760803268	2.09807567914515	3.07936493884762
GATA3	3.74803764473667	4.72606311400318	0.571847886974099	5.47679481857646	1.17485867455795	0.395017423543386	0.490590291363755	0.876093724007322	1.04806206921491	1.01711584100467
GLRX3	7.10267160275033	5.8441603049134	5.53171845392307	5.489167154773	5.30727925888969	3.95601885077027	5.24977291118126	4.96249297751171	4.56102411767899	4.3695858799527
GLUD1	4.11048565416403	4.52587347269326	4.69876749536351	4.27303962863288	3.99415229812102	1.46663671940932	3.72870127399182	3.80637091553985	3.7852327352684	2.68290354205358
GRK5	1.54532867240793	4.19479460001546	3.04440591867928	4.22945670971739	3.99237204178083	3.93240388752158	5.02736854163919	4.31324710890804	5.54951948733179	4.95861218833295
GTPBP4	6.82691105008139	7.76444845890528	6.89361046556518	6.06668914025554	6.18289152513925	5.60352981142874	5.74672084796241	5.97410010416375	5.20605217433683	4.16341934838332
IFIT5	1.40719972534756	1.39538382716223	1.97032267195246	3.38074534592699	1.46918339610905	0.130255599432723	0.768463967075909	0.842881547033808	1.57494662530031	0.362150610183733
ITPRIP	2.14111625413498	4.47389001196207	2.68780903663246	2.9578459677048	3.78383306489207	4.58258520143927	4.70069678412865	4.52828490702418	5.79866266320711	4.7682545917384
KLF6	4.72758895985077	6.83730822719108	5.88830906854615	7.75832904136136	7.958659451451	8.35861616250392	7.99345204564287	7.7430543843628	8.82832549564253	8.31370459465859
LIPA	4.30456043018385	4.37064692159569	5.57020834146287	4.35238634141254	4.38863433591307	2.49713712512105	4.3137323564927	4.25289271147498	3.44575629743571	2.8126461341837
LIPN	0.69759834061503	1.72334132787902	1.44045976993807	2.81575745496046	2.70098803873665	4.39770805855063	3.05143360501408	3.74926018847983	5.62454659428783	4.70095326955061
LOC100499489	1.79470493900671	2.13128213305431	2.58574169469188	2.99995662067849	1.966596178157	0	0.906113052136551	1.06075208780619	1.35758668926233	0.755463763952028
LOC619207	2.5308193897174	1.85348963939672	1.46487721794203	2.12935769819863	0.883638267263651	0	0.596080001402546	0.645143028454416	0.333912489294896	0.0708759263329568
LRRC27	2.75239554817793	1.77479706911455	3.2268011865752	3.39133117129537	2.94508766510474	0.412192485359107	2.53512856868238	2.60784725442111	1.38661618006315	1.60773879335512
MCU	4.56059804000757	4.63988256482218	5.56950481839285	4.38850092300609	5.8587066520198	7.0273310309274	7.40086134645702	7.24652375103087	7.63871876280653	6.8260111179099
MICU1	4.88766784146818	5.82292778534858	6.32042815044439	5.00648363350499	5.86260993624168	5.79859679293202	7.06696019789692	6.84300683475345	7.29506009911724	6.57206480451355
MPP7	3.93392164261857	2.81614035784086	4.05816864139188	3.05425777616412	3.91554536145726	4.73197833234682	5.73117324386068	5.24665151575407	6.35237554103124	5.41536994778118
NEURL	0.681707359013749	2.83565612783047	1.3117599595569	0.912390398545807	1.98103146043951	0.412192485359107	0.713260024968436	0.482140464578766	0.448475698618018	0.435606681988847
NMT2	2.40580770728968	3.35162989163674	1.76933510201306	3.58820711620831	1.8376891098228	0.863060252938907	1.7782581259036	1.78389330055655	1.3129169418811	1.17559179679206
NOC3L	4.15576583557588	5.07500297267002	3.55430689814137	3.86757953317054	3.49541754268905	0.558206849955873	3.4394066718544	3.34603553725534	3.11812621921875	1.66231077211428
NOLC1	6.75967093653995	7.58744000853459	6.49581723199613	5.97333603302629	6.19106350264178	3.1774702923386	5.92736644992243	6.14605379341609	5.68202618430071	3.92120137178777
NPM3	7.24953185685333	6.78274062093851	7.07358172671627	6.42036695424324	6.78660828739917	5.22228212447067	5.31380093501239	5.48932142299511	4.3977288167328	5.91289217172307
NUDT5	6.08772945685461	6.35673830397204	6.42718886857323	6.28215726608645	5.75437803760601	4.42440561190037	5.17086805357724	5.17339762786135	5.70237279531243	5.05062226333723
OPTN	5.30761308530758	6.67784700745547	6.48092926686463	5.21228656880627	5.58811738690958	1.32872244354363	5.54281523464303	4.93812882691424	3.39665626236304	1.80080298569237
PAOX	3.16048606770065	1.03919778549789	2.91746475810322	1.94045192642285	2.60639143356845	0.360041455321468	2.06953837762045	1.37142397812703	1.11897176493319	1.10979299588739
PDCD11	4.63572298348735	5.45532069254236	4.94862279526544	4.48432034768893	5.03892021282109	2.18872773902649	4.0809702708944	4.50060029178473	3.8775927842281	2.86676479630682
PDLIM1	6.7810366287811	6.7567437147003	7.97566450806342	6.61892969942819	7.01310789289386	4.72168251918108	6.67060251627862	5.40436672218039	4.34878224488917	4.9175379982755
PDZD8	6.60475520778316	6.50160240930507	5.9969491353962	4.99090684295763	6.83210790336806	6.66089929931723	8.11911454819693	8.2287672376774	7.95064292425722	7.04114154983858
PFKP	4.19966800139868	5.92609702194354	6.76032141432171	6.02947667983419	5.14928788577678	2.33548855436865	4.64401444688486	5.14897857138087	3.8673317244383	3.43550466839046
PPA1	6.75611854162265	7.22772976238795	6.60352113915029	7.04482394052677	6.97214532830755	4.48653338684367	6.32959870960097	6.43781118644799	5.25606746296843	5.15285496613939
PPRC1	4.41801203239563	5.28743473462262	3.64791899360781	3.66655529741386	4.72299188760051	0.924200339917944	3.70767074674612	3.91622420493035	3.36053267989047	2.56099440429106
PRDX3	6.70249394234122	5.60923831393274	6.24444928066407	5.74580752046817	5.65996854342358	2.41005160876683	5.37288291930566	5.70509843378335	5.15001404730827	3.58222086942408
PRKCQ	5.37277602660347	4.97515224565695	5.52737771665298	5.91124882960829	4.43655615223016	2.25686081511243	5.07376409388658	4.78807713535679	4.02795939197099	3.11053946380237
PRKCQ-AS1	5.86309226829324	4.90529640819367	4.88331991285192	6.910065773368	4.43917237028966	1.3732534932684	3.98323915506803	3.76707472759897	3.16495746687958	3.01491916086701
PRTFDC1	2.37649236233813	2.67701631792396	2.98233106499272	3.49066561900859	2.6294834540136	0.71867087084784	2.26774890312229	1.08935485413306	0.604881538678145	0.264736782829354
PSAP	6.96050381345777	8.24188887203444	8.6332378733596	7.35576640332362	8.86600429647359	9.18445629997827	8.9403594363583	9.16574699248359	9.49140887691321	9.45459795882929
PSTK	2.84448521457681	3.97702389860528	2.99076366086666	2.70979246877743	2.1566218370887	0.478918289719595	2.34241626221334	2.14572175780567	2.60367386897879	0.992985492644748
PTPLA	7.51340011365959	3.97702389860528	4.71667078454164	4.22798102510321	3.13456037568041	1.87239559694859	3.8445511588607	3.55529616130479	2.00753727222251	1.71489350612025
PTPRE	3.14897409978898	4.65231725235422	5.17731317818515	3.26751189185277	5.13160448738581	5.22045515740927	5.55986615282747	6.03050145540142	7.3904046606731	5.33725955809539
RGS10	6.646543119634	6.95435072518088	7.89667462351694	7.94706912969177	7.38792295339865	5.44202029805713	7.36362563950802	5.97170151345719	5.23127654877967	5.42948601962575
RPS24	11.4171915458274	9.88919686039016	11.0652999613081	11.9878081875286	11.5148087873808	9.8652370652067	10.4429075576556	10.4184084701254	9.29037568859835	10.2400360696151
SFXN2	3.77262572263427	2.22305701216546	2.83556760786661	2.32977197888549	3.02736855954327	0.959678118649519	2.00204430074003	2.58793954911904	1.25112083892176	1.49198209868107
SH2D4B	0.340832133532206	0.223860380926427	0.300570728137013	0.46837318006949	0.394433920406981	1.02811895771525	2.28678114900163	1.03157075517945	1.71885784934936	1.26898395749972
SH3PXD2A	2.27423514669978	3.20552764860938	2.9041340250644	1.9830658945446	1.73922170503489	0.268701607729288	1.7960791591737	0.986661275087797	1.15316106446736	0.30449504396661
SRGN	9.9015103443446	9.56138980573569	11.1807169904007	11.4208061654842	12.1557856947245	11.6424654946584	13.5611786555173	13.5423514515474	12.6817025052836	11.8305598898807
SUPV3L1	5.65146912259928	5.58205333000094	5.61385262085066	4.72406429662721	5.0406439801676	3.52996014708002	4.408009693485	4.49259183389314	3.8775927842281	3.59630433918433
SUV39H2	2.81928704671218	3.67240336469438	2.68780903663246	2.83139045044146	2.75238275244284	1.01693525398777	2.02489497262413	2.45137852247143	1.71885784934936	1.24874634292926
SVIL	1.79470493900671	3.44670719672477	3.97985092354658	3.55563634666095	4.16033894977798	4.62187007663565	5.77226687940627	5.62799027447894	6.97435150731935	5.34740648649672
TRUB1	2.67022153350395	1.71282622724881	2.64570999369448	2.65813062522647	1.47938736756476	0.0881303703967951	1.74194173639287	1.73946672745287	0.91491009936076	0.453400835740394
UBTD1	1.77985370620215	3.50271671699285	2.3372978034735	3.00685709301396	4.13635706352516	4.88436605881778	5.6186317602662	5.31712090900808	5.91032389238526	5.83315990829937
USMG5	8.64226033633403	5.83933463384507	6.74700510292835	7.3505206304368	6.56617849088992	5.39851599940067	6.04661278585266	5.5244400365265	5.26293325584426	5.4339741471119
VCL	3.70348184416186	4.42157842651984	5.35927850239063	4.0220172107443	4.51553092076569	4.9607684746059	6.02079445663114	5.88920775872571	6.42413500643124	4.4702474000732
WAC-AS1	3.28140210361602	4.71951256083904	5.3802908944137	4.79454610979594	5.20261424395579	4.76243212172766	6.55597816419419	6.10418207709594	6.51854550292146	5.84668826733057
ZNF239	1.21080566194621	3.00034712003857	1.33843481037246	3.0273626614063	1.70484691935697	0	1.11930654159526	0.808886742781886	0.554607005872038	0.264736782829354
ZNF32	4.56710015317106	4.89137630238986	4.93776048343229	6.7336023865453	4.9071734485367	1.87858742000651	4.28562432057443	3.92021020632233	3.31972330628734	3.54328644489203
ZNF438	3.95059483331952	3.48119286368501	5.14745370010398	3.97352711485972	5.29577724020178	5.74665084191226	6.1528661444231	6.45336737482459	6.46596270146493	5.39824629804085
ZNF485	2.61690199725628	3.22785491226169	1.86417610105068	2.50571090008623	1.7476889337663	0	1.83969180396687	1.77511675854805	1.04806206921491	0.0476353639121556
ZNF487P	0.957236340328197	2.28824918617782	2.0771330924643	1.90395278522362	3.31346575448738	2.38851847299363	3.76308491109124	2.9688993190815	4.76132897563891	4.66704091579405
AASDHPPT	3.8634726083402	4.53783739180516	4.01127557975569	3.5835989277656	3.07188003601811	1.36445656654093	3.39916242941967	3.63749041308296	2.91891259814534	1.76562693231986
ACY3	0.0990435688686346	0.28192106407475	3.15358418325938	3.73048245498384	3.86585074745746	0.210986418539197	0.0894309887999811	0	0.209461052567978	0.505503181154857
ALDH3B1	1.73436008681271	2.17789921474039	4.17747202573578	2.42042178255913	4.2435156557844	4.67085655723754	5.56442256059043	5.71889388484602	5.19686234265366	5.01885784086055
ALKBH3	5.75760875847604	5.63034406498349	5.52737771665298	5.25927580442177	5.38803444756287	3.50215788349365	4.96768532451202	5.06686011321674	4.18079173283179	4.26515356525186
ALKBH8	2.7293909484337	3.5536897498789	2.89517794185206	2.62711751259039	1.97383187374665	0.130255599432723	2.22233889576954	2.5107390071397	1.64869591677278	0.453400835740394
AMOTL1	3.50330942381515	5.28832025671424	3.14605389257462	2.83527237344293	3.14741623528142	0.429165483888357	2.86138887507874	2.74000212091583	2.24004108112014	0.992985492644748
AMPD3	3.64116469339906	5.03546613613588	4.3364444598537	4.63445021164197	5.44901499059873	4.8036901438322	6.82016092595267	6.85581024697591	7.20574794387536	4.84018425307015
ANKRD13D	4.05296927345141	5.1979055632023	5.15216017451298	4.46064138787254	6.10347663379734	5.040248522887	6.46700102686481	6.49638673202528	6.93896212026963	5.80874373338344
AP5B1	1.72663636322951	3.07614014517493	3.71561810704074	3.29314049929864	4.93431745020009	4.19059380627995	6.36360907717338	6.49772105316813	6.59476967006062	5.31005038772224
ARL14EP	4.62537575767765	4.57169110855361	5.03982553997734	5.21004594654955	4.32640297700998	0.249718604524925	4.4896739832987	4.24496911589816	3.36783011864131	2.31068845406447
ATG2A	1.6470358698834	3.98796667615707	3.14605389257462	2.69277658166715	4.39942203817512	4.98033319345594	4.26177524763824	4.32080539993165	5.90594430971803	4.60072434422842
B3GNT1	3.7986447765937	2.6441894266152	2.57456540765167	3.19080880111883	3.71425515440432	1.11459821852346	2.40181649625606	2.58793954911904	1.42909372763731	1.82150416240433
BANF1	6.96625464755328	6.99641235734181	6.15957833438529	6.34986689818231	6.73457723714843	4.80775178704178	5.71721107063919	5.81675503871524	4.95909100305685	5.87213050361299
BC019904	0.649390447662179	3.76945820527232	3.9015156195359	3.42004794155099	2.1179562685286	0.305934321257611	1.81368273974141	1.48342000487246	1.13616769050856	0.696915450241536
BEST1	0.438629095681443	1.60323185521005	1.04649463917279	0.941494217695152	2.08492401034815	2.97853361741528	2.77416704718151	2.04710078070283	4.11075438594841	2.40514621331877
C11orf1	4.57894511312012	2.80628257328811	4.7293241760818	4.61312884207608	4.15238920002601	2.97275705761494	3.56424962656887	3.58070168693714	2.30990067306987	2.99075173340799
C11orf74	5.44103447117807	4.27023933785379	5.01109733631483	5.53464078725284	4.71761425407839	2.14829936990872	4.39929169769445	4.62913605903856	4.01174652294732	3.45330007269039
C11orf80	3.28140210361602	2.92035038855264	4.59473692777767	4.72824558603568	4.00478794857143	1.67308715735578	3.19603148065552	3.08707342980994	3.50321505720823	2.33968075522719
C11orf84	3.92382444530026	4.86905771455335	4.29107675777316	4.05900518179372	4.1792415029433	1.26397542871791	4.06084130677329	3.48975327585134	2.43328402889792	2.34921681257214
C11orf95	2.44399061886896	3.03452539615312	2.53475216176371	2.87729803874803	1.55852063377202	0.191223272283102	1.37782435625079	1.01675571840077	0.934700876151986	0.264736782829354
C2CD2L	1.94205529846287	2.70381277817165	2.92628396928653	2.38378255117578	3.42325308983875	2.96695727541993	4.31527797220317	3.99203167880918	5.12654464004282	3.50327207369622
CABP4	3.69361098715842	1.19841655074091	1.39034898141477	1.31952487700677	1.79747452775753	0.759504433861652	0.73189703264101	0.393168635080931	0.528797120448177	0.905201674951019
CCDC153	1.98153175111335	1.65906945857186	2.8587870503513	3.13205961443606	3.97083583263729	4.41804311155215	4.28246713101526	3.55785694099155	4.88473427343739	4.39512964588515
CCDC86	5.19946716201388	5.76748546419752	4.10552793534813	4.05401686147202	4.63900617455406	2.75108816573166	3.88466312559378	4.24019398536907	3.04717391281214	2.95684632041852
CD81	4.36551299285083	5.9396876718445	5.92287067029074	5.97729387207945	5.8587066520198	3.65606451790949	4.698329597349	5.35294976238203	3.46969356505294	4.76023503413642
CLNS1A	7.10416270507502	8.20859630698871	7.95655421949702	7.91269235087671	7.16899326119883	5.22896127898105	7.06305568830975	7.1539285793912	6.37337452069225	6.08471036843388
CNGA4	0.213990639610454	0.677602850600166	0.571847886974099	0.276141269121046	1.34075092101747	1.25448400478067	1.42440026251274	1.18522176692393	2.50122055954667	2.58943658905416
COA4	7.13055942254254	6.87345813435151	6.3882231643399	6.66109450549642	6.56168353720622	2.90157169893654	5.87225596329729	6.34263534233384	4.7901317570542	5.31127064365248
CTSF	2.69021552354486	1.10500845167579	3.2620618303738	4.30977497044809	3.68369242663932	0.130255599432723	2.17545299035988	2.0543731295003	0.528797120448177	0.980767260653831
CWC15	7.18247611439827	6.87699436802532	6.30909364824905	6.89666061871319	5.9938592899081	4.03575388220351	5.62487744290502	5.81889166767139	5.98755687423805	4.97101868978137
DCUN1D5	3.9703515937148	4.76602584928607	3.83516491799689	3.25307456040608	3.07860768337242	1.41645107892807	3.13432615454273	3.21263938119264	2.63425374000911	1.95240434701413
DDB1	5.44985728566846	6.97951527828105	6.47267492157569	5.60340504261878	5.99785766360293	3.53976109683146	5.53288571331767	5.91240529629255	5.12331447971653	4.62546119722088
DDX10	4.94120822553871	6.40693195784282	4.6806392385854	4.95121278573353	4.62872878671357	1.28277297506435	3.97739363243916	4.06585412705717	3.40731928519917	2.99683165012764
DOC2GP	0	1.45968407785701	2.7437596901531	2.49593467296248	2.46463868470186	0	0	0.876093724007322	1.0112559173674	0
DQ592682	2.66214570104374	3.84121159701618	3.87670597296493	2.53941523832211	4.0170979145216	1.68726606458533	2.6473732859607	3.29168818998315	2.17496996828317	0
EHD1	2.79364093120367	5.21197431724893	4.9965158241724	4.78353804171542	5.18946630437633	6.44423962395371	6.04381858934534	5.79954712555398	6.69499454843566	6.22663199154248
EI24	5.0128171415081	5.74185627421292	5.02245173650943	5.06468359786814	4.79828622514071	1.70130697566402	4.64401444688486	4.6193623380456	3.54243904063381	3.57817163941852
EIF3M	7.84360102810265	8.39052029556678	8.07740074917155	8.34507325022602	7.60792213725307	5.95839532423615	7.21216006121112	7.6208679561044	6.83978507657184	6.50058803956968
FADS1	4.50637113932979	5.63522462808465	5.80109909744225	4.96633696249058	4.82553842860631	2.21832248063933	4.89305929012055	4.05138874624661	3.68363195503526	2.48949217998801
FADS2	4.74298516159005	5.38834551947744	5.92562215001739	5.23890606878949	5.53896157869367	2.50115577236964	5.05723305565029	4.98835217310641	3.48655166929776	3.52447054212905
FADS3	4.82122502890973	2.71439353801405	4.14950009034632	3.85233585718374	3.59965722743382	1.58495642703847	3.34571341389192	3.59573299350972	2.79986996329014	2.35396130781941
FAM111B	3.38807477735306	3.26791183328036	1.5811252765805	2.14194978102483	1.7644757504659	0.109346731187853	1.31740688277248	0.791584156637825	0.91491009936076	0.202966327052667
FAM160A2	2.49034060238983	3.12454335474322	4.03389294257632	3.78769559847276	5.00223702292308	4.10208078784446	5.18446316386883	5.30954323938883	6.58188453857413	4.77357630417999
FEN1	5.7903956280875	6.41708838281752	5.56103567288749	5.57582739168357	6.25890269170722	3.19742143540412	5.64775417915208	5.82899766484176	4.7515988298653	4.25504334223793
FOLR3	4.54750523422047	2.6218823825675	1.48888827207093	2.72242395969364	3.33890647187418	5.8443940996802	4.79787227513647	4.37117767205595	5.268792326518	5.25086617499048
GALNT18	2.8935984482341	0.699071023019241	1.5811252765805	0.0807016863788419	1.37394672763273	0.249718604524925	0.328608870653228	0.322643146966418	0.241594757126854	0.160265991458922
GRAMD1B	0.5995158255397	1.3417970800784	2.94376228524662	2.64492084025331	4.20713891840949	2.7811453716855	4.52215899748087	4.67703546792247	4.37617953244976	3.63580142966755
H19	0.235920534701541	1.55695162539188	1.68870087388862	0.637976747580459	3.58082547100354	0.511158482257308	0.0602323214651197	0.143295286717776	0.392330966405749	0.0708759263329568
HRAS	4.9108574379883	4.90990675579071	4.62077728000852	4.69445095650692	4.95457406598096	3.02113594231351	3.80988553440401	3.74026974315775	3.70683630620218	3.97608847926934
HSPA8	10.8489746929983	11.9918007512964	9.5294782666671	11.1953243376086	10.0076871482975	9.26469207848298	9.77740391668916	9.78516644521128	9.63280593530775	9.35394656549817
IFITM2	4.76671754436919	8.1823984593271	6.11495297396798	6.58272963087924	7.50086032192621	9.36574501550949	8.81677305773208	7.53590837705455	9.10726023003934	9.68014932302979
IFITM3	5.5718024217886	5.63939486681134	6.37419167597538	3.61780681922823	5.74171758292005	3.18997205201046	4.95584299343008	3.72667814593986	4.40128927692135	4.57657114770974
IPO7	4.78449661230325	6.04770139946697	5.08088588465695	4.89187725070334	3.93976515680645	1.97997530535149	4.39052069988062	4.29494399573998	3.63304749462737	2.34921681257214
JAM3	2.31601173105538	0.443275570003932	3.36295025396624	3.40706568050814	2.72691424479735	0.377635429295249	1.76021420038822	1.31198735362495	0.554607005872038	0.488343959029447
KCNE3	1.67940497995333	1.62582688583416	4.40587469673636	2.55832713082674	3.87554128448645	3.9806933011144	5.37732902687598	5.01468835870527	5.69876045396222	3.97916269511292
KCNQ1	2.01995671785487	3.02180324056421	3.22322725591913	2.83139045044146	5.47665630457055	3.54755419753461	5.38618034582011	4.88813027806343	6.54855712050242	5.10158645616024
KLC2	1.81669901420277	2.80132830645266	1.64662823053196	2.91079479588534	2.36359298898643	0.850515043364945	1.24139886664037	1.23727207199251	1.76380578548266	1.07573290529229
KLHL35	0.917080046521583	3.07614014517493	1.06258338258679	0.941494217695152	1.09747430342824	0	0.675247808388403	0.68317027206014	0.363417397174394	0.138432342036255
LGALS12	1.22183651058635	2.39733662267241	2.34389534442967	3.4122726119819	4.12014476385835	3.61028991972716	4.39783356278639	4.09611977460922	5.00778322896716	4.55612992182309
LOC100506233	5.73709246127902	4.20795791892256	5.2754831210141	4.85888688499805	5.33212472067056	1.90915408436105	4.28877461603359	3.80421564875343	3.98114481784503	3.04163221501555
LRP5	2.77128974933342	3.85562178782517	4.00296237203274	2.52506682931603	3.26709952443052	0.395017423543386	2.56141638783749	3.27622113735699	1.98872723679456	1.66231077211428
LSP1	4.25306729308825	7.62770369978287	8.18040318282762	8.19888331757947	8.91334355564789	9.55144939243167	9.09721899261703	8.52826697901166	9.98370364746905	9.85123952380136
LTBP3	2.88321402176581	3.48119286368501	4.79339031606321	3.64901857132111	4.31789888779624	1.28277297506435	2.70981422198471	2.62259980565502	1.76380578548266	1.56745497125273
MACROD1	6.10160600236654	5.70585580093675	5.79328666772722	6.29912142728565	6.31659806368001	3.93091503863417	4.59904023355906	4.75609879022493	3.73814487922912	4.05250456713132
MARK2	2.96098102573554	4.09508388146625	3.59635689720426	3.4733326068901	4.03277222514979	3.58779130721282	4.98040576212626	4.70618460945161	5.87554930908835	4.56944961686314
ME3	4.17291906172331	5.6972137093005	5.97533470632991	3.35393588940293	5.62822088350978	1.09345951356732	4.10797395458386	4.44911264746407	2.68771533782668	2.54448637427131
MMP8	5.95313560287921	7.36269843835513	3.7333147729017	6.76828024494713	7.60951990507083	7.30800742296366	8.42621308420624	8.535836831198	9.88468049774664	7.73669512300314
MOB2	6.28928362248621	7.78623921916476	8.75626862028586	7.87982757053678	9.2482566126225	10.6522783539147	9.51131689374682	9.49650481984594	9.46682367770509	10.3049692156917
MPZL3	6.19657371158306	4.20420921014627	4.11520176260214	3.70737008545998	5.67835497809004	7.1054664484513	6.44493145846586	6.07408686475847	8.1336805666249	7.71149972612486
MRPL11	6.27412942782114	6.11862099200518	6.09895342021853	6.22892786988393	6.09562101917158	4.70957712857803	5.62550052661355	5.42555328294762	4.22164095472891	5.4339741471119
MRPL16	8.15420846468762	8.43977106945991	8.39979464046636	7.39163276410269	7.14275046362851	6.52491054286871	7.15310140013148	7.2351691925963	6.59787608376826	6.51177677992133
MRVI1	0.340832133532206	1.48462264032788	0.761195598861083	0.673104204641048	1.34075092101747	2.49310725259881	2.10571412566685	1.84387810526099	3.57748094548474	2.12331763625757
MS4A3	7.09631716811659	5.49344822142576	6.9365289648033	8.15238131033291	9.67512323675041	8.10550766056588	10.8483804770644	10.7889199909889	9.94076805631621	9.51908751064441
MTL5	3.26015780967992	2.70381277817165	4.14950009034632	2.10383893996553	4.12665156230735	4.39339022634733	4.92883689372486	5.10413009171522	5.10487235805979	3.37610523818006
NAT10	6.20215435532006	6.47540381264906	6.75723554798945	6.03750189301532	6.36933368196087	3.59156552593608	5.58954814987963	5.89529534265713	5.12654464004282	4.95471317443786
NDUFC2	6.55628404153063	5.44741420695846	5.39624855486047	5.23229709852032	4.97455019604867	3.7143452857665	4.70895148374451	4.78698615267536	3.96198519140665	4.38125277822584
NXF1	4.52652884803759	6.45819469127676	5.93548425235705	5.39367997437071	6.34442851389284	7.76059956821793	6.42359422089997	6.46569267150957	7.56840860043228	6.20348880566289
OAF	3.11387655815638	4.23760200431965	4.8799191253073	3.47083937481331	5.03027034608126	0.445941118416148	3.18592879954415	3.74926018847983	2.55335649129042	2.1288648073029
OR4P4	1.36801705681474	1.072478342404	1.32515903499384	2.35703000135895	2.48503867489057	0.445941118416148	0.328608870653228	0.738395344094091	0.420676435278508	0.470978188281968
P2RY2	0.380749909585691	1.16794758032876	2.36350885021531	1.13027211047374	2.948764388984	2.83944395976061	3.69822452971984	3.97105029692528	3.34212594112145	2.97235671999664
PAK1	3.72496289113786	4.51834532578713	6.10382053455389	5.22269703908998	6.53563859465426	5.765985133937	7.02270878981981	6.59910314050555	8.01320483365707	5.83273509618469
PANX1	2.43453921270988	4.13501141712395	3.63183443381048	2.65813062522647	3.38033542130045	0.647936637504656	2.59234226158239	2.26335459884462	1.96966871038806	1.13206104063494
PC	1.70321394736059	3.19044849987251	1.27079948411417	1.48680588827525	2.18183491801789	0.305934321257611	1.48058212850878	1.60726049053713	0.700461596244569	0.620221871648973
PITPNM1	1.17719785252526	2.35738918027362	3.55145950283428	3.53668891563421	4.03277222514979	3.86539600765456	4.2293505383512	4.45186882519529	5.00544574172482	4.03636158356671
PIWIL4	2.38633047970047	3.4873753729659	4.09774189637625	3.42778159092039	4.55586690266407	4.37379844817866	6.32385154083959	6.61947145532354	6.21649885658853	4.69535627965549
PNPLA2	3.81876412890565	4.35382627748482	4.89459832087564	4.39771823598008	5.56734077186029	6.68384212958806	6.24778670734771	6.58599014218757	6.8744614739834	6.65177314224126
PPP1R14B	7.61298920588261	8.1122455151326	7.31095272665141	7.40703801163895	6.90015054898557	5.38444345660027	6.27027336260317	6.49204164563164	4.79825659788835	6.26586687299775
PRG3	0.728864644036334	2.13915700444853	3.6398991293719	8.37846219575013	5.80444463014619	6.30951211635774	7.96579471700889	7.55814159813022	7.59488657560288	8.20810352739166
PRPF19	6.29059388662585	7.72149401065946	6.69924479798753	6.16365937230233	6.73217913368737	4.4307401758316	6.01367215902704	6.23114006050487	5.55751937614599	5.514051298719
PSMC3	7.81986268161995	8.17941822594369	7.19941913444562	6.88827709087565	7.2164712796486	6.12064730241891	6.59722005759482	6.42594536249154	5.85362537570427	6.60527459892826
PTPRJ	2.11768470971319	3.83152421317017	3.24453923065602	2.55832713082674	4.71437802594889	5.18342138594053	5.90957031067616	5.50466668083395	6.78086949968569	5.2654193035184
PUS3	4.4617052089542	5.25880716875069	3.74333053767535	5.17371448465946	4.00125143646896	2.20360099501221	3.72870127399182	4.00710146193067	3.54566007326792	3.01791182126173
RARRES3	4.28891124024577	4.52587347269326	5.68573035562224	6.96047649569908	5.25626664357287	3.52404745744919	3.69347812567064	3.45720263999764	3.10071259040265	4.19019674246881
RCN1	5.25555997570151	4.56586027942009	5.94527939592911	4.49785365621012	5.00753493156198	1.1250525457822	4.59904023355906	4.06765214404242	3.07419159112589	2.031533333193
REXO2	7.70810781888299	7.49265926445595	6.07833031739113	6.32039615589803	6.62739344366304	3.9921603815832	6.20382138900417	6.74753130130492	5.540668068607	4.77003067792987
RHOG	4.94370887052458	6.3173706055765	6.37015748529297	6.02820545013215	6.62538467281159	8.10682688455408	7.02294528125813	7.12723647662538	7.69165474472751	7.72678402147738
RNASEH2C	6.03124071022851	5.56972378534096	5.53388393475699	5.57756652533149	6.00758506716696	6.82838986766398	6.93846350682478	7.29471964465778	6.10956027432933	6.92398680218692
RPS25	13.2596912179511	11.9063128709764	12.3944444428268	12.766783919653	12.3320447103589	10.9313624255697	11.5133200055154	11.6550334611999	10.3928717583599	11.1211522790715
RPUSD4	5.0128171415081	5.51479134910875	5.35846418965699	5.33867887457778	5.00488840913383	3.68638183075008	4.33522172882088	4.73362437295639	4.11726378934812	3.66854417527745
RRAS2	2.58735379832959	4.15456830507416	4.35941852763359	4.81533109323875	3.81639696540772	0.887828072831337	2.64245630966195	3.23200984948505	2.67011401429545	2.66009834296963
RTN3	6.25613419553435	6.57999263733677	6.18964836809194	6.19420873622442	6.65607006655208	6.99331942409252	7.65742377484412	7.35430492549734	7.85959142384768	7.49501761622958
SAAL1	6.57764051860859	6.63044783814418	6.06641196014503	6.09772354786205	5.85234120482668	3.40469752039179	5.18699804589809	5.67297727714744	4.63999819094659	4.31831445864897
SDHD	5.10357834808976	4.75581838513136	4.88897013809141	4.70403598172998	4.61143541700067	3.36555646855166	4.16566068489337	4.44081237971288	3.77977209599141	3.22113917009389
SIAE	3.28928874892017	3.13639460358267	3.84914526241699	1.85125114005905	2.85391246150419	0.982854366364408	3.03276547666841	2.36042749894303	1.66062909570663	0.681899432359108
SLC15A3	1.26513534869344	4.57749846650516	3.0198955436857	2.78397390214212	5.39882661966272	5.79573673418187	4.92276626157471	4.37843922443907	7.16574863852964	5.79179661509151
SLC22A18AS	0.340832133532206	0.61121233112148	0.353840263182997	0.205917174901907	1.08416352331335	1.56205607351795	1.36594158153678	0.370041100719336	3.72683840035367	2.98464608575882
SLC29A2	2.93104768804844	2.15477895500571	2.49972960693996	2.59999368254689	2.67458738200906	0.360041455321468	1.73271797890332	2.36042749894303	1.06611890541313	0.711776785352259
SLC36A4	1.18848766830638	3.77199279464692	5.26856442056595	3.78569086561602	5.03546648699826	5.11361028305021	5.93894265460227	6.18301696532202	6.793456468058	5.39594771121255
SNHG1	5.67523822213378	5.45689680328079	5.34783608413702	5.7514678903774	5.49751594924235	4.05091127031125	4.84357537665952	5.39150381508041	4.95909100305685	3.34307819235116
SNX32	1.59707835558327	1.9903813837879	3.50511987586405	2.94712340503307	2.62489452447537	0.618642449977383	1.71409164208969	1.65587953689725	0.992494619877658	1.0525710834083
SPI1	6.77238761542737	8.66417312885097	9.21892475829273	7.21108566446002	9.68169732731115	9.5971343307617	9.45673605345064	9.28964240536296	10.7473844515242	9.87177725965548
SRSF8	4.88072465054219	5.12245094710843	4.76908500648563	4.92958742583262	4.13635706352516	0.912177851844343	3.79445340252256	3.22879944531892	2.60367386897879	2.04919358922429
SSRP1	7.52569236696187	9.13120453900108	7.95048774947001	7.3545835401023	8.0153136103081	6.06980548650682	7.00988033875248	7.2564108409225	6.61981776728507	6.72547774131112
STIM1	4.5231887281829	5.47178459770331	6.46134234120536	5.56476392456367	5.63850187729515	6.00229664835025	6.46595771534335	6.26718573144088	7.20115937625788	6.72364591540759
STX3	1.98800740417076	4.19101148597569	3.94989053348051	3.06421557114751	4.85816239347443	4.7130461887241	5.5831472883922	5.44158818542643	6.97106102704586	4.83933863221757
STX5	4.74106959789747	6.58071566540337	6.09992815755806	5.40938902645049	6.34582347142668	7.56882978410784	6.54416325071435	6.54107530356111	7.46226058325833	7.41894960099803
SVIP	5.60061152882695	6.2315797187371	5.93384524320767	6.23921937148655	6.11824466198752	7.00344800532606	7.65864189294993	6.54978495546538	6.9912830041234	7.09172591749488
TAF1D	6.65266999430989	6.85534702506956	6.49729761322409	6.4290624841523	5.54929095146215	4.33041423137292	5.57478348465562	5.84218808093727	5.46867964075142	4.33880287220661
TCIRG1	2.8935984482341	4.27203105441992	5.0377923892846	3.47830618191905	5.47983630894089	5.30103717386272	6.16577466958947	6.06060733628056	6.76679229953826	5.53718051669165
TCN1	4.8048128513345	5.63731125425336	2.88163869936119	6.92971589203261	6.27326939822128	8.35501245506122	7.67091775745737	7.93380162611876	9.21480593972625	8.26714598396171
TIMM10	7.02253629080415	6.35039250530106	6.0269829358858	5.7213689717882	6.06841839385339	4.1868562535644	5.20211451217252	5.21941313633267	4.32085458497125	5.53613719400462
TIRAP	0.903442332608467	0.761622857089862	1.22864200605917	0.620086986199233	1.38484440105909	1.05022959137686	3.00621750057194	2.49479049113072	3.25429220838792	1.83514174469396
TM7SF2	3.960507032734	2.42336667854304	3.04845080007564	2.97201986534847	3.07860768337242	1.39932694189021	2.41340859969224	2.3005265343886	2.19151496113949	2.01365421328686
TMEM126B	4.83565852301704	4.27203105441992	4.17192085755742	4.20115728667624	3.43902367392124	1.62233395918376	3.53004917585788	3.28242787111399	2.91891259814534	1.60773879335512
TMEM135	2.80835163077596	2.87862467226288	3.1610753728445	2.77591738757955	2.46976578903563	0.542693917474933	2.43062396103848	2.35454809017378	1.9406003722216	1.58370372705392
TMEM136	1.79470493900671	2.23780087348977	0.273179741483592	0.0807016863788419	1.68734742616685	0	0.533716111315591	0.346536765202202	0.0732517980427592	0.116263179501305
TMEM216	2.64585713836182	3.50880786584067	2.9653165506859	2.72242395969364	3.77764465057493	4.24432710986719	4.83605803026655	4.99214404796561	4.94574271567376	4.55715889108427
TMX2-CTNND1	5.86088886455451	5.41128880786883	5.7152899141622	4.8636462339333	4.78908654677494	3.96186268440125	4.69477151851899	4.89219455014823	3.9004167616148	4.13888725161426
TNKS1BP1	1.6470358698834	4.52286692621352	3.59911712818631	3.20287798108638	3.30775081578749	0.799213997557699	2.13401547559252	2.65644686005253	1.97922944462099	1.38478736335994
TNNI2	2.34656895696104	3.49045672048655	3.06451786436816	2.60454988220012	5.92600102544462	5.60446404805104	4.57601620520008	4.56311619200741	5.66509552845476	5.2457696083737
TP53I11	1.19968982115195	3.68321613725817	2.84024148903053	3.50047749507873	5.02418443306139	4.68328982938041	5.67870392213204	4.9835982713189	6.35879895206783	5.6212474004517
UBE2L6	6.29875618647957	5.98299337874901	6.75877930622333	6.67090296682641	6.11169974992128	4.82308257986825	5.21210487325553	5.24426870875317	5.42387180487079	5.74831163010142
VWCE	0.146126987789935	4.29512311413045	2.80241947095754	1.90395278522362	2.55906806323317	0.342230267383622	1.13339391690939	1.31198735362495	0.420676435278508	0.555789274230282
WDR74	7.73662821118508	6.37602650290335	5.99799525949421	8.0251887978019	6.44840276131013	5.62670613080877	5.12929672071729	5.16502387001095	5.61230991194781	7.09367740492363
WT1	0.983399390640124	1.68081311680957	1.91822538573973	0.927015696631448	1.5965169269808	0.342230267383622	0.889608198909858	0.248492057692028	0.303791548801298	0.284752867957483
ZNF195	4.87112287190016	4.78371695363059	3.91708429384834	4.46440610558983	3.38577047184668	1.62969464907558	3.04399531582554	3.05480354964815	2.95327596923863	1.43042356466062
ZNF202	3.40268970289151	3.93466750894956	3.70540740281295	3.24434229961214	3.36665753434366	0.81221129113175	3.24226388240082	3.30088944794823	2.70510450555969	1.16483162454692
ACTR6	4.61181245342363	4.1330410678824	3.93467374155962	4.83872437418929	3.10520886708942	1.17621716086749	3.67433479636914	3.30699117857209	3.18987520768304	1.82150416240433
AK022997	1.74204268017308	1.19841655074091	0.187741057851909	2.31316648584474	3.25823748355793	1.9151904639637	4.21782750241489	4.18162453097877	4.78605211318263	2.33488898480664
ALKBH2	5.33199773618086	5.68448910265716	4.61533402462732	5.28007415009704	5.11124304723329	4.16422528697367	4.34281958638924	4.34176035093604	3.2893014980425	3.68369911327103
AMN1	2.73325061246308	3.12454335474322	3.10002758468621	3.43547400456779	2.9228283478644	4.86656434217926	3.92571502991309	3.41545357367852	5.70669569946085	4.29753088238999
ARHGAP9	3.19167836240767	5.57916172607761	5.56880095208592	5.49776508864721	6.51035934333437	6.34795233928706	7.1036471300788	6.98534859336237	8.12899078795172	7.06068195569897
ASUN	6.62618970632129	6.78242639063676	6.18230445868744	6.29172413947611	5.18791158064684	4.29613076666282	5.6611865581424	5.80710085526653	5.49724216364749	3.66473043500101
ATP2A2	4.18424227964854	4.74166414603783	4.6754176202305	3.17557894006381	3.75472394740999	2.05296754985428	3.59001680391164	3.69678291910692	3.29313949139834	2.04919358922429
ATP6V0A2	4.17291906172331	5.53283746450357	4.91799981550455	3.83305193230647	3.68369242663932	1.60002384357575	4.14668691675285	4.03310064209513	3.47308098189313	2.17249066585342
B4GALNT3	0.6329564079382	0.720224414490511	0.430228873524886	1.65437660142581	2.95608984507087	2.00283032193398	3.71002266844416	2.01763916105761	5.43433628277039	2.76712903796525
BC044741	0.957236340328197	1.97286240268955	1.8914538421327	3.38869198796877	0.788361831297101	3.21710043180435	2.71450727095502	2.00267961985167	4.29620544699557	4.14163373128354
BCL7A	2.58308278718538	4.09912672941536	3.92150180146219	4.59033958113721	3.1790634489294	0.746021255029183	3.07352110080883	2.79747329031687	1.87040604461145	1.9833543024437
BICD1	3.17190690271549	4.4004385352248	4.84197161332712	3.79767768855283	3.70558881283334	1.05022959137686	3.43087690974764	3.20938553261264	2.62209946221061	1.84191249575757
BTG1	3.81876412890565	4.89951267777925	5.08679788289741	6.82257625506562	5.41950947069128	7.09802303892736	7.18578736771887	6.80390039098043	7.06777090513956	6.4817451214135
C12orf23	4.81486468233475	4.30039996743814	5.56809674220699	5.62206344004369	3.38577047184668	0.210986418539197	3.32744778957819	3.0291960218091	2.30990067306987	0.696915450241536
C12orf45	7.24868943550034	6.42797760353664	6.24885019725524	6.88078394670836	6.24177138021821	3.1080224138412	5.81604853417718	5.34777981628323	3.86217369625705	3.97916269511292
C3AR1	2.75998294804151	2.09934563137907	2.7635791462959	2.53941523832211	3.153801459261	5.53118832220192	4.16908381068956	5.18089267787234	5.46613205695934	5.27170124716692
CACNA1C-AS1	3.25479749387404	2.94302028097824	2.45166977040277	2.11665474113543	2.69662134299905	0.478918289719595	2.12699201657103	2.07597277831597	1.11897176493319	0.943479158725201
CAMKK2	3.11683418666919	3.67511416482408	4.59335327583835	3.89944724374033	4.62758232223198	4.58163668420554	5.46209483297633	5.44850467581258	6.13597907639325	4.84524759585673
CCT2	6.42373653433371	8.33846021999422	7.21367273361555	7.76813497572192	6.60892258043319	4.74050240263376	5.90393159482177	6.4799403496702	5.73236458868424	5.22455385936912
CD63	7.83116178782072	7.68547954188973	7.84746602492734	7.22113395462752	8.739118786765	9.66273636104811	8.92544620586916	8.8564835915269	8.86214518997903	9.54596435971787
CDK2AP1	7.81212842817722	6.77138498816248	7.65364255119936	6.82623813975024	6.31944089311113	5.4601970392706	6.97925236245803	6.40831639329341	5.77140774718177	5.17313136966239
CKAP4	2.47659128989193	5.85854121913457	4.02570941353839	5.54356601043638	6.41457049080507	6.63301479223237	7.5202539853606	7.62178610200071	8.56202083159155	7.48990766883727
CLEC12A	6.11053615973182	5.23879093387291	7.80819627580307	7.01881785372166	8.33921525691854	8.11791006807117	9.45542247881339	9.14997499616155	10.0786246375533	7.51223076148021
CLEC2B	6.53488310689708	8.90814055436296	8.37876528561295	8.16977952404927	7.13066226586898	6.25045729613997	6.66455209066632	6.46569267150957	7.38006658055523	5.72240305792918
CLEC4A	2.8970433795647	4.45666271551243	3.65589452219518	3.81153758990751	4.99691958741363	5.14861785023004	5.10000532129329	4.89016384530765	6.94171541518203	5.61236493064892
CLEC4D	2.62523436374718	3.30338657481626	1.84570013035437	3.79767768855283	4.93060367551132	4.79389529061419	4.82850130852221	5.51656318557814	6.39004597694046	4.90708409481022
CLEC4E	3.35338626341977	4.85955612956991	3.90598098221285	5.163715196883	6.2969004837201	6.78496064827239	6.40919203515726	6.01753699079626	8.97149554180346	7.26231002958753
CLECL1	0.299778370738319	5.92950670590364	6.84182128660382	5.89599745250362	2.82619688104366	0.558206849955873	0.303909366768115	1.60726049053713	0.0732517980427592	0.323970706358571
CMAS	7.07784327207927	6.33590451085178	6.37499716218516	5.18059669217955	5.65716216460203	1.73582279113408	5.93643397801503	5.64615375694082	4.72343125856188	3.43326472933789
CPM	1.26513534869344	0.193929624247742	1.84570013035437	0.488233112536526	2.05794261764576	2.10670534073462	2.97917182498262	2.74899422894752	2.57243175376526	2.23040038371829
CSRP2	1.18848766830638	1.54514581659766	6.90313477066167	4.9556775552397	0.109168936988337	0	0	0.273634939680477	0.176595285107097	0
DDIT3	5.92978030898722	7.44719448996378	6.29128327268408	7.05380602811007	7.14154619154198	9.70014386425489	7.32731957314352	7.03214117582985	9.53688074134061	8.41643022700973
DDX51	3.37578154797973	4.0309261994537	4.05415095217767	3.83692939325783	4.03103902106446	1.4417621080991	3.02523005894547	3.06564057517638	2.91891259814534	2.26607741294931
DDX54	5.32049847266452	6.57310573757559	6.35554027408133	5.88527154744789	6.0848014409154	3.66862536870964	5.33757274822722	5.63407021269081	4.69615285899893	4.33999905951399
DRAM1	1.74204268017308	3.04713634357862	5.40810202427285	2.56769091572575	4.10209825387469	5.9642295589822	5.35496018849289	5.01188951055149	5.77484290305268	5.61878552841192
DTX3	2.60431251411609	3.12454335474322	2.4878639061001	3.35393588940293	2.66120364528497	0.445941118416148	2.09135249531931	1.32407218878464	1.0112559173674	0.555789274230282
DUSP16	0.970377172527804	1.30025900813211	2.213072035795	2.61813277808982	2.6156726424311	2.80734711303231	3.89296748911101	3.76707472759897	4.29429180042483	2.62126982356553
DYRK2	2.65809076890031	2.25963793827498	2.38925217665391	2.53941523832211	2.03737017589525	0.0881303703967951	1.95522764015198	1.80990705375899	1.70739859617055	0.892213454382507
EMP1	1.71887106665507	1.072478342404	4.45393425098332	1.88909059038997	3.33890647187418	0.191223272283102	0.376774371901832	0.415931259015479	0.209461052567978	0.0937480311943364
EPS8	1.34801929330707	3.71517655534986	4.0379673651046	0.386081161793527	2.48503867489057	0.0225424274029441	0.554805033812414	0.346536765202202	0.528797120448177	0.223851724571631
FAM216A	6.27313555961343	5.77318982067539	5.49365759836354	5.82797906926572	5.14448659654919	1.70130697566402	5.11959885004831	5.0432962302366	3.84397397239979	3.1217106899635
FAM222A-AS1	3.9136560808947	3.08023635321315	0.502775398222807	0.507823364215302	1.78106948472318	0.210986418539197	0.25320437875139	0.876093724007322	0.176595285107097	0
FAR2	4.60550919850804	4.13894406097046	4.525327253776	4.36586774825241	5.50065035490961	4.95125294964038	6.61081434958641	6.373489381132	7.37124328156524	5.64950226615131
FBXO21	2.56153598626146	3.45303894321751	2.7437596901531	3.18777566372239	2.24898142683473	0.249718604524925	2.63257179573725	2.09725380732657	2.60367386897879	1.04084921856771
FGD4	1.89459125635268	3.8508343658186	3.38230812942189	2.29636763502005	4.05682095643887	5.34753401593342	4.68643504903402	4.87586830918392	6.18379485219656	5.25531094913158
FKBP11	4.35051457202294	4.82945380963507	4.03185140809196	3.55798737402265	4.63216272391713	2.61678720604578	3.50046329383732	3.44618715220096	3.43884348941384	2.82636730953409
FKBP4	6.71108174788262	7.34429485506668	5.96574218457944	5.74167689386815	5.70577422660646	3.42810457670926	5.56507230285277	5.69640880423419	4.75020343643656	5.0218423506143
GALNT6	3.23315482072316	2.84531589900531	3.27592827122706	4.59148763450152	3.52773364316325	0.57355474881459	2.28046492337094	2.7800324429939	2.08927328229791	2.45898805905958
GAPDH	10.3497852746897	10.6684283971719	10.9346080857941	10.6503899542999	11.1812140397038	12.8639347659741	11.4743020685994	11.6720032198292	10.9822111669593	11.835392030127
GCN1L1	4.4323282939353	5.08319022402744	4.63025383703912	3.72630765293708	4.41412463707563	2.10670534073462	3.74714113494746	4.12748844235157	3.72399788094534	2.80919535242583
GDF11	5.59160388819235	4.28982688913792	3.81393705506866	3.0475808562053	3.50293961169562	0.94794886430711	2.47555189062445	2.75793063746748	1.80739555255714	1.31836978255911
GLT1D1	2.5958580745508	5.76557898882885	3.81155900673447	4.44928792909509	5.85234120482668	6.24327746211909	7.34445185960306	6.86462794078186	8.33616804228837	7.57707270572628
GPR84	0.983399390640124	2.39075505787903	0.54918919202247	1.22799954396607	2.85391246150419	5.62946243450979	3.13432615454273	3.89814964621943	5.13191222070498	3.5618601030872
GRASP	0.475964167291349	6.55040124873468	5.44615834188405	2.52986550567962	4.32922657020275	0.445941118416148	0.922431218751351	1.72130582389868	1.35758668926233	0.905201674951019
HAL	1.88073825974202	1.39538382716223	3.00332085233083	2.32425802397531	4.0223416291974	3.31622878693285	5.0112479365252	4.82681295865217	5.36583113824247	3.68746310329465
HCAR1	0.320451276981903	3.34483597528257	0.245258628765793	0.984077859757665	2.29592418812362	5.11557759441587	1.75110689694954	2.04710078070283	4.94085800848575	4.79117489336832
HDAC7	5.3553511194728	5.43707056768319	5.65023907715497	5.4319957377086	5.13886482217999	2.56012965593375	4.81763686409434	4.58085112602449	5.35393744824182	3.88232012947016
HNRNPA1	9.6596580358496	10.051730993758	9.98312881848437	9.42926264686969	9.44888138996937	7.58607714707989	8.90903435444988	9.14604479569336	9.01113839934063	8.04007677985673
HPD	0.278804923055169	0.100220907242273	0.379755148974044	0.253110959260337	0.65067153649156	2.1837357166094	0.938566874792501	1.14491338747889	2.08927328229791	1.74410211756793
IFT81	2.1352939491972	1.74414436662871	3.87897910824122	3.29314049929864	1.98103146043951	0.445941118416148	2.02489497262413	1.53631789262923	1.58750296262027	0.930832504347933
KCNMB4	0.5995158255397	2.77629851591781	3.21245203356636	0.941494217695152	2.41765587054486	1.13543166161932	0.57559012025418	0.791584156637825	0.333912489294896	0.825458275896472
KLRB1	1.47330855389523	2.42336667854304	1.28458259563218	3.54619373634932	2.20045971016984	0.360041455321468	1.00136318897342	1.4396592738897	1.11897176493319	0.116263179501305
LDHB	9.41636527876052	10.6796084091508	10.1470313564764	10.873367172199	9.26300609653312	7.12056560654744	8.38144988073928	9.22475004713318	7.87791589668647	7.96307864280048
LIN7A	3.24130891814103	4.48783365152663	1.01376867839783	4.33329819005601	6.46390226699772	7.23583558253921	7.34653192155835	7.11294127343926	8.19060159075625	7.05868529083198
LINC00937	0.547855083895729	1.25748942691923	0.837981389533037	0.448236038164162	3.5004366105348	1.98572309277907	2.90720429408742	2.64685702980756	4.55783724328094	2.54448637427131
LOC100049716	3.07182020233511	3.25709705335796	4.48858450764579	4.12708898921794	4.62413745227421	4.70783946538393	5.22860326009319	4.99875594172343	6.03187206627371	5.04476531348279
LOC100129361	5.11545679928266	5.0933593799415	4.91467989531545	5.23376837721123	4.58687106963271	1.41645107892807	4.75295675257539	4.16492419111973	3.71257954383671	2.82636730953409
LOC256021	4.04056275838656	5.52759729138844	4.74186755319346	6.08840180239165	5.84051530991926	5.94222844798716	6.30685988595756	6.88567501239793	7.70359975247212	6.70913842574181
LOH12CR1	3.69559056883129	3.41137696738373	3.83047453454804	3.1065890276432	4.50807438515428	4.38688915065377	5.26264765505211	4.97116431216327	5.84057157664678	4.82232128687246
LRMP	4.30715220427103	4.97735029886637	5.90066785325677	4.96898955375462	5.11288257957528	5.3893302709861	5.93844126814688	5.80278928236802	7.34444491776601	5.79790312598672
LRRK2	0.759467688281572	2.48645837889037	2.0771330924643	1.3524033302951	2.65221167506995	1.96841057230578	4.02728490142901	3.09767162433879	5.83334132031978	3.11053946380237
LTA4H	5.75760875847604	6.29727644379094	6.81149829022897	7.18222946129577	7.16603505331819	7.63238511094587	8.14248447374358	8.15330628011895	8.79580895861015	7.74066322115564
LYZ	9.71370872449749	9.54670925095713	10.377948941918	10.3698644576649	12.035834167609	12.9055688911943	12.4551465903553	12.4957529004014	13.1281544357688	12.2725854001968
MAGOHB	5.00085963592875	4.83552473098426	4.34797722432067	4.26586662764141	3.97444760047159	0.690791946293123	3.64759095152642	3.66150061794851	3.14810328664239	1.82833906774454
MANSC1	0.41959287697363	1.68081311680957	1.77910472954438	1.51612109929333	2.35253297936781	2.48906609191619	3.60525906211629	3.32814627196885	4.39594528610491	2.63692685611454
MAP3K12	1.71887106665507	1.3688392392547	3.80200742021908	1.91866343420804	2.76911535685137	0.342230267383622	1.76021420038822	1.61711626127713	1.32796105961552	0.572169204762196
METAP2	6.43651754025007	7.95592559290825	6.67818872515403	7.02986954941603	6.73962684721663	4.52256509457924	6.2837569206991	6.43954795837759	5.90406326813269	5.84921077231281
METTL1	3.39783449287102	4.04356850998976	3.21245203356636	3.27324661224932	3.91178288456787	1.68019402981128	2.62760402610645	3.5320422733276	1.70739859617055	2.82636730953409
MRPL42	5.85514421571199	5.44582769686699	4.67672479765632	5.01335303141055	4.29208165025723	2.62417617768747	4.33674450479547	4.28106264556317	4.01174652294732	2.69417236714599
MRPS35	6.34709822883907	6.92276399996644	6.16657340946918	5.96583036039406	5.00312135985049	4.23591136774347	5.62674588730279	5.61021215862182	4.82766222530655	4.45817987350689
MTERFD3	4.4370689843865	3.07614014517493	4.31645695487492	4.50396344207306	3.70558881283334	0.81221129113175	3.51129212631321	3.73575342317162	2.53402563312355	1.18627230931704
MYL6B	5.67674218475762	5.13136137226762	5.99904062557845	6.34715068946509	5.25106475428811	3.55723674572023	3.8445511588607	3.92616863504749	2.79446454960558	3.88887354152414
NAA25	4.30326279501929	4.25582493079238	4.90132328524595	3.50292007267247	3.4520354042119	1.20606700605789	3.23574927113313	3.3898116377079	2.87349323282551	2.42782500628216
NAB2	2.30048693199722	3.52692851268875	4.07214309187459	1.92596288868798	2.97063010516423	0.412192485359107	1.94727500078323	2.47324778870339	1.29771429269541	0.696915450241536
NACA	9.54046916326896	9.06479730852561	9.3674176900497	10.1571762583222	8.94492472519503	7.70004829967939	8.65697347272525	8.88588878490192	8.20378703548346	7.9464863100112
NDUFA12	8.14055862316378	7.00720960331963	7.448931184703	7.17056181934039	6.80244291157813	5.49738720702674	6.08199938439543	6.01287844515275	6.04274139173944	5.90361844969881
NFYB	4.91256044863566	4.0393667038373	5.20021835041405	4.94224157975006	4.36130680504564	1.13543166161932	4.44236422141907	4.14121409806375	4.11726378934812	1.65464002434003
NINJ2	1.56278563345518	2.94302028097824	3.47838449348416	2.77187219584562	3.5228088083814	3.391768135781	3.83380735922965	3.91022447734048	5.08065069054257	4.48654211818781
NR2C1	4.00747876380201	3.72567460165551	4.66754958540878	3.67740847923786	3.06850441088606	1.46663671940932	3.39916242941967	3.64714249882788	3.18575202315778	1.96486411764886
NR4A1	2.3262695549254	4.76220650857712	2.94376228524662	2.26217147266347	4.28482743636617	1.28277297506435	1.0166442881359	2.33676472016642	2.10682469496276	1.84865161920115
NT5DC3	1.0343437307012	2.15477895500571	2.55194968936553	1.19212304055087	3.05492236849898	2.22319644840487	3.89503613250073	3.98633967840272	4.59562283630725	3.61816142658254
OLR1	2.75619423604625	3.13245499451792	1.81753480257999	4.33329819005601	4.36406296982904	6.07048177617362	6.70785341021759	6.89987417930921	7.23547244050316	5.79004713971888
PDE6H	1.0714051156689	0	2.10846796772717	1.06565028310251	2.09159124424994	3.46148727690764	2.59234226158239	3.05117304222703	2.95327596923863	1.78683531508777
PEBP1	7.92273485866443	6.92873942940457	8.21263989980976	7.72432434153194	7.79098192561841	6.12325703954221	6.87280415712014	6.82238855412762	5.59919370012682	6.90733954519474
PFKM	2.74858683176387	2.17789921474039	2.7437596901531	2.07786065907053	2.30168607430465	0.360041455321468	1.97100260176059	2.34864462299722	1.35758668926233	0.604381487748787
PHC1	2.31085533821627	3.08023635321315	4.71667078454164	3.49803077502603	3.18531043011802	1.24492972344023	2.97917182498262	2.74899422894752	2.61598370782065	0.905201674951019
PITPNM2	3.06876873796976	3.00896789799666	2.42079850606995	3.81350675090095	2.07149638908579	1.76953208956956	2.40762419081072	1.90146808539101	1.44297945623411	1.59175998898016
PKP2	0.400302114820238	0.364852927130537	0.594156204624756	0.912390398545807	2.50015156876546	1.49914945947028	3.13432615454273	2.56775328975176	3.56165823992189	1.07573290529229
PLBD1	5.79870746841423	5.95091622569927	6.12168742173127	6.49189190332208	8.0632699805502	7.42380994664613	8.47473846314544	8.75063746672321	9.30583356141122	8.27451565786585
PPP1R12A	4.99122175749963	6.93214288133454	5.65090432070423	5.49960085541913	5.88341105208215	6.13558922724323	6.94596595338156	6.86617842530674	7.77720917854799	6.46484764373675
PXN	1.9553344999386	3.3718217616308	3.99460098354335	1.9900474344166	3.74629802743327	3.70217791195092	4.51141172846837	4.28570461854239	5.81477184024303	4.65651777545158
RAB5B	3.43859211676136	3.30338657481626	4.59473692777767	4.10474949501951	4.44178385262267	4.32815383986048	5.8806318444228	6.03785774723401	5.7993374824638	4.44155977398667
RAN	8.42695255628001	8.64839616334094	7.94412430502672	8.0687068044872	7.93672586958648	6.62636113007007	7.26290119470733	7.76593733049062	6.93926830153618	7.1500046752096
RDH5	0.530215406758854	0.934485875297476	1.78880864395783	1.37391327164348	1.78106948472318	2.11721681115754	2.11993419796784	2.25074802814495	3.41085618423899	2.00764492677444
RILPL1	1.85970611574608	1.62582688583416	1.01376867839783	3.13205961443606	3.70341406869661	3.63244305059815	4.64031968359712	3.78248401850971	5.61844122674891	4.02003592268732
RPL13AP20	2.55282634604085	1.89128272196377	1.60329169162007	2.4910216039177	2.55424921641379	1.02811895771525	1.51327020032466	1.40594500488733	0.209461052567978	1.41234194353023
RPL6	11.0892839969036	10.4306735233901	10.8306241746803	11.4872687816661	11.0163240664632	9.36691540559339	9.88809407115008	10.5412932890008	9.47370970969915	9.79856486218102
SCARB1	2.27423514669978	3.72305724304975	4.47060997742796	3.06421557114751	4.03968429411793	1.3732534932684	3.02900268763182	3.01808067960086	2.44712967760395	2.05503262532057
SLC11A2	2.97082236385236	2.7963569678442	3.5824759671445	2.54416650382142	2.5876479472648	0.618642449977383	2.48107076745608	2.89386158684658	1.69584759347986	0.604381487748787
SLC15A4	2.73325061246308	3.82421574678956	5.33216048844697	3.41486904737075	3.601994006724	5.13057184593773	5.57607338393158	5.36250221352173	6.26028963303327	4.65267206812321
SMAGP	3.8078247335429	4.25944205678437	2.53475216176371	2.94353143439498	1.53914051063095	1.00566417696328	1.35396012081777	0.68317027206014	1.34284991810085	1.84865161920115
SMCO3	1.40719972534756	1.9903813837879	1.81753480257999	2.41004803449577	2.77740944204388	1.02811895771525	0.35289261730502	0.56594262392347	0.832914962852683	1.78683531508777
SOCS2-AS1	2.78250862473968	2.70911285801424	5.49810082875294	3.0273626614063	3.11178322481078	0.799213997557699	2.64245630966195	2.1251488351251	1.51047143867883	1.29881784787194
STYK1	2.36658669536083	3.21300852875795	3.82576885231953	0.321127466982711	1.89978807354069	0.324196434950299	1.11930654159526	1.1034463566013	0.448475698618018	0.362150610183733
TARBP2	3.99306431321245	3.53888372194678	3.69512391669178	3.58128930204268	3.6388767127968	2.44801941444291	2.77865567647905	2.88573098762609	1.68420336021005	2.44571480404524
TESC	6.94415356310588	5.18939798291855	6.44839020681676	5.76628509620701	7.66351658649657	8.42542986725386	7.77216363307476	7.67936432731889	7.55827796876212	7.94874234868857
TESPA1	5.17909560838147	7.2745089752509	6.79774733519958	7.87158165439183	5.48427657204347	2.11197064924145	5.16316412624761	5.32315451761575	4.30953036750131	3.77674044728728
TMCC3	1.27576001437192	3.40812180835133	3.25157383007812	1.94045192642285	2.50015156876546	3.50215788349365	3.82948733617892	3.33711863255816	5.79460710563321	4.90466086005473
TMEM52B	0.235920534701541	0.517654164654037	0.800099288378031	0.655647386071362	1.01570269328664	3.19742143540412	1.38961005735439	1.79261677371739	2.52099297984877	3.31171810906292
TRIAP1	6.19587461082394	5.45689680328079	5.00798510944626	6.366057626916	5.54018064457732	3.9457348345531	4.52483335161172	4.84579770918867	3.8673317244383	3.9837617709216
TSFM	5.35785331422808	4.71161243341272	4.67410925734103	4.35509271988626	4.37776536088469	1.36445656654093	4.22112920056358	4.69808203944813	3.49657277996351	2.95996176919487
UTP20	2.38141980709215	3.93466750894956	3.09221172366449	2.68419278120389	2.6701399176903	0.57355474881459	2.34846755726407	2.67071313229764	1.83924477344297	1.32804727374622
VEZT	4.4011281700173	5.18274611594537	4.8639419190325	4.96012855005256	3.46236094899633	2.12244396522654	4.0571511290859	3.99013683948814	3.75215449876642	2.68666960558662
WNT5B	0.438629095681443	0.934485875297476	0.54918919202247	1.41599431049339	2.35807358270191	1.62969464907558	2.97917182498262	2.83173492000375	4.44851477794446	2.32041743463706
ZNF140	3.68964365633152	3.97041816894135	3.93248675273651	3.31554545354501	3.23131998213664	1.47483385369941	2.9674237896521	3.09061481897732	2.9725508362557	1.74410211756793
ZNF268	2.26892697658501	3.42109860735268	2.82617417304006	2.53464827363847	2.26086108911661	0.588741088525743	2.20243121995299	2.33676472016642	2.09807567914515	1.064198475434
AK056182	1.39750337237444	2.36412437489596	1.8914538421327	2.27937087031138	1.89217031594108	1.36445656654093	3.21602705178744	2.90998659825786	3.83083215243084	3.55363465090739
ALOX5AP	4.86761541108791	6.95155843086407	5.3087446506918	6.95022108418644	7.37568352150994	9.8663815008937	8.46118941237846	8.41463080907056	9.38326606820815	9.41934809281169
ARL11	2.03879211204609	1.96402248447497	3.59359137509559	3.517489325841	3.82041625401845	4.85797219875124	4.68524018269792	4.54128363747574	5.20095394094228	4.58466722600343
BC035084	0.0990435688686346	0.16336473226847	0.874894184978613	0.488233112536526	0.557425151290345	3.9720327780858	1.20183845487051	1.03157075517945	1.93077930019058	1.75848761773154
BIVM	3.11683418666919	3.93240340198315	5.20294269274281	3.71371026859153	3.32765483539687	1.01693525398777	3.02900268763182	3.44894891922501	2.93864891840127	1.09852874249641
BORA	3.34079256094603	4.0664622116282	3.67694952852159	3.54144915348223	3.674839964347	1.84103148072622	3.22263112698673	3.53464462553688	2.76712945149831	0.865880871504869
CARKD	3.38071141693461	2.43620767968965	3.83984010182042	3.27324661224932	2.97784564768604	0.837859787074906	2.76966440890087	3.05842494391277	2.26370547691763	1.10979299588739
CCDC169	2.75239554817793	2.1855243570201	2.9653165506859	1.13027211047374	1.73070448830994	0.287438072732515	1.66644572301399	1.78389330055655	1.04806206921491	0.435606681988847
CDADC1	3.63292408914224	4.43603436426513	5.4869669888433	4.57765032702317	4.63900617455406	5.68880581259989	5.3713978333279	5.51656318557814	6.51032592927966	4.69067547711784
CDC16	5.68623104481811	6.00632264049718	5.62946288879878	5.15907666165109	4.93617075869687	2.15851316827243	4.79233371444471	4.95765295307501	4.68743035817345	2.92531611891895
DACH1	3.00634357067546	5.35830050649697	4.22291946256418	2.85834708555218	4.32215719840412	5.43783326132603	5.8387949547487	5.75950597336847	5.82275947372476	5.39537249182364
DNAJC15	5.99834075029192	5.28566205817661	5.36982295291053	5.0124961432993	4.72941869958164	3.02672237299489	5.29120249267506	4.86350122752112	4.37798765122056	3.39694449486982
DNAJC3	3.52350965861462	4.86787343300206	4.08991360904469	3.62903154755091	4.26136575078446	5.8268897970448	5.20211451217252	4.94597021238886	5.98399963744323	4.85364720953724
EBPL	5.93020070065259	5.18560067239795	6.38742503076678	5.77439542940937	5.23383955842239	3.56301523516175	5.22696188581955	5.10149964593945	4.12804795008941	4.76558635598372
EEF1DP3	3.15186071505268	3.46561967418074	1.97882554287397	2.17295738389536	4.06361902976986	3.13672070902445	5.37436647813281	5.11024921118936	5.30820483569054	4.80249992305884
ESD	4.68637437148771	4.29688421063805	5.07792077563889	4.90209175615897	3.99593036036827	2.5407383225248	4.00638723661432	4.25920040328222	3.6630174044688	3.30193008629653
EXOSC8	6.61707976116787	6.1462360281414	5.9017861470034	5.57117942632451	5.50065035490961	3.85444274365922	5.10090173296998	5.24267798153468	4.61721588774416	4.25377456805533
FARP1	5.29722126714264	0.633683684808417	1.94450917727471	1.44676867173227	1.64264688213482	0.0447380365819034	0.303909366768115	0.482140464578766	0.241594757126854	0.202966327052667
FRY	2.60009148738222	2.71965495967149	3.13087436010191	2.20930767864164	3.53508951636072	3.62693657710089	4.3757828213999	3.96912768074157	4.74740859411231	3.67803465097447
GAS6	0.0990435688686346	1.70223392414226	1.60329169162007	2.02445717106802	2.55424921641379	0.15086576103721	0.227167558781117	0.68317027206014	0.653462957610903	0.30449504396661
GJB6	0.146126987789935	1.12100251777056	0.353840263182997	1.63669029521796	3.94897325801662	2.82027166751415	3.33965053139278	3.36662979019025	4.66539055793648	2.10091317048501
HMGB1	9.59610416664	9.81858444034571	9.31879622298952	9.59612492353022	8.84519543950907	6.90754406402589	8.97359044871544	8.82560348668679	8.78613915633467	7.8842002038876
HSPH1	5.73083198314049	6.97429727383432	4.21574339578303	4.82902322993282	4.48039922142433	0.924200339917944	4.54868203601929	4.40854480658181	4.37798765122056	2.11215889446161
IPO5	6.39112700980545	7.92394642119626	6.49655761249159	6.24251182356047	5.46643292974235	4.24192761732272	5.83125259271069	6.26718573144088	5.128694069326	4.4359769186628
IRS2	2.6822511476455	4.3230458945467	3.62643281525377	3.6334970993278	5.09225327585178	5.35865096416402	6.05865882226834	6.22672124320935	6.99069226810332	6.07108836392404
KBTBD7	0.547855083895729	1.28614289476854	1.44045976993807	2.64492084025331	1.17485867455795	0.690791946293123	3.44223875564836	3.31911776138736	4.38159710462507	2.97851448846148
KDELC1	3.15186071505268	3.33458473308632	3.44194871813945	2.8468558616191	2.84209949215717	0.81221129113175	2.67170989563807	2.17270377095603	1.40091477766905	0.696915450241536
KLF5	2.35159949087178	3.24255007055483	1.41562193420705	3.2472589298338	3.31346575448738	4.77161066151801	5.17001409037841	5.25377641418931	6.31322264300906	4.74767087925161
LCP1	6.96399812442189	7.69067983723664	8.21106197315636	7.6179237625876	8.30412501043207	9.09883121577478	8.8268315005	8.80628202919506	9.71887506233341	8.87857357780035
LINC00398	0.713316191670586	0.98779163076788	0	0.655647386071362	1.40639586112133	0.936123467779476	2.45886744680718	2.03979158758734	3.04262136269976	0.905201674951019
LMO7	2.26892697658501	3.93918509109053	2.78313001238086	2.34618851470457	2.08492401034815	0.268701607729288	2.1686288627477	1.99514127502455	1.98872723679456	0.522460710343274
LPAR6	1.80940484829723	3.10858871268382	4.01954115879579	7.66353314067158	0.943830614563514	0.772862767116966	0.95452405772449	1.14491338747889	1.0112559173674	0.417590312063873
MBNL2	5.59054045877879	5.56388498348287	3.55430689814137	2.60909173812931	3.54483936664354	1.73582279113408	2.78759125492478	2.64685702980756	3.12675484286311	2.16170725256013
MCF2L	1.98800740417076	1.77479706911455	3.01163200058564	3.01029499154794	3.88708465744054	1.17621716086749	1.14734506344457	1.27511333455629	1.23524918192053	1.51758093598054
MIR548AN	4.64394766153301	5.74314860485932	5.78179185810563	6.70046662767457	8.2451710961398	9.55571226774461	8.39932179356601	8.31360516117387	10.4706574668302	9.80561728818187
MRP63	6.00952359727799	4.64265510557318	5.33298977987126	5.9385721684785	5.23233195034249	3.09744349215666	5.20711834034159	4.69924233927307	3.96679900529874	4.37426396719213
MRPS31P5	2.67825241107877	2.92491295462025	4.63564119481619	3.3015831846613	2.02349040936476	0.342230267383622	2.68133074259207	2.50012627663581	2.24004108112014	0.852532122134916
OLFM4	3.0626463781298	4.14677733404556	0.819164673302251	4.35509271988626	4.02582688040764	3.83228353491809	5.24815545947595	6.2565845068887	6.34407462204844	5.50020768184933
PCCA	5.51071316536731	6.50122056240081	5.87185448473519	4.33329819005601	5.24434893175177	2.15341530785624	4.77109110684736	4.42266294865189	4.27112783537159	3.39233949308569
RAB20	1.45472739556206	2.96090315571066	3.93467374155962	1.22799954396607	4.72941869958164	3.96477574840324	4.48556143905977	4.85207084573201	4.80499251954934	3.96992032511847
RAP2A	3.01588128734632	4.08084402365318	3.11553341405724	3.0871865743497	2.22492454837721	0.52701236359513	2.61761687245536	2.22519951807351	1.9981629102359	0.522460710343274
RASL11A	0.847564550040215	0.61121233112148	1.01376867839783	0.655647386071362	1.78106948472318	1.70827651697743	2.54042459211908	2.90194662110401	2.55974297675296	2.7987932054793
RNF6	4.7285560511159	4.1330410678824	4.30466840413996	4.50274355313341	3.58319292745991	1.41645107892807	3.86580166850118	3.74026974315775	3.99770327204614	1.52601392943763
SKA3	5.03174536856897	5.22405723898863	4.17377362125887	4.10635669581071	4.53400537502931	2.82988966150498	3.82080828753672	3.97105029692528	3.70683630620218	2.85006976276043
STARD13	3.76510469582738	3.42109860735268	3.7333147729017	3.63126605120789	4.18392869535436	2.8234847952397	2.66687530538638	2.11126874022577	2.88879245108698	2.72746015421774
TEX30	4.55733596111252	6.40978297149012	4.69231923605618	5.0124961432993	4.29063372261777	0.109346731187853	4.15188637737547	4.09788048747737	3.25429220838792	2.32525743183378
TMTC4	3.11978576423377	4.00745691623884	4.12863706165604	3.41746081831742	3.12484273917748	0.230482488514156	3.17915416045096	2.92196317212841	2.62209946221061	0.96844466758579
TSC22D1	5.05968006484681	3.83879584254063	6.01307942847471	5.37246489877815	3.47516481633939	1.82188041436273	4.25695775578853	4.2841589531639	3.15233532677947	2.01365421328686
UBL3	2.73325061246308	2.74567803860217	3.20884233423738	3.72630765293708	3.72072091687916	3.89471380159777	4.84357537665952	4.5386932440237	5.6994836461854	4.37192681971904
ABCD4	4.8997385961822	5.36670930032091	5.65422594494173	4.79753378981288	4.34186479526681	2.30362968085619	4.43100336747304	4.49793574224453	4.44679297603619	3.07649720126421
ACTN1	4.06527000720643	6.25939308225585	6.2563010824345	5.09980042214624	6.39314170962623	6.22304255648239	7.79449917232471	7.58882869741739	8.03786097593133	6.79973484523174
ACTN1-AS1	0.494275526162528	1.38217258259766	3.13468424262188	1.58229201135015	3.93235612500639	4.50965721056895	3.81426456428374	4.19320079852632	4.13875209685026	3.61816142658254
ACYP1	5.87885820592558	5.87513975633408	6.32876703679165	5.93042936451912	5.53285074971967	2.65696607959836	5.69423033364057	5.30497745912857	5.01825530593534	3.09361873912665
ADCY4	1.22183651058635	0.517654164654037	1.5922510559111	1.1047696652311	2.62489452447537	2.79102687415263	3.64267471828226	3.12900693179511	4.28661172933186	2.73111182814094
AHSA1	7.69765148936717	8.76574433877442	7.21771945820293	7.2853276228648	7.38859988680442	5.01658014070824	7.11655841167242	7.16803481975164	6.84926598960209	6.33378789505358
AK125727	3.27081906019502	3.2786461459072	3.39189052753217	2.84300502349477	3.52773364316325	0.412192485359107	2.18900516545738	2.65644686005253	1.56228004509322	1.66994095046182
ANGEL1	2.52637742632239	3.92331127396817	3.84914526241699	2.67555760268271	2.73970469868671	0.542693917474933	2.71918510304737	2.68483971095712	2.0804168490248	1.55926144673348
ARHGAP5-AS1	2.41063620319257	2.61059817058363	2.14670308984943	2.66687042735488	2.27849915720342	0	1.94727500078323	1.71213891661826	0.241594757126854	0.417590312063873
ATG14	4.34169294111661	5.10647301979769	5.22634061446838	3.80759118629925	3.85020921233528	2.3754426134545	4.19618029250686	3.87779759374088	3.93276004495684	2.84670744659498
BC016035	4.5464087846661	6.36641463754095	3.66382620263549	4.28444276199503	3.84232438776634	0.0447380365819034	2.26134861454473	0.196852286948502	2.79446454960558	0.470978188281968
BC050301	0.0503715571226469	3.03029713072947	2.55194968936553	2.58162361591872	0.632498181767079	0.171185630648677	0.57559012025418	0.438340309129131	0.363417397174394	0.66672547780601
BRF1	2.69021552354486	4.80614847363043	4.44935267271581	3.17251357942131	3.86585074745746	1.26397542871791	3.3962444226605	3.45720263999764	2.54049807484616	2.031533333193
BX248778	3.03476961707566	5.666211495851	2.05317706008212	3.54619373634932	2.7311903413561	0.0447380365819034	2.58723376727765	0	1.98872723679456	0.264736782829354
BX648502	0	0.253182781404547	0.300570728137013	0.181728436073918	0.41584365823737	1.25448400478067	0.804126931282797	0.876093724007322	2.9238720480258	1.14306748487955
C14orf166	7.96714726128388	8.81780663029749	7.77577876956658	8.59977170681553	7.67118726046527	6.18076162597915	7.52176090698811	7.6771577821522	6.84109649883946	6.06856495783044
C14orf169	4.38894613595937	3.8339521642672	2.99076366086666	3.94147163053531	3.16015854735865	0	3.30584143578697	3.03655895608621	1.80739555255714	1.50056561235705
CCDC85C	2.43927265555043	4.17577903957666	1.67829717906886	1.78856468031206	0.804684627627128	0.0225424274029441	0.512314337880385	0.524649938143104	0.14296332020002	0.0476353639121556
CEBPE	3.65139969453543	2.90657547066735	3.16852786529885	4.92139360756623	6.38671828095535	5.99981352398743	7.40286170259388	7.39551004935222	7.36419119212896	7.43078707506061
COX16	5.48919089172803	5.65527003475573	4.86852491878272	5.40678270091721	4.78395015148001	1.38199710509062	4.06819346568427	3.982532496842	3.77429070949521	3.25957382358792
CTSG	7.96283895666388	7.56258474340638	12.4828229916853	9.82446900658914	13.5990162035341	14.3358949600285	14.6593804282008	14.9028803348614	12.8216720566463	13.8453079333916
DCAF4	4.64599652559436	5.58781920872765	3.18331834367728	2.80787697039251	2.73970469868671	0.647936637504656	2.73312827692024	2.86520173158054	1.69584759347986	1.95240434701413
DDHD1	2.09985787683208	2.97417132938434	3.14982395104935	2.60454988220012	2.73545380116308	0.360041455321468	1.90684063847452	1.99514127502455	2.21598203802676	1.04084921856771
DNAAF2	4.48134520827035	5.00022989891519	3.52847573600689	3.27610544671003	3.60665624099744	1.96259325511671	2.92755803204424	3.71525317537796	2.24004108112014	1.50056561235705
DTD2	3.31269325897603	4.03515262429552	3.16480643120976	3.15398336770621	2.93400093588714	0.542693917474933	3.17915416045096	2.72640799028392	1.62452929919337	1.10979299588739
DYNC1H1	5.22504767920919	6.17811792384499	5.4112465700759	4.82999628513964	5.09971385217656	2.81382386349394	4.30908554918369	4.6279179588271	4.53856673229757	3.74999265894079
EIF2S1	5.75713493400024	6.77328381154326	4.70262266201222	4.74897216579153	4.83052912399842	2.87704071367558	4.45923949882361	4.56056473872649	4.31331499167025	3.67614154375777
ELMSAN1	4.77329324564111	5.39986277179893	5.56527646025246	5.31524393902056	5.85675104255288	3.98787090032354	3.2996082880268	3.52682344395934	4.41896095446678	4.1795453510672
ERH	8.74923378520999	8.6312238102269	7.9611209159704	7.61439833528489	7.51952238316626	5.45191607758103	7.59580406702366	7.35651288442197	6.95479800479241	6.3193052400862
ESR2	1.17719785252526	2.95198942648376	1.63591552454075	1.13027211047374	1.56811393468015	0.0447380365819034	1.24139886664037	0.720220863425477	0.629376730267855	0.160265991458922
FBLN5	0.713316191670586	0.761622857089862	1.92703996259497	1.90395278522362	2.00947581124523	2.56012965593375	2.70510585681295	3.45170540946778	2.31745808418494	2.49379773382923
FBXO33	3.12273131555857	5.59212854538416	3.77052066305851	3.793693136682	4.12340183142482	4.8358675516723	5.44171954260685	5.22425743031029	6.71157992552387	5.14466393297788
FKBP3	8.8098292887991	8.42595636349217	7.81474170422058	8.12984049456036	7.41790903416921	5.418839747331	7.2926284679876	7.00870062459234	6.9850681787692	6.13966578469277
FOS	3.39052090292914	6.7076101915368	4.73686328159338	5.03629869748299	6.83955359309625	6.31779528163086	8.75183932265941	6.957981635871	9.58522475635768	7.22605339451627
FUT8	4.06066951376388	6.19851673445251	4.07412843773178	3.93425041943288	3.17592978524857	0.837859787074906	3.61030423781407	3.55529616130479	2.7726380621654	1.75848761773154
GCH1	1.18848766830638	3.13639460358267	3.12322427804147	1.93322559671929	3.69029630765146	3.60469807437988	3.62782469464467	3.28242787111399	5.01011693508506	3.7079913222282
GLRX5	8.41070091692275	7.02032704321084	6.82364507258978	6.52891611437277	7.72457398428069	5.01376992358561	6.74817737568781	6.69237024160978	5.13725990515912	5.85925691706734
GNPNAT1	3.5973667019256	4.70632154524274	3.12705438976277	3.16944169179514	3.03084170244852	0.603769234983119	2.34241626221334	2.42356734929231	1.25112083892176	0.930832504347933
GPR132	1.28630700682886	4.35720613209465	3.9104325665418	2.16680894952604	3.96358505722098	5.98123242882964	4.01211668595761	4.14292065957468	5.59919370012682	6.20250270212353
GPR65	1.18848766830638	2.24511668243374	0.800099288378031	2.67988165261193	2.34138752589061	4.22744624547548	2.75607155884028	3.58823691635949	4.91618326799087	2.66774020051082
INF2	4.55078959191641	5.08114776291744	5.02039393579292	3.73464521103745	4.8503210342003	0.863060252938907	4.03668468569884	3.29782887777876	2.10682469496276	2.13989556983022
JDP2	2.47197891184368	4.33680720260746	6.76953960661935	4.81139506704449	5.7358775345143	7.45172126520104	6.80950745493685	6.78353213821871	7.5725594482371	6.49415529698195
KIAA0125	5.32881267943526	5.08624850421982	8.02883739769527	3.99970646466138	4.33063629715959	0.511158482257308	3.38451301520661	2.74899422894752	1.49722327305277	1.55926144673348
KIAA0247	3.18605696853318	4.45823736160317	4.3298126787281	3.37808670836034	3.98522896675591	4.56924887324328	4.80228786527019	4.58713256453672	6.1402467791017	4.53539490104266
KIAA1737	1.6470358698834	2.72489726294449	1.98727859356066	1.81239243153764	1.57764386541975	0.0665973377287464	1.55573316336062	1.15847503319733	1.52359905351506	0.244439080916873
L3HYPDH	3.38317004852803	4.13501141712395	4.72806381930054	2.82749805399132	3.1280892296227	1.03921663236619	3.43656901759892	3.5501609253277	2.03530033009543	1.16483162454692
LGALS3	4.42876252503017	5.8903835394457	4.99860794216952	4.9935146821139	5.96600965148802	7.66106763934421	7.34501944671473	6.70455503913541	7.4377652861661	6.51548715973549
LGMN	3.07486522612584	2.71439353801405	3.35643947507958	2.4048330534108	3.57369970208122	0.676647819579576	3.32438090839191	1.55694566053188	0.894844053761834	0.417590312063873
LINC00239	0	0	0	0.546223442819901	0.16080416245087	1.70130697566402	1.59698196193674	0.645143028454416	1.13616769050856	1.32804727374622
LINC00639	0.744247310192525	0.565191515999048	0.616124816123964	1.49664396038629	1.48951967439646	0.759504433861652	3.68393821273785	3.02550041501279	3.57117267213598	2.1288648073029
LRP10	2.7293909484337	4.63710468560013	3.55145950283428	2.67122055372751	4.0888302640198	4.84696221009798	5.21707423006147	5.07671474021473	6.4991546947598	5.50608081642167
LTB4R	3.63705027500424	3.68052053212535	4.70774691138881	3.90130007255132	5.69596322282369	5.52429371006727	5.63667026043844	5.43324438829129	6.37925403741413	5.41593725051178
MAP4K5	5.8014674742001	7.17076491936422	5.78906238583045	5.2527597015895	5.01719752156851	2.68902725708352	5.12401505606488	5.13446940576332	4.79690563132624	2.89958621733861
MIR548AI	1.33791549289708	1.18326250014497	1.21431124148129	1.25143096004065	1.29526719797846	0	0	0	0	0
MLH3	2.88668380904508	2.72489726294449	2.24866570769549	2.72660999901628	2.4387262351988	0.618642449977383	1.93927828058521	1.77511675854805	1.40091477766905	1.1209699813338
MRPL52	6.93370872390216	6.26660048487235	5.77387388444179	5.41653223806974	5.63222775819337	4.52454071234059	5.13368338525534	4.99686991927837	4.40484097179621	4.78240243296402
MTA1	5.4504435592892	7.18033713001897	6.89192315932831	6.0463202352134	5.93853664486745	4.07806867449428	5.77620036350312	5.93277158867524	5.02750043075175	4.21126647205321
MTHFD1	7.60142159650852	8.20085732772037	7.12715475033208	5.87493682529918	6.44775332083808	4.87122948683962	6.04800785730935	6.62802643094558	5.42474674962776	5.06877346468804
NDRG2	2.70208025078815	4.35043848616832	2.63499044178004	1.72303021799612	3.30488483450043	0.863060252938907	1.50245626079486	0.482140464578766	1.29771429269541	1.28894160868742
NEDD8	7.00687791088447	5.88629526297917	6.15536495134313	6.49618916372874	6.6354006737571	4.74813124080313	5.62612334133543	5.35442349335591	5.18555024351449	5.58184991674756
NYNRIN	1.33791549289708	2.87862467226288	3.1610753728445	0.941494217695152	1.87681305784051	0.15086576103721	1.57650497819604	0.720220863425477	0.392330966405749	0.635890219804151
PCK2	3.81148042298972	3.55074067539871	3.31002226001206	3.31832176518199	3.01689867979409	0.704798749754805	2.63257179573725	2.57282639570705	1.266819783916	1.88843836807518
PCNX	2.59161220271679	3.86514923424678	4.5905819845092	3.62903154755091	4.02408530725753	3.85287118096494	5.00455732585741	4.97787283405241	5.7030941794632	4.6205476418975
PLEKHG3	1.27576001437192	3.83637603616271	1.5922510559111	2.42042178255913	3.89663407898818	4.16928515900342	5.50200193230487	4.93616180306224	6.7661020806162	5.23809084018659
PRMT5	5.74953250153742	6.00901102366601	5.24672711607586	4.9368319560683	5.00577112281522	2.54463749645861	4.49104223033931	4.65925903321473	3.8673317244383	3.91960206963808
PSMA3	8.55799445973	8.82079338690253	7.32081028790845	7.44579892936537	7.11867594456704	4.89509531213076	6.69336546348353	6.4022731337592	6.20737553903312	5.28480495946677
PSMB5	5.16559104208344	6.19190687508035	5.03167568888448	4.51368559683697	4.98622555627069	3.61400581179007	4.74380337359564	4.85415584432182	3.80149172565088	3.83389615971198
PSME2	8.47045208326444	7.86328706484037	8.07628685868894	7.48400935380702	8.16535516650339	6.06472318355822	7.03096301070616	6.76453592589807	6.32498675589015	6.71629526366472
PYGL	5.0473313726096	6.10260035467747	5.86384321760341	6.28109035347901	7.28569921447119	7.23221356279804	8.05972722331232	7.98987377174273	8.96030009488312	7.71149972612486
RAB15	0.875773953400117	4.41672741157341	3.54288344201698	3.45830817076361	3.3721442601694	1.9271879770589	2.1686288627477	1.18522176692393	2.24797242077125	0.726486592056749
RCOR1	4.01542499557198	4.92592792895531	4.36429430290163	3.507792856425	4.5474045172371	5.21923589277179	5.75186637025644	5.48327204382857	6.36108611405077	5.09025769233083
RDH11	6.09899092660767	7.67722129713307	6.1255216103007	6.1786330105607	5.75437803760601	2.80084115505542	5.84040605784478	5.15237139061082	5.11032102640933	4.66131053843541
REM2	0.665639390316772	2.09124980634638	0.837981389533037	0.546223442819901	1.14952229947312	2.31736971999095	2.53512856868238	1.86056829709913	5.18761359713115	2.97543888958066
RIN3	4.0390044153743	5.23420279727488	6.57260758336996	5.36778221998961	5.87860027812454	6.18076162597915	6.18280831268075	6.20523878789398	7.04774842183251	6.56210471356235
RNASE1	4.78356631419782	5.15776713362408	2.24161687919781	2.46620210994709	2.18806993592031	0.268701607729288	1.22833222559333	2.15927584237054	1.37217444880433	1.08717584768432
RNASE2	6.21945601869145	6.54892410011652	7.22778688606503	8.51918826653606	9.05801968237834	9.16784362163919	9.95688771343232	9.84050577603704	9.27244357878509	9.54793905471689
RNASE3	5.40458858873453	5.09031615243852	5.52810208043502	7.73514267144438	8.80512908982999	7.75240450486104	8.4157147792792	8.65236978358836	8.7107555767302	7.93604307388954
RPPH1	8.09629020038442	4.198567819706	6.20150305929608	9.53235712330871	5.98538171169678	5.41564970771685	3.74714113494746	4.39141861818647	4.73617476536854	4.66894599471066
RPS29	8.0009581272997	6.65021488014243	6.95845948487869	7.94066445459098	7.02991053760308	6.0805882616776	6.34557003988916	6.37203500782834	5.62682946230936	6.32565929830713
SERPINA1	4.77329324564111	7.03491001420657	5.66875091543613	3.94686391735448	6.88751487791055	7.82693970684026	7.78574578061884	6.84536701622924	8.64704663471525	8.33665703750861
SLC24A4	0.818792541594425	1.27188729574269	1.2568834213399	0.601972599199676	2.00241712671989	1.50716443467872	2.80089170176723	2.0688087669631	3.77429070949521	1.63137999214353
SLIRP	9.7222909147737	9.08850350893847	7.56606739412335	8.00055264373225	7.73405981991802	4.91932376483464	7.13133073878915	6.84274435386594	6.50702494244747	6.30007340881575
STON2	6.08508908352157	5.65183374048423	4.87764747182205	2.44094814694854	2.77326835979895	1.06115911833222	2.86138887507874	2.54211667241773	2.12416514611873	1.0525710834083
SYNJ2BP	3.39052090292914	3.91874363169343	4.26001913655995	3.32385841154046	3.00281958774404	0.588741088525743	2.80969102943245	2.73095361467914	2.0261052131668	1.38478736335994
TECPR2	1.54532867240793	3.34483597528257	2.57456540765167	1.95479689591872	3.2100313192396	3.40469752039179	4.06452206966677	3.7014226992596	5.26195442649479	3.68181342925003
TIMM9	4.44767892208007	5.25156062880001	4.71412673408109	5.03882583364745	4.02582688040764	2.49713712512105	3.56424962656887	4.16492419111973	3.00098872579988	2.97851448846148
TRMT5	2.78622894623004	2.48027193024394	1.98727859356066	1.96900063400671	1.93728494258887	0.249718604524925	1.69522167561951	2.11126874022577	1.15316106446736	0.892213454382507
TRMT61A	2.93775341913678	4.25219871314025	2.41454418293885	2.71822573905162	2.74816910148367	1.06115911833222	2.11993419796784	2.25074802814495	1.25112083892176	1.76562693231986
VASH1	2.66618926806827	3.90956473273848	3.5796836821789	1.60974753092461	2.32450621948985	0.305934321257611	2.03993012744054	1.23727207199251	1.28234973530756	1.07573290529229
WDR89	5.67172286685445	4.46764931597201	3.93903779846096	4.29293635047238	3.42060781688223	1.50716443467872	3.07716969605116	3.5057572656735	2.48117338439168	1.15399059537589
ZBTB25	2.92768309793309	3.5448243796037	4.0379673651046	3.72630765293708	2.48503867489057	1.93908654062968	2.55095866953008	2.64685702980756	3.00567434906424	1.0290313331406
ZBTB42	1.82395648675347	2.26684412079552	1.74959510488016	1.80449349415974	1.57764386541975	0.0881303703967951	1.18840685706796	1.40594500488733	0.241594757126854	0.696915450241536
ZNF219	2.90390866212527	4.47700026574858	4.51220740730747	4.70827563717059	4.11360848563975	2.70305112094755	3.75171450757626	3.56296490444275	2.38375027540919	2.87668986197881
ABHD2	3.25210984885366	4.36897365496495	4.65168360389035	3.5789759728859	4.08215022876374	4.91782134893249	5.18615358000337	5.1481291183915	5.80068617477652	5.09805576422555
AEN	2.76376173642252	3.4146247983181	3.4663411905979	3.94506872686969	3.59497228323984	0.732410874999618	2.55095866953008	2.64203810382781	1.84970682712517	0.96844466758579
AK021664	0.0503715571226469	0.633683684808417	2.3372978034735	2.73078392750433	1.67851743146937	0.171185630648677	0.423383646235771	0.701814503879609	0	0.0476353639121556
AK091624	4.42279992184967	2.63307901828163	2.96958902824997	2.93270154975206	2.948764388984	1.1250525457822	2.47001182081753	1.92546272675849	1.83924477344297	1.21784746930716
AL832909	3.5909998751034	4.69300880622063	5.35927850239063	4.2816004172928	3.00281958774404	0.799213997557699	3.88049294935042	2.96118190483898	2.7726380621654	1.88843836807518
AP3S2	2.5958580745508	3.07614014517493	4.12863706165604	2.81968161361283	3.82642426916009	4.09145804673842	4.42671987591224	4.36972096528455	4.81970176525556	4.42924884905697
ARRDC4	2.46735174045284	3.58861629343194	3.84914526241699	4.29434709970699	3.37761019841379	1.27340481692404	2.70038207514063	1.97994537855788	2.17496996828317	1.20739901282813
ATP8B4	4.68637437148771	3.46561967418074	6.31540158442398	4.60519348419347	7.20036850612046	6.02759232445799	7.88951276580934	7.97390309803582	8.09627767074577	6.74072865314814
AVEN	5.6727281284344	5.67097241468917	5.09072579854048	4.40687703361493	4.60678862648709	2.81705136762897	4.35338980928596	4.32982338822029	3.24639563137416	3.36909138568785
BCL2A1	4.59069361380956	7.96121034742873	4.87195263961405	6.44153088376761	7.25354566582415	8.19908356704325	6.99573242145856	7.28567194794518	9.1561530298712	7.70397063711039
C15orf27	0.774529166882888	0.720224414490511	0.45481862113746	0.724241970839044	2.79385592003506	1.51513512812838	3.01765507583217	2.83596097462884	2.7392664093735	2.97235671999664
C15orf61	3.48282232937908	4.0664622116282	4.21394378795544	4.35644400764639	2.81817935420531	0.924200339917944	3.14826833247348	3.5320422733276	1.97922944462099	1.08717584768432
CAPN3	3.16334976366131	3.05548281340106	4.33974895347422	3.78969754946816	5.31869030151438	6.00123297548414	5.97898697616986	6.28158796243834	7.32301743227788	4.99703350437146
CELF6	4.41200473890725	4.8867062594611	6.11254017522055	4.99090684295763	5.88196950354336	6.35101716164879	6.25867225056103	6.52349665229086	6.40785506267062	6.03239593508021
CHRNA5	1.3779129412644	1.79487626253854	0.741343144437804	3.16018658757202	1.26018793216833	0.0225424274029441	0.446135502840444	0.460406601810056	0.475749409389249	0.323970706358571
CRTC3	3.05032315848823	3.57996360706279	3.51099438417889	3.57665892839943	2.97784564768604	0.900054333615535	2.61259724912745	2.99180691423615	3.23446912867939	1.93351057233859
DAPK2	2.20365716932613	4.0117525543402	2.20584669638991	3.15087172691995	5.08892503976392	4.81584092915639	6.14071308247216	5.68883522155846	7.6166820104702	5.69788790360841
DMXL2	1.42639908687309	1.7337803432821	3.31338776010246	2.02445717106802	3.40997795384318	3.00141130425178	4.44801127463949	4.6242574751907	5.09940303352847	3.35732532020599
DTWD1	4.03275415596616	2.71439353801405	3.84914526241699	3.64681141591261	2.93770598686907	0.924200339917944	3.25198097181101	3.0763968032671	2.63425374000911	0.980767260653831
EIF3J	7.19844424563775	7.93953147760599	6.63445903431739	6.99472269786295	6.49629600727715	4.44645595891642	6.44033509550409	6.23993729813588	6.49582801853982	5.84837042728095
FAM227B	3.18605696853318	2.49875225579798	2.44554813893177	3.46583994707153	1.41705205267082	0.478918289719595	2.11284168194738	1.60726049053713	1.37217444880433	0.66672547780601
FAM63B	1.70321394736059	3.45934302212137	2.83087853556019	2.63158898360428	2.93028634529029	2.95821364943121	4.23752529138945	3.97105029692528	4.61568419914093	4.17820838077928
FAM96A	7.06889870265213	6.6608527467843	6.86923511543539	6.91878140414398	5.84298704477559	3.19494257904364	6.29202248115096	6.01660648430746	5.58673913939091	4.21778815305542
FBN1	0.744247310192525	0.58838541916871	1.71946924855862	0.984077859757665	2.21884712268009	2.36224715612535	0.95452405772449	3.22879944531892	2.8683572259174	2.95996176919487
FEM1B	4.3901689786986	3.62552293327491	4.5354497254849	4.24559039260129	3.55452376870312	1.53878634436482	3.47303017926746	3.6155341799118	3.52296034749148	2.10654698991615
FES	5.4627005889048	5.75664864001685	6.73105032627047	5.34617998361716	7.42204786848375	6.31351682379023	7.52777290257318	7.88849027775496	7.70845798346393	7.05340807192061
GANC	2.63351888240159	2.31630403782956	3.74083310769572	2.25639247048679	3.21919352464384	3.25804775348451	4.33522172882088	4.66520888196047	4.43641878709637	3.31171810906292
HBT8	2.84804929245558	2.23780087348977	3.0198955436857	3.25307456040608	1.39566037357902	0.191223272283102	0.804126931282797	1.00178696612561	0.745977342599018	0.138432342036255
IMP3	6.0903650066891	4.33337916199611	4.50044430753838	4.89745776251695	4.82653794977993	2.01412347374088	4.48693359013082	4.55800876512162	3.69817835217055	3.80992425834085
IPW	1.41683134397249	1.68081311680957	1.29823527225107	1.54485247606189	0.576562813384111	0.191223272283102	0.35289261730502	0.460406601810056	0.14296332020002	0.0708759263329568
KIAA0101	6.56307667487064	5.86330317704658	5.03575636928404	4.63333585558007	4.38998721829848	3.4573564388309	4.62045286131433	4.63521118064501	3.94012202090617	4.29506595401137
LEO1	6.53073089641516	6.71421488689388	5.7398854283167	5.65867154707856	5.67336368991856	1.39932694189021	5.74672084796241	5.55231742395496	5.01825530593534	3.07936493884762
LIPC	1.42639908687309	2.55281396445785	3.63452767786198	2.63158898360428	2.25493348560982	0.71867087084784	2.66687530538638	0.482140464578766	0.874494973820969	1.46592082397661
LOC100996255	0.616333005503214	2.8926677603123	4.5238753711173	2.1102610712277	3.31631475673954	4.35615733148198	4.27613194843647	4.47779319424782	3.91543458109192	5.58790408497092
LOC283683	3.08396192450003	2.57620610347521	4.579443276335	2.28505873684155	1.89217031594108	1.02811895771525	2.03993012744054	1.93337306932294	1.70739859617055	0.66672547780601
MAP1A	0.889674470905766	1.94617847334866	3.66908986663028	4.2816004172928	2.49513150744744	0.268701607729288	1.48058212850878	0.859583205297235	0.954223834398683	0.711776785352259
MAP2K1	5.22367648364617	5.88921664214642	6.05238161414588	5.07621109249747	5.01632177363586	6.17982175955161	6.88898239274827	6.49538518067306	7.23247743129226	6.08898546905313
MAPKBP1	3.08698145559235	3.57706780744858	4.28251649201701	3.2874844686353	3.34449955330936	1.32872244354363	2.66202445953428	2.55755324479069	3.1774701329616	2.41426055552005
MEX3B	4.06832887291733	3.07203227375201	3.4480856092324	4.34831723055304	1.31818829725539	0	2.37242206915072	1.34794234586527	1.37217444880433	0.0708759263329568
MFGE8	5.08255277711801	4.32131646474348	4.94320186236346	4.27732637279708	4.52787347219004	0.772862767116966	2.6765283388734	2.61278155216187	1.56228004509322	1.00510111640937
MKRN3	3.66560779545165	0.364852927130537	4.82792123954967	4.0423099312627	0	0.0225424274029441	0.0304304743080684	0.0590367278246535	0.241594757126854	0.0476353639121556
MNS1	4.19966800139868	5.89154949368433	5.09072579854048	3.95580651470467	4.76008430620305	2.96695727541993	4.48143713808693	4.28570461854239	3.14385879559303	2.86010994851173
MRPL46	4.02332769986315	3.02605643662711	3.27937415651534	3.31554545354501	3.006352262589	0.462523926176668	3.04771925423306	2.85274247751893	1.66062909570663	2.07240926431987
NARG2	3.25748014129904	3.37849006861972	3.36619465795384	3.14462823888801	2.3908776558529	0.360041455321468	2.58210711981088	2.34271689971116	2.10682469496276	0.79786662482766
NPTN	4.39505001099962	4.71161243341272	5.14178558851481	4.56484847320638	5.07216770428101	4.90195079103843	6.29946025789126	6.06871015709402	6.94933600116967	5.11562344686837
PARP16	2.48118896888662	1.52124035877901	3.4541965059448	3.29596022096087	2.84209949215717	3.29786489067611	3.85945931740714	3.53724229204003	4.38519755013346	3.59830508722013
PIAS1	5.37524820728628	6.81873459992671	6.4127488095205	6.21819085045658	6.60105869485253	6.01570239493143	7.62133103931136	7.21968728586808	8.37697342986025	7.35885015247603
PKM	7.23378173228292	7.24630489277864	8.74673160387984	7.50639822122926	9.38115060394849	9.93106573202685	9.07052622561186	9.36285830235772	9.4507525726639	9.767923661216
PLEKHO2	2.64994655244457	4.75453735909067	4.40113766971323	2.88480926298871	3.8324073680171	4.84221780004372	4.82525055728227	4.8738144769175	5.7679643924431	4.47787451060989
PPIP5K1	2.75998294804151	2.42336667854304	2.78313001238086	2.42042178255913	2.56387086785337	1.22562921925209	2.09135249531931	2.00267961985167	1.38661618006315	1.17559179679206
PSMA4	8.59180215479498	8.01930031796659	7.24639349786781	8.3899722551246	7.76293212254493	5.75382634319272	6.78684791939037	6.84641474766902	6.7190885814053	7.00445809908382
PSTPIP1	3.24671949130153	4.65094090120642	5.68897284629143	5.41069042565272	7.07055320772359	7.63032256264898	7.6199246617177	7.47200592308856	8.4674287658433	7.62815095740896
PTPLAD1	4.8275574579366	5.87925972228689	4.86852491878272	4.52093445773806	4.31362797098741	1.70130697566402	4.31836424484062	4.48991243842124	4.0844190329023	3.49899474408867
RAB27A	4.24091864179955	5.55728796112291	5.82251530006835	5.62878892528397	6.50662250428626	6.13688124113132	7.49097741463308	7.52040131262757	8.32050471439791	7.19399792063291
RAB8B	3.20285586333748	5.39740251756916	4.34797722432067	4.95300035195488	5.17384315319132	5.79082054640056	5.72827557981775	5.44158818542643	7.52071617314877	6.31900196671872
RCN2	4.80205924424689	5.41291373652197	6.13030006066416	6.18625193472433	3.97984835483334	3.13930155766615	4.90850131782994	4.66283188619822	4.21760768932857	2.4412631089203
RORA	3.73462226253128	1.27188729574269	1.5922510559111	4.74071723177985	1.94466876994527	0.478918289719595	0.512314337880385	1.03157075517945	1.21920097041621	0.488343959029447
RPS27L	7.04774524937037	5.60213388710949	6.4318412618079	7.04293687065446	5.96827562745393	3.86539600765456	6.048472581507	5.6364950317324	5.1584545958144	4.19417082705953
RPUSD2	2.62938256968412	3.12057120506615	3.48137967593848	3.51507131139801	3.09860441283409	0.377635429295249	2.83577150883748	3.11863726829622	2.00753727222251	1.25890063568387
SCAMP5	0.299778370738319	1.97286240268955	2.65104004858721	2.42558081772547	2.31314126675823	0.495128443862556	0.596080001402546	0.298347133810351	0.303791548801298	0.18177413201333
SLCO3A1	2.19248589900523	4.17194566508381	5.05699260483167	2.77995126865352	5.35447211024715	4.16041870288645	6.18830122390532	5.83850690445581	6.99717709855389	5.79528921419901
SNRPA1	8.11628688939959	8.41028046078717	8.265287656923	7.55737504548467	7.5987370390191	5.05125363762971	6.99404461062263	7.2397616165151	6.76886097721259	5.57119360192135
SNRPN	5.41723972555625	6.4874063273866	6.0994408712093	6.08310622408039	5.45678227009269	3.84814619505156	5.14763174634206	4.6436736009462	4.01639739274432	4.35190669816825
SPRED1	3.16048606770065	3.31733577913382	2.03698248301422	0.364753217350168	1.78106948472318	0.0447380365819034	0.970306672502103	1.23727207199251	0.853854760689706	0.323970706358571
SQRDL	2.66618926806827	4.28451114970681	5.53027299215635	4.75308198743294	5.9072271959457	5.76932132822303	5.83179264247933	5.86924381552277	6.72122675329222	6.66972306342074
TARSL2	3.61001667730112	5.16646273379882	3.9987877352636	4.41597805418567	3.67705817755411	0.249718604524925	3.8908958752869	3.69445742134392	3.28545326725428	1.14306748487955
TMEM87A	4.06220464217083	6.30866838167543	5.65621525481222	4.74897216579153	4.94263865370391	6.282331570361	6.50947749297847	6.8948190758896	6.74629072896397	5.88325014171626
TSPAN3	5.95726669415153	5.46631747883654	6.53958092067087	5.87870347740126	5.21640621295315	2.10670534073462	5.16316412624761	5.11807870561382	4.24956244116755	3.71722663597607
ULK3	5.04965481799181	4.20233119666768	5.0006970306834	3.63126605120789	3.6388767127968	1.49914945947028	3.88674370212671	3.91821858223415	3.07864575268954	2.18319407621631
ZSCAN2	2.14111625413498	2.60492279326708	3.54574779715372	3.47830618191905	2.08492401034815	1.06115911833222	1.78719615937335	2.15251471756612	1.49722327305277	1.30862693683979
AF086132	6.32776391106861	4.87024102474724	5.31715114556999	5.95159522108912	5.13160448738581	1.70827651697743	4.80118523408342	4.18162453097877	3.58689193639221	2.87668986197881
AKTIP	2.35661254474533	2.50486013043766	2.67739888525937	3.18169019093243	3.52773364316325	4.35171313976473	4.64031968359712	4.34176035093604	5.72172466547793	4.35072034729818
ATF7IP2	7.79330284549516	7.10970572458666	5.19384147335123	4.21164808387393	3.29336363370294	0.511158482257308	3.55642886888884	4.08551013184639	3.44230403384147	1.72225128521543
ATP6V0D1	4.54421338247834	5.03441091953797	5.41673308662618	4.8133644224469	6.39953666546737	8.07937071421424	6.2841515944934	6.27226237440226	7.4522119820249	7.3407393643043
AX747090	1.67138053355231	1.93717301544023	1.61424847699454	2.2389152583969	2.31883493414267	2.1276522486895	3.06619611105517	3.1664038048276	3.93521821348911	2.65626218100032
BC040927	0.191722243924541	1.24294641996477	0.946001802319179	1.15533156962501	2.40164865921611	3.00707448681489	2.82279020242691	3.06203727065735	3.37870753028748	3.29947266916089
BC041466	0.41959287697363	2.40388829871342	1.45272015113666	2.30758857482424	1.67851743146937	3.16232375921269	2.28046492337094	2.2882420001659	3.17331129082718	4.74496426546884
BRICD5	2.22025353763677	1.072478342404	2.54623992787434	2.0379945095199	3.1150592029466	2.78774055445582	3.60272984259484	3.85507365586609	3.73532655579362	3.23663611842789
C16orf54	2.45338050961138	4.4004385352248	4.22827818495947	3.97352711485972	4.82853491707228	4.13607425667218	5.60921224429486	5.63285627313167	6.47401560817193	4.70002194449993
C16orf74	0.875773953400117	1.6915632765192	4.24599818953893	1.41599431049339	5.01017660801939	2.92269939203398	5.2754085190443	5.66765232241423	5.32235920852696	4.61265097841728
CBFA2T3	5.25623075083188	5.85973318298311	5.96467240104278	6.12810439585535	5.07216770428101	1.84735908956937	4.86905576001883	4.34027362077056	4.9199114902114	3.0298207681106
CFDP1	8.25034955017161	8.20883017468118	7.62785604753052	8.27006987361491	7.68750800508933	5.55216092897488	7.49285672239283	7.67539011292026	7.72204581579197	6.59754373449555
CIRH1A	3.81512687258055	4.68496179495443	3.60462179748623	3.54144915348223	3.34449955330936	2.67486573359565	3.03276547666841	3.37246026699146	2.54694160854262	2.31556114539819
CLDN9	0.713316191670586	1.21341307658439	1.51250623886056	1.20418127676647	1.53914051063095	2.07470344667535	2.70038207514063	2.1251488351251	3.9004167616148	1.94613387487746
CLUAP1	2.83014019697688	3.09650586403977	3.26554095531668	3.2178238418425	2.43348742341732	0.249718604524925	2.41340859969224	2.35454809017378	1.84970682712517	1.21784746930716
CORO1A	5.33326979261002	6.23296019895019	7.24551288915921	7.99188397191283	8.46328718521222	8.52568126262531	8.86947206765295	8.93189770692459	9.32488192641488	9.29634068835311
CORO7-PAM16	3.62671259852342	5.10647301979769	5.50547593776102	4.07386748331825	5.85135940765343	5.31708320013283	5.88895937809793	5.88615430691452	6.47865735439652	5.62909727829024
COTL1	7.77317425202228	9.09718332345601	8.24174530427857	7.51413782087393	8.617562705295	9.9614861682241	8.98916697015186	8.70595231787886	9.94007977311344	9.73863139291468
CPNE2	1.29677745351048	2.94302028097824	4.67933560469622	3.55563634666095	4.97093868537364	3.80165535277259	5.67870392213204	5.49668082635036	6.07542376180187	4.88430736801711
CPNE7	0.0503715571226469	2.69315384510691	4.12863706165604	4.4003409737074	4.63900617455406	0.0665973377287464	1.83969180396687	1.4396592738897	0.420676435278508	0
CYBA	6.58860088646676	6.74065892554027	7.97407054175549	7.31429962929514	8.75462725433358	10.1083610010851	8.96013043211847	8.78826663130853	9.19487775125487	9.93345176628774
DCTPP1	5.98140225145306	4.72213635231477	4.94754023699485	5.15675178936056	5.14288260940932	3.6881455159742	4.33217134646642	4.37843922443907	3.31972330628734	4.47896081365401
DEF8	3.80232377185186	4.14286601395483	3.3367289638136	3.59280063224635	4.54254648835296	4.84063285649172	5.30992981997235	4.72795063492551	6.44756999642074	4.57250600706538
DPEP2	3.67567144742077	3.19800777518997	5.32050007574914	4.3415097705284	5.24135405735491	4.99963613670042	6.10138945796214	5.61206146655003	7.05511288636789	5.8708896811704
DQ583205	1.18848766830638	2.083108294298	1.1098003177633	0.601972599199676	0.538030207240892	2.28510367111797	2.07684646019734	1.45072452619582	2.88879245108698	2.6133771228234
EARS2	2.36160823964	2.58776146172864	2.81196833882356	2.44603442846416	2.81817935420531	0.57355474881459	1.81368273974141	2.31270734847659	1.06611890541313	0.992985492644748
FBXO31	2.76376173642252	3.08432096391034	2.89966293323758	2.94712340503307	2.68344138955071	0.542693917474933	2.23545968533863	2.36042749894303	1.9406003722216	1.25890063568387
FLJ00104	2.19248589900523	2.84531589900531	2.56330186361524	3.15398336770621	2.42822951875585	0.772862767116966	1.50245626079486	2.07597277831597	2.0261052131668	0.96844466758579
FOPNL	6.32488924442262	5.19318532478951	5.93821180319145	5.7370157585481	5.13644876803058	3.92494423055731	5.31147951267249	5.07849928087845	5.00310446108563	3.37143312731497
GALNS	2.80101503094548	3.41137696738373	3.50806012006988	3.13205961443606	4.54011132563963	5.06353486847894	5.46557891301848	5.58155518317025	6.26908539393665	4.93664072820196
GCSH	5.53910276467222	3.90264202972189	3.80440125192715	4.57996578109462	3.3965795297209	1.08277286651366	3.31514095226385	3.90218582945058	2.09807567914515	1.88188297445818
GFOD2	1.82395648675347	2.82593124204579	2.41454418293885	2.25639247048679	2.78153867182425	2.78774055445582	3.84669035091217	3.35489766736925	4.13875209685026	3.05626182310004
GPR56	2.57450264449773	3.97262344119685	5.38349657837026	5.35904528588168	3.77971040620614	0.603769234983119	3.05883374028518	2.98039858298992	2.24004108112014	1.65464002434003
GPR97	2.12357837013711	6.37519322603425	4.21574339578303	4.4003409737074	6.41689506945357	7.91127674486093	7.21112266025814	7.18966146442425	8.11956524603172	7.80455441181989
HN1L	5.0855752558789	5.13628793171036	4.96583415534643	4.25141273952298	4.66270580183211	1.29208069321045	4.41090402423657	4.57454221872988	3.57117267213598	3.04163221501555
HP	5.42740048432695	6.19851673445251	4.55974117342987	6.89596384910524	7.95763338383465	7.19656887720714	8.3419033573968	8.44443062354981	9.20108306628852	9.45262942632913
IGSF6	1.46404788897325	5.01099871809747	1.98727859356066	2.37847158084941	4.10539627279348	5.02637301547061	5.21376322813232	4.22577302470821	7.18678978107443	5.10440480162395
ITGAM	4.98070754892794	6.0664062276133	5.53460503999676	6.15902065729158	7.13550970602708	7.08720319205301	7.86847958962135	7.74516248232878	9.13552559813113	7.18720140490824
KIAA0513	2.74858683176387	2.7610695137658	2.64570999369448	2.476181203788	3.66593284728383	4.68858574730144	4.77109110684736	4.53479891207482	5.9911053615635	4.4236180563189
KIFC3	4.00109011486657	4.16617643735997	2.63499044178004	4.45812610715779	1.97383187374665	0.462523926176668	3.08080908721918	1.7484621627495	1.16995660304084	0.879107241067987
LITAF	3.85109325502622	6.33333263418637	5.33630218683158	4.86554558598014	5.98224579303945	5.89261154146033	7.13876968326275	6.42243675987757	7.98397063097333	7.49622522058276
LOC643802	1.73436008681271	2.70911285801424	0.502775398222807	3.25307456040608	3.69687009734205	5.43468498985195	4.78231040560335	4.00710146193067	6.4924936536837	4.87690924424996
LPCAT2	3.2761202860143	5.98080391291321	4.27044614180766	3.72002271051596	4.86596136355724	4.57402601223652	6.53590114845899	6.45885828829376	7.4028909745806	5.00081995278584
LUC7L	7.36317730816735	6.5943847962698	6.43493454314458	6.49588264068443	6.54720484382811	3.98787090032354	6.10764668138606	6.07944360862033	6.38600845402141	4.42022900152638
MAPK3	3.06571080572694	3.72043512736176	4.81492040665809	3.96646497268707	4.48293719818029	5.78629927670677	5.04982468416956	4.63884401201984	5.4221203218746	5.22778848991581
MEFV	1.81669901420277	2.74567803860217	2.38285928198879	1.75616953026199	3.5004366105348	5.03332745054238	4.41379256001382	3.97105029692528	6.50867637997437	4.13613553345727
MLKL	4.49732094938271	5.72821644749368	6.23072049409515	4.69231227507471	5.59458586376047	6.07857262054473	7.04965432657412	7.15625401347235	7.61955061120538	5.86425387718718
MMP25	0.957236340328197	4.32994295648695	2.38285928198879	2.92907344660809	5.30727925888969	3.85129790446224	6.29359151864323	5.44297413874041	7.27603548034168	5.20761586804817
MT1A	1.35805282439188	3.45619442599756	2.80241947095754	1.27448789072016	4.96187015637423	0	1.56615645433416	1.6748774750831	0	1.10979299588739
MT1G	0.69759834061503	3.26791183328036	2.06919186548238	0.955828878547357	3.95812296041928	0	0.278779621107693	0	0	0.943479158725201
MT1X	4.08049988995017	4.69834865234752	3.68736291117751	3.55798737402265	4.77982782784669	2.95235498608561	3.44788629903312	2.55242605084488	1.25112083892176	3.24432261270047
NDUFAB1	8.01697741591746	6.95462965760028	6.77015206358712	6.85233285381932	6.8803132538793	3.87626673823423	6.57416672916835	6.74106732767163	5.59686664513236	5.53978552721162
NLRC3	2.6742425603496	3.49659974185424	3.98196733037306	3.2178238418425	3.02388703521505	0.249718604524925	2.26774890312229	2.48943489802392	2.19971684484761	1.07573290529229
NOB1	6.46493995539668	7.06751495779082	7.14733206117094	6.83304888852775	6.31053838704957	5.64996854999363	6.22740880939518	6.27654408633701	4.90243009487811	5.26919175117714
NQO1	2.09985787683208	1.27188729574269	2.2626608794016	1.83583302599898	1.50957327187723	0.0447380365819034	0.596080001402546	0.322643146966418	0.363417397174394	0.223851724571631
NTHL1	5.77877138184823	4.82213482071747	4.58919434000645	4.36720898594289	4.82153340464989	0.924200339917944	3.31514095226385	3.51895963073699	1.91093428214787	3.28215253768514
NUTF2	7.26411178814596	6.8610126083536	6.52767764303073	6.08921478423474	6.06884080436689	4.65741520521164	6.06142445108331	5.67061305672155	5.01011693508506	5.56762393341003
PDF	4.9134112006908	3.63390742317332	4.25302569594414	4.41597805418567	4.39133883321149	1.80247170307853	3.4136645845938	3.91821858223415	3.26214579874594	3.06207237920767
PLCG2	3.2761202860143	4.29688421063805	5.06100239923453	3.83692939325783	4.90149311541371	4.70435784754494	5.80618919998306	5.80116911471988	6.67196590512726	5.36337693305097
PLEKHG4	1.50073913738841	2.24511668243374	0.997123039140419	1.28587962774323	1.966596178157	0	1.49156065118513	0.738395344094091	0.528797120448177	0.0708759263329568
POLR3E	3.85109325502622	4.74940184979959	4.42155338747292	3.68603261955884	3.51042266471721	1.25448400478067	3.50046329383732	3.85923199250018	3.28545326725428	2.28607503494671
PYCARD	6.40933433176262	5.5056829299274	6.9170278599766	6.79966273021307	7.1638618392549	7.70517430029934	7.2488160197698	7.27812096743792	7.32113904467267	8.28945263422345
RAB40C	3.06876873796976	4.50164381490964	4.72301135259586	4.03726344780268	5.450960734427	5.88224896380111	5.44736911488261	5.60155057231488	5.83202282631557	5.50501475060829
RLTPR	1.65519648770698	3.35839196408916	4.73936758717991	5.32562983619509	4.18392869535436	0.732410874999618	2.99082496688844	2.89386158684658	2.14129964695191	1.4214110815376
RNPS1	9.0305539563002	7.4185646877666	7.42773785365895	6.93673395704724	7.24048087547508	5.69232511878657	6.93670730783381	6.83722119492063	6.44498482843739	6.2733995984501
ROGDI	4.44297302467241	3.45619442599756	4.79218472663655	3.60876372991111	5.74489312768231	6.3587892743424	6.37254471180768	6.24709535039161	6.01454148329571	6.14549267822738
RRN3P1	3.47592813307303	2.90195444806352	2.79762123130378	2.37314098707064	2.1566218370887	0.171185630648677	2.06219308682873	2.11822548007108	1.59995095949309	0.918074008363897
RSL1D1	6.37916782495076	7.50889481057203	6.86694656316712	7.31690482458256	7.15254790571061	5.40924838905287	6.11653875560344	6.54720979503876	5.79731207701665	6.02497765864072
SETD6	3.12273131555857	3.23522120176783	2.90859130321939	2.476181203788	2.72691424479735	0.249718604524925	2.28046492337094	2.09725380732657	1.68420336021005	0.992985492644748
SLC7A6	2.22025353763677	3.49659974185424	3.42959606157908	3.08392731060903	2.71400937991653	0.52701236359513	2.4363170650117	2.3005265343886	2.54694160854262	1.31836978255911
SLC9A3R2	4.40959480004908	6.31215557269668	4.91578738445964	1.0254405250364	4.05340986955315	1.31051789422419	2.17545299035988	2.0543731295003	1.13616769050856	1.50056561235705
SPNS1	6.5671369564624	6.54818495826066	6.59904677891623	7.09141877915306	7.82801053024635	6.07352116263233	4.39198624091632	5.03412972013603	5.69223535853983	6.06675981882818
TBC1D24	4.03275415596616	4.86074725553378	4.96797120942823	4.42373349260342	5.4855427125945	7.83939312821261	5.7609688957173	5.6975704500116	6.31841067478724	6.68015066841877
TPSD1	7.26261033406123	3.56834536944905	3.62372440288725	2.22122372344068	3.77142957676993	1.66594510228985	2.50293754811098	2.50544240051584	0.604881538678145	2.37745252500224
UBFD1	3.10496711755221	3.68321613725817	3.84914526241699	3.13521205075991	2.7311903413561	1.09345951356732	2.93561979914012	2.86933101948532	2.43328402889792	1.14306748487955
UBN1	3.89654790391931	5.05224547290271	4.65168360389035	4.00832840072784	5.371008376432	5.5847168980363	5.76606394016037	5.52050698681626	6.88911666450054	6.03128562240742
WWOX	6.23110373749561	7.4866922998368	6.05539962469958	6.10979252663245	6.24961744086265	3.88244200468482	6.25827054356417	5.67592711473807	5.19993212874013	5.42892402069434
WWP2	3.53461098914635	4.19101148597569	4.59887993921795	3.60422083960966	4.57740209584713	4.60236135178489	5.04424333273565	4.86866706786118	5.84776577820945	5.26981953452536
ZFP1	3.38317004852803	3.37849006861972	3.38550933915847	3.71159996859834	1.89978807354069	0.15086576103721	2.22891420660709	1.69362848950226	1.86009355857248	0.95601591528678
ZNF23	3.56524781426778	3.13245499451792	3.80679111818253	3.05092317885311	3.27590746063623	0.360041455321468	2.94363676737268	2.71727354765848	2.36927968272701	0.918074008363897
ZNF720	3.86171061951028	3.35162989163674	4.28594669582777	4.16921926521229	3.13778509639108	0.924200339917944	3.33356206224744	3.29476180103176	3.1774701329616	1.32804727374622
ZNRF1	3.93224367631862	3.29636106716359	5.4492211101951	5.14585257183442	3.55210875592692	1.458392744205	3.36375066971809	3.49777746242192	3.27772587389777	2.3057992494643
AATK	1.18848766830638	2.81614035784086	2.44554813893177	1.63669029521796	4.12989398948405	3.55723674572023	3.82515433833861	3.28242787111399	5.23427404944998	3.85580467420302
AFMID	4.40476281161367	4.48937465861597	3.94555923135874	2.89228158337337	3.35284872802078	1.18623588879288	3.06251962212742	3.4654094093602	2.06253919059028	2.30089341929199
AK090674	4.55297501717589	4.03726120271973	4.28251649201701	4.03219924998448	3.94529706708252	0.746021255029183	3.23248090070784	3.26058646465874	3.67483319134438	1.09852874249641
AK095112	4.59069361380956	3.39502722497578	4.17377362125887	3.1065890276432	3.88516716454163	1.70130697566402	3.03651847724866	3.44342008815407	3.24639563137416	1.33766028135207
ALDOC	2.24749680752482	2.73012058627078	1.35158953426362	1.73969502503092	3.55452376870312	4.12700067631584	4.3787424661142	4.99403625457389	3.83873160104509	3.7855472985679
ALOX12	0.213990639610454	0	0.158098852102441	0.852359883874018	2.50515422262477	1.82829239144936	4.04974233581068	3.86544711019755	2.90393112809411	2.29597085009225
ARRB2	5.41062677742371	7.30807847112347	6.91093137717557	7.08633789187323	8.16347760745988	9.16325427653142	8.52861331027704	8.16185333841389	9.76101061160382	8.90674765495489
ARSG	2.15844349977017	1.66998225114673	1.41562193420705	1.9830658945446	3.31061111495438	2.43126806965268	3.07716969605116	3.39840968819163	4.95425135788539	3.62798804402965
ATP5G1	5.15914975100242	3.29987809750953	4.58502338031276	4.56133725262665	5.321529015231	3.5533715209945	3.1825454565563	3.77149420214226	2.82659735114432	3.71722663597607
ATP6V0A1	3.20285586333748	4.17960225542455	4.0661706088309	1.90395278522362	4.37503527427658	5.69539748503874	4.44801127463949	4.3056490112979	5.34472126488658	5.2816958061612
AX748345	0.0503715571226469	0.699071023019241	2.37643793288617	1.20418127676647	2.29592418812362	1.53094560823541	2.56661695671092	2.84856536660235	2.8580300317945	2.95684632041852
AZI1	4.64701986751071	5.87278019677933	5.2633535335576	3.53668891563421	4.96641154626084	2.92867947869737	4.27295389433635	4.1849415252779	3.7437650627892	3.01192027972862
BLMH	4.96847978165608	5.39576001414427	5.92452218775477	5.40286436285351	5.40419258159579	2.47278729117295	4.84035845191937	5.27026560207249	4.07330248532103	3.7855472985679
C17orf103	0.759467688281572	1.56866160895059	2.16171784718007	1.43658331673714	2.16296653688042	3.94868061291247	3.68393821273785	2.82749644971262	4.01871721725623	2.7987932054793
C17orf61-PLSCR3	4.13403346288866	2.37082827244231	3.80917703210127	4.49662858791061	3.92863729153843	3.19989603986774	2.90720429408742	2.71268454633355	1.42909372763731	2.83995921411459
C17orf75	2.84804929245558	1.19841655074091	3.04845080007564	2.58162361591872	1.966596178157	0.395017423543386	1.7960791591737	1.81847510245847	1.57494662530031	0.879107241067987
C17orf89	8.82018661761468	7.22634426580398	7.52111201918198	7.75794563969688	8.09989950011133	5.78093762577248	7.66046714383962	7.1044270447283	6.01279691951187	6.86911387554498
C1QBP	8.14744488421067	9.37790379239669	8.66338677510362	8.39013719917227	7.60340979340034	6.35240811328887	7.89042033229912	8.00613845230466	6.71587537009094	7.27784145389848
CA4	1.77237036358098	4.0664622116282	4.3463353202007	3.95223612472805	5.25997082872941	4.68682260050408	5.72304507286709	4.94499236680793	6.95085529984305	6.46265283694966
CASKIN2	0.930590050198624	2.6715967782147	0.910886043737343	2.19729239213945	1.09747430342824	0.130255599432723	0.512314337880385	0.545444010426244	0.176595285107097	0.39934610556242
CBX2	1.58003388395821	3.03874130553749	3.99250304256284	3.54382339535019	2.05111768050846	0.342230267383622	2.16177230268989	2.26961681383737	1.13616769050856	0.992985492644748
CCDC42	0.235920534701541	0.443275570003932	2.16171784718007	0.805638746448367	3.39926918761677	0	0.0894309887999811	0	0.209461052567978	0.18177413201333
CCL5	2.99674237990199	5.71510513633037	5.01420286383969	4.4904875936089	5.76952931933185	6.88253774330846	6.53490650902141	6.07766023638199	5.57417612342282	6.40123531652107
CD300LB	0.320451276981903	0.741072122840856	1.33843481037246	0.867603307330712	3.07188003601811	2.30362968085619	2.51374789416045	2.17270377095603	3.61169185491337	3.07074456807463
CD68	4.36799764000268	4.84277627495868	6.28014659166144	3.81350675090095	7.06230363680377	7.19004891247561	6.44068918225179	6.47452924091528	6.30516789848597	6.98490053912512
CD79B	2.51296888275347	4.33337916199611	6.51165227621901	5.28434007394657	5.08308208700545	2.75782187079529	3.6128202248402	2.50544240051584	2.72796875106641	3.56390915930875
CORO6	3.43859211676136	0.391470288443935	2.99914725424663	1.29718211814215	0.914048337459086	0.0225424274029441	0.328608870653228	0.460406601810056	0.14296332020002	0.0708759263329568
COX11	4.2463306760783	3.74901957274771	4.36267087471481	4.58688992932684	3.57369970208122	0.863060252938907	4.01782347161854	3.67571724789181	3.04262136269976	2.01963857299022
CPD	1.89459125635268	3.92331127396817	3.47838449348416	2.54890217320223	3.36940350558169	4.12830040119627	4.38611512305188	4.19649131377979	5.67615976917827	4.64591731409699
CUEDC1	0.957236340328197	2.00769017762904	1.14044104084373	1.67184871066985	3.01689867979409	3.5141388041704	4.31990490882957	3.23521312545398	4.66539055793648	4.35072034729818
CYB561	3.58460482593636	3.96820952059337	4.61533402462732	2.79597493998437	2.95608984507087	0.395017423543386	1.80490779887112	1.01675571840077	0.973486125931491	0.79786662482766
DHRS11	4.7285560511159	3.31733577913382	3.81393705506866	3.64681141591261	3.61362146378578	1.53094560823541	3.63031033781333	3.30394353908819	2.61598370782065	2.39597392424804
DUSP14	1.30717245749205	2.06668612596563	2.7337469146454	2.50083106741803	1.05716777023854	0.171185630648677	0.985918497306363	1.47260363354516	0.502517070873455	0.53922123304103
EPX	0.789435029541058	1.44705125235448	3.60187208824955	5.88246032096423	7.78944494790268	6.07014367096811	7.82492790792794	7.3014206217046	6.57401898841668	6.72433312271841
ERN1	2.87275430661059	3.34823693268121	3.4602816275599	3.69032543393292	3.68148439828447	4.71391215195156	4.45082653385314	4.81615691674456	4.96391446748499	4.32557893396724
EVI2B	5.41963693835903	5.55581785046405	6.6511796377835	6.8599748408825	6.90441685669678	7.33935000938047	7.38678065074159	6.8416939525029	8.66982763123288	7.33174831970733
EVPL	3.41475671975112	3.86277326475754	0.874894184978613	2.62711751259039	2.35253297936781	0.0225424274029441	0.694379106581217	0.482140464578766	0.363417397174394	0.223851724571631
FAM101B	4.07594778270269	6.22511995409067	6.73230807783557	6.90822417523349	7.42568024670783	8.01469238301918	8.97554673592647	8.64959643317326	9.06151235397857	8.20613695066899
FAM117A	8.94556491866461	6.7425985957142	6.96007078308838	6.12374656881682	6.12800669292001	3.91894860867165	6.32653640228634	6.25776627497781	5.58282493593145	4.38936383020314
FASN	3.97198584257014	5.05640999079204	3.97135411163096	2.75966811792116	3.53508951636072	1.9742045267499	3.07352110080883	3.49243296666435	2.47442860701813	2.14537948375318
FLOT2	7.02115568125985	7.42763547874017	7.49689583770209	6.57694512752114	7.58905141881069	7.65104262597149	8.52911288981426	8.49324253737304	9.18619682330898	8.58026624834961
GRB2	4.98799477016082	6.8388201050427	6.8640807582009	6.14109944936223	6.35277809854677	7.48063009359027	7.39283207023656	7.2255376540269	8.17586610176939	6.95065994645633
GRN	5.67373269004159	6.4411759932063	7.02847550201876	6.31101815018111	8.25132495881645	8.32903680189698	8.90050048637077	9.01973472036557	8.91727342658898	9.09231457694887
HDAC5	3.41955540688064	4.56439888249191	4.71667078454164	3.98929166159683	4.66382470249945	5.85542362963858	5.22202652867949	4.82042878306522	5.66879304485796	5.03741052968351
ICAM2	5.96631366959099	4.63153282923179	4.91135231772363	5.45929333462198	4.86693327711066	2.8739448030467	4.23752529138945	4.36826278617179	3.51640856511145	4.15664661543929
JMJD6	3.57818130310668	5.43147004517216	4.37238415433671	3.73879599041307	4.98443548548389	6.0338475451998	5.46069884162511	5.45813239183969	6.54050724106213	5.4176378214671
JUP	1.80940484829723	4.9817363840323	5.3163126969456	4.67183509617084	3.4597864827684	1.86617708496184	2.53512856868238	2.60784725442111	1.78576529108753	2.10654698991615
KAT2A	4.58429720391656	4.63432144730911	5.9848638681712	4.48925625172576	5.23835295299705	1.6943036015591	3.94381402772865	4.31173068730556	3.59313199700545	2.58136730602187
KRT17	0.122777345077661	1.32808351284801	1.35158953426362	0.673104204641048	2.09822780805147	4.33041423137292	4.00063494285954	2.21874106621231	1.82870629710123	2.80573629695045
LASP1	4.36675585131723	6.07053012676962	6.30021594439893	6.1073867944856	6.07390010706405	6.54427093200895	7.14073241192315	7.0187268591676	7.95398025077406	6.79472705335881
LOC100506713	2.87275430661059	2.98294946828176	5.15216017451298	3.90315052485741	3.71641362991631	5.15309430040446	4.70069678412865	4.6279179588271	5.35485583673252	4.9955161380374
MAFG	2.76376173642252	4.44559180600042	5.15403847360111	3.38339909309497	4.83550261464468	5.16073604743758	5.33985259454382	5.27182621623653	5.57259802631129	4.55097403831173
MAP2K6	1.96849258772354	2.69849315542058	2.27652159126444	3.06090393704922	3.53508951636072	4.80856274530692	3.57202821690477	3.43508690970498	5.04239853604526	4.02152773126837
MAP3K3	3.75564793783539	4.95521759627208	5.20112703626206	3.84849963793291	4.66605990386104	5.52823752210655	5.3713978333279	5.06145635433607	6.54695073391077	5.73609712813037
MMD	2.91074142986603	2.07492057665671	2.75370345242281	3.40967149533127	2.31314126675823	0.732410874999618	2.36647062608226	2.1251488351251	1.69584759347986	0.918074008363897
MPO	6.35369479915296	6.58792608611642	11.0936060626156	8.85182789735217	12.2311202985613	12.3831062413037	12.6720479652796	13.2912296423255	11.5683470225625	12.17374262681
MRC2	1.22183651058635	2.52903628085118	2.28340232733338	1.6006536230817	2.6386177544249	0.732410874999618	1.60711248464173	0.955925666978816	0.677153652643265	0.681899432359108
MRPL45	6.16584525880093	5.72494977369413	5.98433611829826	6.27395736761578	5.572116160425	4.21771060631733	5.44242695021294	5.49601333882347	3.88014668630678	4.52701672335237
MRPS23	6.66105218581164	5.46396807081304	5.54251349992155	5.77742508820859	5.53223824080535	3.12635089617514	5.51281926512172	5.42905432360571	4.59562283630725	5.02333229340392
MRPS7	6.22186177804592	5.71510513633037	5.48024520648281	5.71769350714903	5.61381908114232	4.30994206875408	4.84998778646571	5.21048946178683	4.17664246859152	5.1384899938495
MYBBP1A	2.96754937133308	5.61912610057834	4.84197161332712	4.28869580676995	4.58805033345458	1.93908654062968	3.61533183175008	4.06585412705717	3.25429220838792	2.81952303420645
NDEL1	4.144215989526	6.0186479332098	5.48920064137088	4.86744244075943	5.24135405735491	6.4210949922558	6.44104318211581	6.30616545317923	7.23646939681278	5.03962090439888
NME1	8.69670743623775	7.8528496738568	7.13787199868514	6.91144543089732	7.25243045098849	5.83686146295909	6.38216293310898	6.22148149518785	5.14789617164296	6.62650714074758
NME1-NME2	8.4470680789477	7.42240153599663	7.84427041939029	7.41175768119772	7.71462050778384	6.8114984102738	6.8962296458663	7.29452773008233	5.07285772685696	6.64356168768156
NOL11	5.84759730126455	6.53070520801012	5.60632670816853	5.86642572896013	4.4339351812372	2.28043475711215	4.7878875055979	5.34777981628323	4.80095474171459	3.13555416710763
NT5C	8.04800791588625	5.93855999487884	7.69228626238184	7.20453530243467	7.18349896537541	4.92307297364998	6.5638013588838	6.35225610456492	5.11032102640933	5.72102647454491
NT5C3B	3.02220491414323	4.48320072946374	4.35778960047477	5.38840538103495	4.92408147692118	0.542693917474933	3.1825454565563	3.50044230403929	1.84970682712517	3.19757708742639
P2RX1	4.97419897263675	6.1315080240509	7.17303185556596	5.90710532715423	6.92486133832966	6.80663573043233	7.51252726329431	7.28586504410542	7.68308775346518	7.06321917547503
P4HB	7.62355530544952	8.5282608773377	8.91276885035336	8.18316788535372	9.60513420346821	9.7305746977934	10.0776041798141	10.5614318887082	9.66315158454198	9.69643900412964
PCYT2	4.10751496858696	4.13894406097046	3.20522358059057	2.964950323061	3.18842380619047	2.00283032193398	2.81843701317422	3.19629625077668	2.11552097329512	2.41879622444821
PDK2	2.39610196249223	2.81614035784086	3.11167255251135	3.01029499154794	2.62029095186454	0.445941118416148	2.05481020700022	1.9645877184566	1.34284991810085	1.86868214452413
PELP1	5.32306179722026	6.31650274149132	6.10624794810326	5.89274148003882	6.24214597132978	3.79184662794967	4.50465380080376	4.67113429355801	4.6263720260588	4.34477391535101
PFN1	8.76675760385404	10.2542883723938	9.63944514481339	9.52212085135568	10.1353029215428	10.4326889647417	10.417318378865	10.5455733948097	10.6465968069914	11.3354482769097
PGAP3	2.75239554817793	2.43620767968965	3.06451786436816	2.80392052690973	3.44944242949135	0.994304350667534	2.7238478166222	2.36042749894303	1.87040604461145	1.24874634292926
PHB	7.0076748382199	6.62730181865131	6.37982065812228	6.17135757287416	6.31374962139381	4.23711662642475	5.70665004444923	5.6310334464119	4.66539055793648	5.54912480918214
PHOSPHO1	0.213990639610454	1.6480734902079	0.327451344756822	0.276141269121046	2.76911535685137	3.75361631422547	3.53004917585788	1.60726049053713	5.7309504578992	4.13337855679113
PIGW	1.72663636322951	2.41690306184909	2.02881650994172	1.79655107090315	1.68734742616685	0.130255599432723	1.59698196193674	1.57728264375447	0.894844053761834	0
PLEKHM1P	1.85262670823991	2.61059817058363	3.71815953128479	2.17295738389536	3.49541754268905	3.45528657590645	4.11509038251129	4.03310064209513	4.93472877462219	3.31901579130559
PNPO	5.22983662660623	3.8436233131363	3.21964444971616	4.29997634187369	3.65472105695811	0.377635429295249	2.65227356118286	3.10819253080056	1.89081247377657	2.47649788086866
PRCD	0.320451276981903	0.132138251769795	2.18395099069012	2.32977197888549	1.00161186769762	0.0665973377287464	0	0.0298203241308835	0.176595285107097	0.0476353639121556
PSMC5	7.19861874153091	6.70529138621714	6.89782011771124	6.50077921143731	7.11581705391766	5.44827815640719	6.07426107840476	6.09847690991488	5.66805429930475	5.8877559075226
PSMD11	5.53523907277401	5.8821953683164	5.47349195944125	4.47936749841283	4.97635256676246	3.02672237299489	3.8229829494712	4.67231646105552	4.50255471343872	3.70428057951795
PTGES3L-AARSD1	4.877240484053	5.16163831677358	5.56950481839285	5.23890606878949	5.44120566663419	3.4676614413193	4.66113265520842	4.65448142354394	4.0844190329023	4.10410768358807
PYCR1	3.83681411779528	4.80985338465981	2.26960788114078	2.78397390214212	3.59965722743382	1.11459821852346	2.71918510304737	2.61278155216187	0.992494619877658	2.14537948375318
RAB11FIP4	0.278804923055169	1.93717301544023	1.51250623886056	2.30758857482424	2.83417009800171	2.3754426134545	3.3962444226605	2.99936265625943	4.56261491886494	2.89308139663015
RAB40B	4.30844634737594	1.6480734902079	2.95242267280156	2.42042178255913	2.76495036437202	0.0881303703967951	1.32969448787013	1.97994537855788	0.853854760689706	0.681899432359108
RILP	4.8588092697675	4.60760938960492	4.69619164913867	3.66655529741386	4.25098005363308	2.67130352533538	4.40074836035036	4.00522632508827	2.57243175376526	3.226323337448
RNASEK-C17orf49	5.59319756400359	6.22650662638005	7.34464958730416	6.7068371549518	7.29186390058178	8.54192592881033	7.1147844001253	7.0852507262627	7.17305687723	8.33208064049333
RNF112	3.06876873796976	2.30934130507297	2.58016437371882	3.02396524262096	3.61362146378578	1.96841057230578	0.636206877878341	0.808886742781886	2.25586039549655	2.0016105049275
RPAIN	4.87811231484296	4.97625169087382	6.11736174422772	5.52205197896902	4.89864453982225	2.81382386349394	4.67323677316038	4.96442444990485	4.53046075808277	3.54328644489203
RPL23	11.9598996319847	10.2233401073702	10.6439805139885	11.417805845849	10.7724745576322	9.55326492171948	10.2514326915415	10.2110152395088	9.25287003113356	9.8220560350996
RUNDC1	1.73436008681271	2.42980146581256	2.77826707840494	2.3677906242885	2.53969534205521	3.70217791195092	3.59765806247204	3.67335751700994	3.88014668630678	3.11892598253355
SAT2	4.2490290988237	3.87697073910423	5.46897216838798	5.35228837749729	5.69377390933766	6.55107095443207	6.06050316376132	6.38398996770002	6.10082788258034	6.25512773323238
SDF2	3.4851130930342	3.75415644057683	3.75079699231426	3.74706189341509	4.0188479379515	5.81644562867664	4.10440253339706	4.11884311834093	5.51870879728819	5.45675918189723
SERPINF1	1.05915680233388	4.12711382258855	2.76849175756275	4.39509072157934	4.39268918302479	0	1.80490779887112	0.924520978096448	0.273028301873141	0.488343959029447
SLC16A3	2.87275430661059	3.71254006409364	4.65566648724778	3.88078689142431	5.43793926414177	4.46303288385021	6.18323158760907	5.93966060183826	6.43111848083652	5.7118155309122
SLC39A11	5.56261252019494	5.20448805848512	5.77570497000768	5.17830626893302	7.19670115208041	5.50090352627311	8.07029233307864	7.24274881892933	7.33050662122078	7.50465026593229
SMARCE1	7.42070483506699	7.69369078389914	7.73996108307415	7.58703202477076	6.78043179140074	3.9921603815832	6.42359422089997	6.34226402870128	6.53565566496329	5.33306057882437
SNORA76	4.65518057559683	3.13245499451792	3.16480643120976	4.28444276199503	2.90401291610183	1.34670013955528	2.22891420660709	2.69418116364674	0	2.22004277078147
SPAG5-AS1	1.3277404319607	2.65521492553107	2.1238838277436	1.94045192642285	2.33015529808036	5.25477797970497	3.09167249773911	3.1664038048276	3.86217369625705	3.68934142210782
SPAG9	3.07790383647233	4.26124722463217	4.47662640457004	2.79198567603667	3.77350424438236	4.87897136069265	4.3638831500694	4.1240365270893	5.74573014627573	4.56024140284941
SREBP-1	1.17719785252526	2.39075505787903	2.22741505408572	1.19212304055087	2.57818408781571	0.342230267383622	0.400267227119161	0.756343715583852	1.0297763652962	0.865880871504869
ST6GALNAC2	0.213990639610454	1.47220724471426	2.01234457819072	1.0254405250364	2.91156856082045	2.78774055445582	3.78109319098307	2.82324549058883	4.93103869612527	4.46257975281289
STX8	5.96261948870414	6.67615656143284	6.62467154266073	6.59451584604261	7.22691822356573	7.37933519732977	7.88977212878404	7.37913275223411	7.87727685730555	7.93307366391593
SUMO2	8.55779042784412	8.58530670262409	8.48116157717236	8.63777633490837	7.44565912080802	5.80267278060566	8.22486856569912	7.90630875990424	7.40931487714894	6.12134704086551
TAF15	8.77731082962358	9.13865026206796	9.4804519860088	8.53657834221707	9.77140257054071	5.79287099426767	8.13046277546199	8.27258940651516	8.34034728043304	7.32149026809608
TBC1D16	0.665639390316772	0.916270434721809	2.42079850606995	2.08439921559987	1.2836686246359	0.210986418539197	0.675247808388403	0.346536765202202	0.502517070873455	0.555789274230282
TIMP2	2.68623883149011	4.89719267764406	6.47568196880272	4.43144746323637	6.24738006000789	6.94803622116146	6.22658767593209	5.66349705993846	7.20803676644524	7.38008369918662
TMEM88	4.03431926124221	3.78208685669025	3.75822500429131	4.6422266959525	5.28126955065667	3.02672237299489	2.45326281009665	2.58291940189177	3.95473421936533	3.07936493884762
TMEM92	0.0503715571226469	0.193929624247742	0.245258628765793	0.253110959260337	0.958494327779976	0.342230267383622	2.21573347965091	1.24999642989308	2.27926880823718	1.97721720078096
TMUB2	3.57603375742738	3.32080210775054	4.54406995777101	3.83886422274941	4.37640096336609	5.72791151592697	4.70659781369707	4.63642314114136	5.29391021629767	4.78854875159874
TRAF4	2.75239554817793	4.03726120271973	2.79762123130378	3.94865687680357	2.99927824132864	1.30132874624006	1.31740688277248	1.29980043327903	1.266819783916	1.1209699813338
TSEN54	4.20939918355865	4.93839235642311	4.17192085755742	6.2318757978349	4.34605305328374	1.29208069321045	3.67433479636914	4.09435691028272	2.89890253236457	2.89633747309671
TSR1	4.39748434838473	6.25305693230791	4.88671270275141	4.55781746561093	4.48547071798876	1.56205607351795	4.08822081786665	4.32832429929088	3.33841624337837	2.78831551173843
TTC25	1.59707835558327	2.92946113691384	1.35158953426362	1.07880828994183	2.6656787005553	0	1.54523401703756	1.31198735362495	0.745977342599018	0.39934610556242
UNC119	3.03476961707566	4.3436389437016	4.0379673651046	3.54856018927683	4.67939887257854	4.99394362226463	5.31766169066407	4.60828717077641	6.31793980570973	5.02779291153356
VAT1	4.36177798029413	4.88553638286007	6.09797802386565	6.10336830466221	6.73217913368737	7.10083950911054	7.26210002139467	7.49807422284596	6.65566157418181	7.4141304919546
VMP1	5.46560364453229	6.35124022624497	6.6354677539974	5.41847426403523	6.17192304737466	7.41624821767512	6.85378598905598	6.18094196957198	8.28516988853219	7.72323596179681
VPS53	1.53652033497356	3.20552764860938	3.39189052753217	2.4048330534108	3.29625257103502	3.27222667934086	4.06452206966677	4.07303278886222	4.74320615256896	3.428774390919
WBP2	3.92382444530026	4.82701826991519	4.94645686579257	4.71671775283769	5.29216397195404	6.56145183633532	6.04008455571333	5.71660378437668	6.5653170636754	6.18729743208232
WIPF2	3.16620778655106	4.52286692621352	3.78028229260613	3.22079452329366	4.14279131297159	5.19152643417303	4.69595852008394	4.37263290945628	5.26781746566813	4.93980006914405
WIPI1	5.10804423622672	4.02243602305021	4.64368469768692	4.39377516768304	5.36482946699101	7.18880366669211	6.73611154233979	6.47825155733319	7.42339135311245	6.21069970989056
ZNF232	1.78729843251121	3.15593287665097	1.8914538421327	3.26463596061037	2.39627320940278	0.130255599432723	2.09135249531931	1.91750877230016	1.48385232206699	0.865880871504869
ZNF287	1.15434966777963	1.03919778549789	0.893002350508722	2.59999368254689	1.44855635344447	0.0447380365819034	0.985918497306363	0.756343715583852	0.241594757126854	0
ACAA2	6.66231797701702	5.36503145785971	6.24224377776349	6.28748002595093	6.05227445383113	3.31394604258712	5.74270604856182	5.69989093928458	4.89613504628743	4.88430736801711
CNDP2	3.66762614967575	4.70234060645081	5.36901457183606	4.22057987532819	4.31789888779624	2.48501357965649	3.55119137744631	4.03125901629337	3.59934518380178	3.29701105903631
CYB5A	5.4557093283056	4.64126950122384	5.17453995842975	5.93088295025786	5.6816729357538	1.18623588879288	4.32298130971809	4.61445053488824	3.39308433568378	3.21071461222231
ELP2	6.27412942782114	5.77065733526205	5.85982083961859	5.48731805490344	5.33493714852681	3.04610626826575	4.81107870741222	5.09092963832921	4.5190353305837	4.23974390759431
HAUS1	6.52573241760741	5.93177535981799	6.1955878899773	5.97729387207945	5.75332723288664	4.22865859391215	5.81550255745703	5.55231742395496	5.04125797406974	4.32316150427102
HRH4	0.681707359013749	0	0.54918919202247	1.23976282141421	0.914048337459086	2.20360099501221	3.33965053139278	3.76928615716759	2.88879245108698	1.66231077211428
KATNAL2	1.51874066236875	0.821574921575259	2.56894462783021	1.21613956346113	1.85346623441997	0	0.616282945415321	0.908558499495496	0.832914962852683	0.284752867957483
KCTD1	3.93727173172834	1.40847518888657	1.33843481037246	5.06633603279034	0.868189428320399	0	0.804126931282797	1.19841145228489	0.604881538678145	0.30449504396661
LDLRAD4	4.41320820039163	4.43283442831028	4.70774691138881	5.27436655871064	4.09547951155862	1.56972998503501	3.73101918714238	3.44064770672609	4.03026071408138	2.69790916663125
LOC339290	2.01362320739367	1.88192686112409	2.01234457819072	2.01764056723849	2.41765587054486	0.936123467779476	1.45837122815352	1.51539090381234	0.420676435278508	0.811728410906822
LOXHD1	1.58003388395821	1.79487626253854	1.86417610105068	2.37847158084941	4.80540119183642	3.20236640699578	5.0828668103703	4.63642314114136	6.19255441657482	4.30367484086225
MBP	2.99674237990199	3.47186913701146	4.43551998709868	2.60454988220012	4.32073915763012	4.02462943588802	4.64031968359712	4.45186882519529	5.77895432241642	4.32557893396724
MYL12A	9.25990110338376	9.36547510897409	9.02003479448022	9.46074017564227	8.92307177853398	10.8246427499167	10.2496402855735	10.1686326205244	11.178108915669	10.6406725194242
NDC80	5.63712039704638	6.8466564309482	5.24496576841577	5.67067069195561	5.8335718381012	4.26338071988205	5.23433340862778	4.81079923431804	5.00075937471733	3.39464383134046
NDUFV2	7.66720766974479	7.61717008851361	8.88878825053486	8.05212409261383	7.66449512212967	6.16912692651265	6.90703271825286	7.25463615799503	7.05228484714136	6.56926250325485
PIAS2	3.03163868535262	3.59435605416161	3.6210108963764	2.63604663860683	2.62029095186454	0.971312781507516	2.7238478166222	2.48405934970699	2.1582330321884	1.36612085548138
PSMG2	4.65008554515326	5.13530396477203	5.35927850239063	4.20266065062761	4.62298733193424	2.47278729117295	4.25534834370185	4.27640568848334	4.26723075577076	3.01491916086701
PTPN2	6.32360977388614	6.66971474126632	6.63848968820116	6.92903490915171	6.5131556344008	4.30074924064433	5.88792106132974	6.31792131834237	6.41050756518323	4.95002040559905
RAB31	3.83322214112502	5.42906314975101	5.92176860739768	5.39367997437071	6.90607257515989	7.08970729180332	8.49371771167302	8.50299255149261	9.14551134594701	7.79204423279227
RBFA	4.33154458077537	4.99914858272394	4.84546292973422	4.16459842119493	4.25544022468259	2.22805400549564	4.13972502430398	4.23540299728605	3.14810328664239	2.85677097757314
RBFADN	1.18848766830638	3.33800991368892	2.22026136933504	2.86215724339609	3.01689867979409	0	1.44713621795941	2.01017878010943	0.832914962852683	0.711776785352259
RIOK3	4.47559644031723	6.3173706055765	6.15864308987653	4.9039411939523	5.24434893175177	6.28379031156101	6.72161462819186	6.32545522449731	7.6201236475288	5.97657547966451
SERPINB10	1.55408355695503	1.15246833916913	3.56564061190898	4.11436595200201	4.71005173157815	6.12586206435169	5.29903510969573	6.53458963955071	6.82262721078894	4.61265097841728
SERPINB2	0.875773953400117	1.76465169353964	1.63591552454075	3.23849129009084	4.22240751330668	5.271343859691	4.76431740815128	5.3118207223309	4.9770964392554	2.82636730953409
SERPINB8	1.39750337237444	3.12057120506615	2.74874013843222	1.88160168120976	4.15079397982027	6.28145561713203	3.72405424542489	4.36094970089467	3.96679900529874	3.46431175509393
SNRPD1	8.68529644085231	8.81765329648664	7.91243405605436	8.40057271445489	8.24348820422462	5.3085093150821	7.32655339573319	7.39962010028383	6.68954478651839	6.86745574288745
SOCS6	3.02850094411186	3.13245499451792	3.25507830866358	2.53464827363847	1.90736581883102	0.0881303703967951	2.08411770962322	2.26335459884462	1.9406003722216	1.00510111640937
TAF4B	3.75564793783539	4.41023391363972	3.88577710320432	4.64554668582551	3.16015854735865	1.53094560823541	3.08806044226437	3.5907399388773	2.42631105448269	2.16710903425107
TXNL4A	7.45119600784849	7.34237756794019	6.74731618466133	6.68737212953518	6.86361180774595	5.31423089629324	6.26947627396998	5.97792957384384	5.56706105275718	5.97772868922272
ZNF24	4.23412492320328	3.95488614944614	4.59196829559979	4.55664229238647	3.43902367392124	1.98572309277907	3.73101918714238	3.68042516210917	3.84658803181867	2.30089341929199
ZNF516	1.96849258772354	1.9903813837879	5.11310610322133	2.13566747779289	3.92117074236161	3.6793054495168	5.26664756333771	5.15067597836703	6.21346415667561	3.60628044763499
ZNF521	5.95437617279994	5.15291350131652	5.08285924381576	4.0220172107443	2.21274398717836	1.49108970773206	3.16207706207066	3.43229845280374	2.34729795528047	1.58370372705392
ABCA7	4.11936118426316	3.55956987523415	3.36619465795384	3.59737956901669	5.27542537799779	4.3814491193038	5.47528981115779	5.1658634363351	6.29324038781442	4.95705384703929
ADAMTS10	1.67138053355231	4.88202105037032	3.96066223751744	4.03726344780268	2.30168607430465	0.15086576103721	1.26718238203321	1.52589234239897	1.08395253225569	0.323970706358571
AES	6.93349905386812	6.35166389999622	7.39455822500107	7.27214270636345	6.6756157257862	5.10900943020274	6.04148595113452	6.02125302677728	5.04808785946702	5.58134425406116
AF161365	2.81928704671218	4.6468039518329	5.00902326455818	5.87493682529918	6.17192304737466	8.65428864377075	6.96578380638086	4.6376340843642	8.4314237316857	8.12623167460434
AK023304	2.05738476275687	2.88800190276164	2.35700059743893	1.78856468031206	1.39566037357902	0.511158482257308	1.52400368501783	0.924520978096448	1.47035628843877	0.769736975381367
AK095221	1.0955941280546	1.40847518888657	1.48888827207093	1.45688262244556	2.66120364528497	1.94499922378239	4.40220355372417	3.90016914932265	3.70683630620218	3.06496890485083
AK097351	0.320451276981903	1.93717301544023	3.0074824113587	2.5862381080441	3.17592978524857	3.65966450560179	3.44506529080816	3.69445742134392	3.73532655579362	3.00590375139622
AK097590	2.61690199725628	5.99280506242658	3.23036628554983	4.77041928190514	3.78177320816705	2.1837357166094	1.6271625877466	1.6748774750831	1.8180902733827	1.39403082195621
AK297919	7.45966590498528	5.91237712525143	6.32084624148462	5.63937390216536	5.58516755525148	1.33773929430243	4.55392862862372	5.0979849077086	4.41720349572627	2.48517373825524
AL833150	1.14278843311659	3.36512248976013	1.5811252765805	1.43658331673714	1.38484440105909	0.478918289719595	1.17484903400714	1.18522176692393	0.273028301873141	0.726486592056749
ANO8	1.52765788792777	1.63699306840192	2.46988033946514	1.80449349415974	1.95201499864037	0.0225424274029441	1.16116259072536	1.50481246396953	1.266819783916	0.362150610183733
ARID3A	2.67022153350395	4.52587347269326	5.06998389517269	3.34307103846528	5.51063493481213	4.37160506941924	6.30530522038334	6.0091407474835	6.76679229953826	5.91650485413277
ARMC6	4.46402972254375	5.55728796112291	4.68973184072692	5.04134855082434	4.75589312170542	2.46457848726227	4.16394607136202	4.48184426470169	3.10508574216534	3.7445830732276
ARRDC2	4.74871663924367	6.2562284857339	6.52077942447664	4.81040938032197	4.93894626509439	3.40469752039179	4.91972133945327	4.62058768034797	5.00193239439074	3.8953973194028
ATF5	5.033311568015	7.35785590552578	5.13324144661018	4.0439881772743	5.0285341319061	1.78938596785683	3.2616330506248	3.5057572656735	3.41085618423899	3.98987115432236
AURKC	2.87624931112793	3.15980897818171	1.55861296219264	1.50641539853765	1.7476889337663	0.558206849955873	1.13339391690939	1.17191038279951	1.97922944462099	0.635890219804151
AX721123	1.69532120253193	2.39733662267241	1.54722368597629	1.77245803092188	1.18736193487715	0	1.2151461561012	0.322643146966418	1.11897176493319	0
AX748165	3.0626463781298	3.91645437606859	3.67955992927135	2.42558081772547	2.82619688104366	0.268701607729288	2.59234226158239	2.59792773972568	2.0804168490248	1.0290313331406
AZU1	6.87115268229679	5.99714448296444	11.9465851732808	9.11184362364628	12.9834206317675	12.8350139613378	12.8444563369468	13.6086168294542	11.5573310812633	12.6214495550842
B3GNT8	0.475964167291349	1.54514581659766	1.63591552454075	1.39510721495647	2.10483398263364	1.16612837153507	3.4136645845938	2.9880141520097	3.16914042537353	3.01491916086701
BAX	6.31268821503623	6.71619041375168	7.29593260941554	7.11436344745586	6.8130716916207	5.4796758939755	5.97605854824313	6.06871015709402	5.57811383052709	6.04675277405739
BBC3	4.85792569202744	4.89137630238986	4.39320789582757	4.41597805418567	3.68589708079538	3.03783075455337	4.02350777218996	3.03655895608621	3.75215449876642	2.44571480404524
BC014606	2.72164050410959	5.54844474214905	4.27563151968041	4.13498428331896	2.80606889729871	0.759504433861652	2.39013049489453	2.86520173158054	3.04717391281214	0.522460710343274
BC031235	3.15761667610258	2.9111817391559	3.04034966476391	3.95402242421878	4.38185082838695	3.11590600715868	1.16116259072536	1.46170555526355	2.19151496113949	2.32525743183378
BC039524	4.95944642204817	6.31433079446961	7.27774265553203	5.43839026300387	4.98890650478705	3.54949591285095	4.4281491200175	4.60828717077641	4.60337179352975	3.49899474408867
BC110060	2.59161220271679	2.86918609265869	3.4480856092324	2.06469396701369	3.26415155521023	3.8049101638278	3.31514095226385	3.99581390769458	5.78168877372002	4.28888514466651
BCAM	1.23278365692302	3.45619442599756	1.96176939005591	1.09184737384262	3.42325308983875	1.00566417696328	1.2151461561012	0.56594262392347	0.475749409389249	0.918074008363897
BCAT2	2.43927265555043	3.87697073910423	2.38285928198879	2.11665474113543	2.9228283478644	0.324196434950299	2.00204430074003	2.13889666187872	1.37217444880433	1.66231077211428
C19orf18	4.44179414795415	5.7995159270015	4.72427612907684	4.96810589846143	4.57383514641223	1.13543166161932	2.85715077824425	2.09725380732657	2.85283857998627	2.81952303420645
C19orf35	0	0.934485875297476	0.502775398222807	0.707396651854228	1.57764386541975	1.42493752479775	2.5974327308302	2.50012627663581	3.0103448034894	2.61732887061436
C19orf38	4.19127442454115	5.71312812179048	5.55393987410252	6.05383614904822	7.5745487052414	9.43243416172182	8.04210051022617	7.59912158448149	8.87860266931963	8.926490606109
C19orf48	5.15627769770997	6.33290354197212	5.43847285305568	5.19728293354227	5.58457686445765	4.15149741853169	4.43953238415197	5.15406481279507	3.79338513493372	4.65074536338648
C19orf59	4.43943350067139	6.84545360936505	3.80440125192715	5.91308657327584	6.98002722150186	9.75728246749664	7.56900771770109	7.45699349658039	8.63802118153104	8.57551346544994
C19orf68	4.74298516159005	7.04437602859325	6.02133470874315	5.66195395101596	6.29653984478039	2.73069639616402	5.32151214222441	5.16418381482253	5.36218197372677	4.06413249310226
C19orf70	5.7542887145044	3.83879584254063	4.61396999576772	5.16448683820856	5.13241299792819	3.92494423055731	4.31836424484062	3.87984576744825	2.72228657104006	4.19945263478964
C19orf73	2.07574084723502	1.6915632765192	1.09423241318274	2.26792741822369	1.86129056369391	0	0.146113118243091	0.56594262392347	0.363417397174394	0.116263179501305
C19orf81	1.13113380196381	0	1.76933510201306	2.57699431686486	2.56865773673076	0	0.400267227119161	0.170322296350341	0.176595285107097	0.39934610556242
C5AR1	2.05738476275687	5.86567827470319	3.4480856092324	4.32641932133959	5.73959666322144	7.23447839054785	6.53324725124894	6.32244638152961	8.1706598775134	6.88743320156594
C5AR2	3.31269325897603	2.27401448765319	0.700799398421987	0.56504687702016	1.82973537102443	3.05159702252428	3.77211714914782	3.04022637945834	4.11292745207837	3.18698024593712
CA11	3.12567086520104	1.97286240268955	3.50511987586405	4.69231227507471	3.6479519198391	0.495128443862556	2.56661695671092	1.18522176692393	1.21920097041621	1.21784746930716
CACNG8	0.833250270499943	0.391470288443935	1.17044451084662	0.448236038164162	1.17485867455795	1.24492972344023	2.22233889576954	2.36628304459987	2.78359258202123	1.84191249575757
CCDC106	3.51680762443616	3.48428743012999	3.61829227652236	3.26463596061037	3.81639696540772	1.4417621080991	3.32744778957819	3.15291683535945	1.7526994037966	2.43679763476043
CCDC124	7.03724621259879	7.39553228725327	7.01122271272636	6.79966273021307	7.25651536435334	6.36044929362223	5.90803466344039	5.93227825524809	5.68056181536721	6.2544935227262
CD177	3.61630031215713	6.3934150517787	1.71946924855862	6.06751444654293	7.364888172635	8.5577485682621	7.14899017568938	7.40886945262953	8.33046011102857	8.31833956131682
CD320	4.18141979601766	5.38006225214837	3.33341753770739	4.14283660469273	3.72929710242159	1.56205607351795	2.29306984222432	2.64685702980756	2.06253919059028	2.73838756364257
CD37	5.13965150593307	5.76112072432067	6.68794511333198	6.0757416461313	6.85897870431601	7.47118608364113	7.10073730152028	7.31983087008736	7.68491478288404	7.52253994461683
CD70	2.04501632380891	1.3688392392547	2.27652159126444	3.76345296376383	2.91908484138168	0.462523926176668	0	0.842881547033808	0.333912489294896	0.470978188281968
CD97	3.76887011028221	6.43399184399328	7.07209240895413	6.18777090313164	7.39888395810624	7.31786642477283	7.41155821684483	7.21117205564308	8.5634119176036	8.11422189452153
CDKN2D	4.88939843061416	6.64711171785754	5.83310535134234	5.39631005701564	5.93019167939597	7.02436718523163	7.60278211742114	6.85711035150856	8.06252448769288	6.99423769089141
CEACAM1	2.78622894623004	3.38181269947814	1.82698447302018	3.97880112712307	5.51684038799328	4.92755920087028	6.33874682277935	5.94309281166373	7.28425406094721	6.02720714948463
CEACAM3	3.58032565677508	3.87225375469284	2.02060405241815	4.56367901559875	5.66108956819667	6.45670919954973	5.87854242860424	6.1519980149151	7.60842693475176	6.49630273303868
CEACAM4	2.03879211204609	3.01753746860886	5.28579935447215	3.16327822399405	5.03546648699826	6.37201625203899	6.28572921085855	6.58724414682951	7.0982530817618	7.0306231101108
CEACAM6	4.41200473890725	3.51789663911677	4.66754958540878	6.13992290588617	6.90630895132712	5.76222267052973	8.62383480050252	9.10192634072154	8.61779202400336	7.49017706513934
CEACAM8	5.60113964267909	4.4151067750566	4.51367107386903	6.5609171051085	7.30644509116949	7.65814617957479	8.64357852703202	8.38870444154777	8.87452587909924	7.90172272846372
CEBPA	2.19248589900523	1.72334132787902	4.62484628618985	2.86215724339609	4.57977517209486	4.07402751078549	5.26744621593301	5.34777981628323	5.21315956857419	4.82060845996656
CILP2	0	0.801866424877409	0.910886043737343	0.448236038164162	2.01650012777773	1.6943036015591	2.20243121995299	2.9880141520097	1.52359905351506	1.68508129967242
CNN2	4.39505001099962	7.62805349903736	6.55743110672208	5.88620740693924	6.96422013721299	8.39389648500747	8.17870310207378	7.89445425781903	8.85226112501688	8.53600375208912
CYP4F12	1.18848766830638	1.15246833916913	0	0.583627873934125	1.50957327187723	1.43337434216169	3.06986325481965	2.26961681383737	4.43641878709637	2.42782500628216
CYP4F3	1.9553344999386	2.58776146172864	1.45272015113666	3.32937389105766	4.39133883321149	3.02393186163766	6.27980423302425	5.21048946178683	7.13800821323355	4.21778815305542
DEDD2	3.81330479984696	5.43066819278265	3.99669587816552	3.96646497268707	5.01632177363586	5.75466817829879	5.19709326835718	4.99969802915838	6.44886084534727	5.3276438710885
DHX34	3.66560779545165	5.51630384378053	3.93685742013253	4.1722916259773	5.4535509841606	5.52577390326453	5.91722412330817	5.18669535963583	7.1829163549388	6.20906402996034
DKFZp434J194	2.65809076890031	3.10054473471624	1.72958125950604	0.601972599199676	2.36359298898643	0	1.20183845487051	1.85224733664722	0.853854760689706	0.66672547780601
DNASE2	3.99627999361871	3.90495329027721	4.44322118051639	3.61555135545316	3.36940350558169	1.24492972344023	2.57179884609841	2.35454809017378	2.19971684484761	2.85677097757314
DNM2	3.95555944587088	5.72691066544165	5.3502956823698	4.78855212387287	5.23006758014706	6.35934282636066	5.97556989849038	5.88615430691452	6.49332796765125	5.84373975959489
DOHH	3.29973765587141	4.18721842555922	3.13087436010191	3.51264923746153	3.84824204250662	1.76285294633168	2.80089170176723	2.91398984681306	2.1582330321884	2.58943658905416
EHD2	4.2517224838492	2.95645317530005	2.73876198887398	3.81547322781348	1.07072878902288	0.618642449977383	1.80490779887112	1.1034463566013	0.554607005872038	1.10979299588739
EID2	4.05759434779023	4.78998299679657	3.84914526241699	4.31534445086384	3.46493082931272	1.39068804436016	3.16550869128832	3.40411338542573	3.12244698190485	1.43938009635294
ELANE	5.22983662660623	6.7567437147003	10.2211893517207	8.11065020733415	11.8838174849123	13.0563925904277	12.5201636745084	13.2709920629077	10.6176438806177	12.6621873326254
ELL	2.60431251411609	5.04492851425786	3.8468245927968	3.24434229961214	4.75168972588154	5.88417358373241	5.18361721246863	4.82042878306522	6.64518932490237	5.36043275009656
EMR1	1.13113380196381	3.19423308855834	2.95242267280156	2.33526493977093	3.00281958774404	3.39393109596657	3.44506529080816	3.61799032783458	4.50916956934002	3.4377411350875
EMR3	0.681707359013749	3.00034712003857	0.946001802319179	2.43584387007328	3.85217370350474	4.6365587907093	5.46766532947045	4.41279477484185	7.02051558595102	5.55583244384727
ERF	3.90341553907665	5.83388638969791	4.85704000552142	4.02031319571236	4.10374820574794	2.45632270859242	3.53270895715957	3.45445664305505	3.91792242238351	3.02387858267916
ETHE1	3.57388301021996	4.66600902432235	4.77519982986877	4.02371921548169	4.90149311541371	5.98482435125487	5.2104446099324	5.27727510968643	5.07285772685696	5.97811288765281
EXOSC5	4.85792569202744	5.81373159591213	4.50191995085123	4.87688948427897	4.88719365745135	3.21710043180435	4.26497799495372	4.31778683361156	3.57433025672207	3.9837617709216
FBL	9.13198252964912	9.24241999467479	8.31135547719277	8.52332991033169	8.63870080436164	7.5853675376906	7.59675760911816	7.78518843491005	6.41139065005464	7.72208956251058
FCAR	1.98153175111335	3.80206554544237	3.10780133100804	4.02541921466217	5.65716216460203	7.99345312186697	7.11855157065845	6.91593249962807	8.93334784631636	6.99480739482404
FCGRT	3.94061405959897	4.47077303840299	4.3331323799093	4.68157105143797	5.98582914415354	6.0812595167351	5.60479533420176	5.82315545591982	6.40564091245958	6.18496947310667
FDX1L	4.84906002334297	4.50164381490964	3.65854326384952	3.75937262177263	3.69687009734205	0.994304350667534	3.63526881325858	3.20285573619632	2.7726380621654	2.91250852770953
FFAR2	0.728864644036334	5.52233801545116	0.761195598861083	1.6006536230817	4.35992674559058	6.80440151281646	4.20454462558098	3.21263938119264	6.67931648707194	6.05260167723923
FLT3LG	2.72164050410959	4.36226111377037	3.23036628554983	4.38320732582764	4.03103902106446	2.09079312522818	2.69564277568017	2.30662979686868	2.67011401429545	2.11215889446161
FPR1	2.8935984482341	5.71048788098131	4.60025830334166	5.20705302678277	6.37992573695654	8.35757755499137	7.53193320824367	7.02706765828261	8.45795055792683	8.3917688790048
FPR2	1.51874066236875	3.3617611518649	2.87254142868959	2.90341799455194	2.88110561909058	3.11590600715868	4.48005974685369	4.73588763514902	6.33013273016508	4.16071406936053
FSTL3	2.0512137978004	2.40388829871342	3.54001338861785	3.09692041810766	4.4689227481439	4.4650916706828	5.91416746914493	4.94694739564383	5.47713924234295	5.04989144362515
FUZ	4.1178857159184	4.0393667038373	3.6398991293719	3.51507131139801	3.91178288456787	1.54658469802168	3.01004010965119	3.03288218612384	2.68771533782668	2.85342426099596
GADD45GIP1	9.13380870950654	8.86872160655981	7.8044640096321	8.21675623418497	8.18672462569349	6.73187120497536	7.3463429488943	7.45887861524151	6.11932144730311	7.63096344912312
GCDH	5.50451598302819	4.96521935193169	5.00278309847501	5.19501886944794	5.21488026691526	3.12374675467993	4.54736740117561	4.74265619611072	3.73250271594867	4.56842937953378
GIPC1	3.67567144742077	2.39075505787903	3.86299143038821	4.20416244962547	3.542408074326	1.52306202643461	2.62261909135667	2.1860078703405	1.23524918192053	1.68508129967242
GLTSCR2	8.90143766411506	10.6128484250653	9.63986408021567	10.7062714207858	9.58983680816718	9.07438525537954	9.21212200603124	9.2136789299245	7.73638807360611	8.956680125761
GMIP	2.96754937133308	4.58472494409457	5.25812375703797	4.1506464185944	5.58280333958912	5.03817568522608	6.09195244164304	5.98317855216251	7.26728211902202	6.07970668682059
GPI	4.32132432773443	6.65399859190809	5.56032766146007	5.15830212042214	6.71284943588451	7.45003314305932	6.76919375068783	7.1671965164654	7.16522520211248	7.06158861793836
GRIK5	3.11683418666919	5.55728796112291	5.36090575026514	5.04805430975812	5.121052408819	2.01973707144542	4.53945433555584	3.67335751700994	2.91393604069124	2.10091317048501
GRWD1	2.97082236385236	5.7012088006942	3.24100902619284	3.54144915348223	3.82242170701857	1.53878634436482	2.92755803204424	3.06564057517638	2.19151496113949	2.400567358157
GYS1	3.48740022509709	5.63243775692639	5.26248321960273	4.70084804379132	6.06461112334857	6.16248146769212	6.48221687532477	6.42032749522561	7.10290703041541	6.79363609895482
HCST	3.55438062494522	2.55869765314521	4.86738053300847	4.44166901334277	5.81354720024197	6.80297793436498	5.19205448724295	5.25850687290482	5.74502977435011	6.34723460151443
HKR1	3.78383425411136	6.30385968929435	5.11310610322133	4.65216383281093	4.2964167344653	2.48906609191619	3.07352110080883	4.37698983499922	4.25350747514691	2.0608481242497
HOMER3	1.47330855389523	1.6480734902079	5.14745370010398	2.1851761969903	4.74218706695059	5.34194325204211	5.26264765505211	5.37707588821997	4.55464331357552	5.40626263372086
HSPBP1	4.19827245876851	6.34146123136145	4.18116097344755	4.45055384574264	4.83946909922585	2.931660252166	3.95971359706746	4.20141305735249	2.99157157637311	3.82367122226636
ICAM3	5.95106561281165	6.14232323823752	7.66521303744001	7.58458376248553	8.34872600178545	9.06601651453156	8.36996893172964	8.182742828651	8.74312046269971	9.12047519473968
IER2	4.40355228156364	8.41322635384769	6.34694466990091	5.63548320340937	7.38673755511035	7.73139014798197	8.54105119174599	8.18647102424839	9.05785111808605	7.26073186092319
IL27RA	3.09899677584264	4.45981029090197	4.89009753253372	4.17841678822079	4.13312914571119	1.38199710509062	3.48406610110954	3.42109041504156	2.8580300317945	3.00891515193098
ILF3	5.78575716275142	7.25471090264447	6.94712972529116	6.11857938100799	6.15491453734169	4.07806867449428	5.99402321242183	6.17135836078656	5.82806009893632	4.33280701329551
ISOC2	6.14426532798612	7.65936425462932	4.64902222648152	5.09170966617289	5.5248677781904	3.05159702252428	4.47730101296829	4.56693493121181	2.98683984958407	4.5755559359048
ISYNA1	3.4666843219191	4.1409063701863	4.05415095217767	2.36242034532662	3.38305550599848	2.04748201913444	2.04738935143638	2.46235459367836	1.73022679906897	2.34445666292309
JSRP1	2.22574350316722	2.30934130507297	1.19983669527885	1.15533156962501	3.07188003601811	0.732410874999618	1.18840685706796	0.482140464578766	0.554607005872038	0.202966327052667
KCNN4	4.94620518860374	4.54822504830935	5.82192467838277	4.0355773562613	5.19566849874838	0.511158482257308	3.39332050195343	3.60319032314794	2.0804168490248	2.16170725256013
KRI1	6.39691756123516	7.67180252882924	6.84734588379748	6.3183174164515	6.43076443001663	2.98715531969898	6.25907384573689	6.21622264744905	5.8340001157275	4.87195600093517
LILRA2	2.37154803047688	3.31733577913382	3.3726616591006	3.55563634666095	5.19721489011547	5.41618187106759	5.54874030839934	5.16166071037015	6.38195959998164	5.98959152043434
LILRA5	1.98800740417076	4.42962737903196	3.94338869418104	3.31832176518199	4.84933786080857	6.03419426351482	4.63042046952249	4.85415584432182	6.32170246221555	6.49522941456471
LILRB3	2.05738476275687	5.05952550909628	2.71859623583345	2.93993049826997	4.86887514214659	4.27281398319616	5.48699441070383	4.81936200175597	6.61023528020275	5.86134108754371
LOC113230	1.33791549289708	1.56866160895059	1.51250623886056	1.93322559671929	1.91490396994646	3.00424567432712	3.63526881325858	2.70346251933488	3.82023181779684	3.33350133768823
LOC643669	1.74204268017308	4.14872902474226	3.40140969895848	1.82024835662761	2.30168607430465	0.171185630648677	1.97882586708761	2.00267961985167	1.16995660304084	0.892213454382507
LPPR2	1.99445412057324	2.43620767968965	2.91303485279586	2.05806528312204	3.65921623426724	4.27281398319616	3.68154334504893	3.60566755819246	4.79555339850799	4.36606733277187
LPPR3	1.49165343650088	0.879134723214712	5.22901611749433	1.86650622119173	6.13568839236925	5.51835770371233	5.59210056387901	6.02542215801179	4.52067308478438	6.00211341924374
LRP3	0.320451276981903	2.52903628085118	3.09221172366449	1.34152688797449	4.21479341493824	3.70392240350731	4.31527797220317	4.10839987644641	3.93276004495684	4.26641237591566
LRRC25	1.3277404319607	3.46561967418074	2.88163869936119	2.08439921559987	2.53969534205521	2.72726956874112	3.80769102496084	2.88980201493297	4.9036858151611	4.34358168212759
LSM7	8.32936932571834	7.11420734871766	7.692932401573	7.16324546130698	7.42320461751652	5.10439385796822	6.40520609792926	6.85112014579015	5.96908267647245	5.77685801136193
LTBP4	2.18686765691189	5.29008967197089	3.52557684780038	2.75966811792116	2.83018899762609	0.511158482257308	1.68569332319191	1.80128781595473	1.58750296262027	1.07573290529229
MAN2B1	4.4071808287902	5.52384262310868	6.63916037038814	5.03207694174448	7.30716134557813	7.51133894068466	6.71577482690249	7.12809831692186	6.72300614568297	7.15985990984192
MAST1	0.2575220663517	2.84049409820038	1.1098003177633	1.27448789072016	1.01570269328664	0.0447380365819034	0.278779621107693	0.248492057692028	0.241594757126854	0.202966327052667
MAST3	1.14278843311659	3.45619442599756	3.08040796137875	1.89654082593477	3.601994006724	3.7143452857665	4.38905366858212	3.85507365586609	5.66361386440083	5.14055091062609
MCOLN1	1.88073825974202	2.99601733634482	2.5576369423574	2.27937087031138	3.542408074326	4.6420287296802	3.69822452971984	3.32213354718427	3.9004167616148	4.02152773126837
MEF2B	2.31085533821627	3.02180324056421	3.52847573600689	3.22671759797102	4.1379683181352	3.56493626643168	4.63785124072136	4.43106798972609	5.16475275757824	4.25123366731573
MEGF8	2.26359920374354	4.4344352834804	3.55145950283428	2.78798535059379	3.15698350478928	0.786098545579884	2.16177230268989	2.47866369691535	2.17496996828317	1.75131279778672
MIR371B	0	1.02226511058191	0	0	3.02388703521505	4.57783636680249	3.27122098294975	3.20938553261264	5.34933671587167	5.17111650523612
MOB3A	4.42518792112	5.62894658042366	4.61805821947615	4.42502202208292	5.19334579935957	6.50903341998245	5.78515111518013	5.25929377689866	6.78052778255241	6.59529150856901
MRPL34	6.23178597766709	5.67029324457604	5.06998389517269	5.6739259394357	5.05947071992792	2.46868872762843	5.22202652867949	4.90733440403544	3.97159681042828	4.00201285040453
MRPS12	5.41483852286303	5.55434624022973	3.94772650786458	4.40818069973789	4.56068035816335	3.54171332210641	3.94181420424391	3.84672085172527	2.84762837956316	4.35072034729818
MUM1	2.95107209361627	3.63111800393021	3.1979587278523	3.43802905475826	3.42589352139502	0.837859787074906	3.00621750057194	2.86106059087706	2.53402563312355	1.71489350612025
MYO1F	5.07876575224197	7.16715890278058	6.90954221264811	5.77792941336344	8.13531952592182	8.57727104516444	8.76533057435399	8.48989402716241	9.93471522063673	9.21628604670312
MYO9B	3.77262572263427	6.87257271993223	6.32042815044439	5.40547777033304	6.26591972950167	6.84251454505478	6.73409072269557	6.72492196753796	7.78506627125108	6.91879263106629
NAT14	2.44869320357922	4.35889309473859	3.4602816275599	4.28586183714448	3.36390632655908	2.17369955071921	1.72343487038474	1.86056829709913	1.10156840082696	2.08387849440512
NDUFA3	6.90918144953486	6.69897863421827	6.13648847835321	6.49588264068443	6.56647765710707	5.42625585604201	4.98235283581958	4.68056462091802	4.38699440895502	5.95994403796826
NDUFB7	9.21195460380192	7.87586035557912	8.13405007483901	8.660176051489	8.68186599872135	7.66342296871088	7.50695857631041	7.32716721516553	6.82528020076599	8.19030707992924
NFIX	4.10900107600098	3.77704865375403	4.29618864241036	3.02396524262096	2.91533159596865	0.71867087084784	3.88882128248542	2.88573098762609	1.59995095949309	1.23852007309951
NKG7	5.01598914212045	6.62939992705973	6.12408498345813	7.03683946680981	8.32902438613407	9.41523361831713	9.16666436925078	8.9848346231504	8.82667144583385	9.55310577660786
NLRP12	0.996305116834547	2.384143330378	2.06120668444622	1.91132685954254	3.8083246386834	5.46534860637377	4.75523605181877	4.22093382567465	5.52116528737699	5.47918995170339
NR2C2AP	3.98175264952595	3.10858871268382	2.69814460860436	3.28180617641612	3.39926918761677	1.3732534932684	3.01765507583217	3.10819253080056	1.92089091321382	2.0016105049275
ONECUT3	7.62537372713258	7.58636037626998	7.53415150036735	8.19265549890499	8.84784378655943	7.13728469358145	4.48693359013082	5.42765492670968	6.42763096913423	7.03764391724991
OSCAR	2.30048693199722	4.34193403894377	4.79339031606321	3.64681141591261	6.14011706873655	6.02026012258695	6.48805301256961	6.09847690991488	7.3197286472617	6.7694239863326
PAFAH1B3	5.28937798455738	6.67750907667323	4.73936758717991	5.489167154773	5.27908075926772	3.25329030783119	3.05143360501408	3.80421564875343	2.18326618206677	4.00954984536519
PDCD2L	5.88537683385084	6.22789196712416	3.25507830866358	4.23681257592134	3.89091201448626	0.875497313182967	3.32438090839191	2.89386158684658	2.10682469496276	2.67154600328986
PDCD5	8.12815320065653	8.31040121235299	6.87465592144407	6.69326599815189	6.66587599653533	3.5200921588844	6.17090591258042	5.72460328210551	5.50636321205195	4.75755191123029
PEPD	4.76294650019869	6.48315879113377	5.03065371275337	5.03207694174448	4.53278107768881	2.14829936990872	4.51545134231807	4.6436736009462	3.32348132021357	2.93801100991923
PGLYRP1	5.11397733039904	6.20603396234951	4.17006571140657	7.7348829403687	8.25429922734128	11.0243071260659	9.05742530591779	9.44780503882909	9.8670861443973	10.8140809710311
PHLDB3	2.04501632380891	5.41453683705291	3.69770166829231	3.14462823888801	2.74394310773908	1.7221153978263	2.26134861454473	1.97994537855788	1.92089091321382	1.62354255877723
PLAUR	3.70151306824688	7.21288208429464	4.89122404666121	4.48925625172576	7.62497019807226	8.08079796148629	7.14203941581275	7.20178781926463	9.52932466486951	7.72392336436445
PLEKHG2	0.930590050198624	4.32477325367897	3.03628197419962	2.48114498505514	2.97424238742695	0.704798749754805	1.2151461561012	1.06075208780619	2.30230346466039	1.0525710834083
PLIN5	1.0714051156689	3.08023635321315	2.02060405241815	2.4048330534108	3.94345545284226	4.99536885799934	4.88995095081141	4.94694739564383	5.25999477321285	5.14123722916863
POLR2I	6.51119431862836	7.59103295878922	5.48994442437333	5.72031979417131	5.988064227324	5.26544928640592	5.11694262302364	5.12067912311626	4.43120358317831	5.63203000559819
PPAN	6.94415356310588	7.42119100173521	6.17815702188778	5.51541373875401	6.09727839118693	2.94056579803985	4.80998277705695	5.22425743031029	4.15149311215148	4.41683196670889
PPAN-P2RY11	2.2900434700511	5.53134221336197	5.36009235575401	4.32365856380708	4.33345162525452	1.28277297506435	2.86138887507874	3.19629625077668	2.28698796377209	1.44828136704741
PRAM1	4.67437923203207	5.54103375881483	8.12342412943374	6.06627630999792	8.84876648599988	9.136497681944	9.09074707742307	8.98471567665024	9.60990886377563	9.55680796191155
PRKACA	2.71774961197233	4.11917275699939	3.98408063701739	3.25597360800812	4.10704245931266	5.30621431390485	4.55654478720035	4.13093211797776	5.85492428280936	5.12744843788226
PRMT1	7.09331713365919	8.34794101434255	6.7110947210181	6.63933375678551	6.16680205410798	5.45347238283752	5.52221835104786	5.75504956470962	4.58939356324997	5.36748872118187
PRR22	2.2900434700511	1.7337803432821	1.90043300209981	0.927015696631448	2.07822582155291	0	0.95452405772449	1.38302301007866	0.790100917444581	0.417590312063873
PRRG2	5.84537008640804	6.1491636721258	5.67791851489141	6.22338421666073	6.85065056932533	5.7019591770603	3.17915416045096	3.40411338542573	5.00310446108563	5.48027526508632
PRTN3	4.29936287182932	5.47334283390395	10.2677695559497	6.70498198854602	11.7300902611498	10.8907398865206	11.1486560354535	11.7178877380983	9.40493225348304	12.6382749985176
PRX	1.00909641683226	3.62271723978609	3.0074824113587	0.912390398545807	1.32951371641385	0.287438072732515	0.554805033812414	0.68317027206014	0.528797120448177	0.588365248278496
QTRT1	5.34718888432537	5.4842036154094	5.76529795455449	5.86215127741406	5.89107507826915	3.5101562088397	4.54736740117561	4.72225449545561	3.26605661968743	3.76965605244153
RASGRP4	2.68623883149011	4.23760200431965	3.75327724813964	2.83139045044146	4.82153340464989	4.96441164509925	5.51819766713771	5.17590030681249	6.68078211994613	5.5277633384625
RETN	7.83924269552526	8.92239980529605	6.06291714475327	9.3670211151291	10.6007430005327	12.1194503153743	10.4131067793211	9.15838357220888	10.3226715993243	12.7825764308323
RFX1	5.8051392875193	5.81618965044858	5.8655636666981	6.37341808495457	6.91149945266139	5.43730902628004	3.66466702546128	4.27795967838138	5.01709548852674	5.35393432020541
RPL36	11.5136515529912	10.9315134535124	10.8767798080261	11.0257593667427	10.9631228433172	11.0255937134454	9.49013375276155	10.2248537510883	8.5513444253619	10.8049193078649
RPS5	10.656814482842	10.8340799403628	9.94583585018831	10.4875978040524	9.94343148226219	10.0370621967676	9.38995925589881	9.65170012131305	7.77016986775227	9.90337397963552
SARS2	3.6635866135602	5.09942664419594	3.36619465795384	2.28505873684155	3.41264277125287	1.96259325511671	2.1686288627477	2.84437612634938	1.61229246953467	2.03744413799151
SH3GL1	3.9136560808947	5.9725636946387	4.82084440365303	3.80956573749602	5.2087602913563	6.31065745326502	5.43675795316784	5.29810158090245	6.11390672896421	5.59092166845033
SIGLEC14	0	0.0341864038982565	0	0.0542995531130786	0.703857134218279	1.24492972344023	2.91945096259763	1.98756333398222	3.37509083118462	2.90928878509133
SIGLEC5	1.67138053355231	4.59048017657092	2.93504959592869	3.01029499154794	4.76426335011942	6.68118787978974	6.81252025388024	5.54523711271244	7.25158823166322	7.16813374012006
SMARCA4	5.52581251556311	7.71706161446255	6.73513401611488	6.50444076392118	6.39550104520818	4.85011650427537	5.63667026043844	5.93572805184851	6.01512253607275	5.43844835562434
SNRPD2	9.10728604543042	8.28122974164136	7.91949072703195	8.78164258823406	8.27760111577481	7.35858158205322	6.79490239609482	7.07321869354827	5.93632581107031	7.34446915803862
SSBP4	4.39505001099962	5.51100316053735	6.31540158442398	4.18451605514042	5.16596767162559	3.14444944540738	4.04602362252859	4.34917110659451	3.93276004495684	3.65322834912235
TARM1	0.360929077244164	0	1.07849468346873	2.19124701396756	1.36296610960671	4.6420287296802	4.63908599009561	4.9769163815412	5.05827244234435	4.53956581474124
TCF3	6.8623681716499	7.37275253680699	6.91675130529922	7.29487356522854	7.62783983872965	5.75719074028019	5.11072567484267	5.47719719210233	5.73448318925599	5.80787947613981
TIMM13	6.94685688023765	5.49268009614029	5.23079703361115	5.1332946556696	5.82559530494763	4.07672287728733	4.71715922084497	4.75274986601352	3.45263613998672	4.95627404471593
TIMM44	5.57449423078036	6.882868897035	5.4400132296668	5.29776621234124	5.71065482161359	3.72469340675641	5.25943972449878	5.27026560207249	4.73758378703943	4.51223680730662
TMC4	0.582500297016236	0.677602850600166	0.741343144437804	0.448236038164162	1.21204799483701	1.55434112493385	1.46951942118469	1.88524704200908	2.01685111439671	2.06664027500683
TMEM147	5.02310074654691	6.34784634966391	4.86049508965344	4.70084804379132	5.12755512413223	4.35059994943596	4.47176766875714	4.11884311834093	2.98209255267695	4.18088108350884
TMEM161A	3.5717290519246	3.97482534766536	3.73079992926976	3.95936809046864	4.43917237028966	1.54658469802168	3.17575487374972	3.01808067960086	1.91093428214787	2.36810188839294
TMEM38A	0.728864644036334	1.8048120253078	0.680092090459703	1.73969502503092	2.88110561909058	3.39393109596657	4.18269566592024	3.44618715220096	4.66539055793648	4.78942466344855
TNFAIP8L1	3.26015780967992	6.02344235526573	4.57384150561456	3.12573400103551	3.8284213937056	2.78444673174636	3.68871605460019	3.03655895608621	2.52099297984877	2.44571480404524
TNFSF14	0.41959287697363	2.69315384510691	1.44045976993807	1.56369368997769	1.86129056369391	2.73752572807231	2.58210711981088	2.20573677309593	4.24163986200686	2.76712903796525
TOMM40	5.59849713807583	6.79213584479092	4.87764747182205	4.57184538114227	5.07973260132542	3.38308372027069	4.20120470937613	4.48319209759979	3.10944567791583	3.40153484450257
TPM4	8.10124541800455	10.0970347864961	8.30249172353803	8.65750637644052	7.41176168613428	4.85326391697799	7.66547470926571	6.70628735390233	6.67748234967895	5.86175756057807
TRIP10	5.91158659435094	5.87041677179003	4.96369393096463	2.1606341997537	4.04656340464677	0.825092536308412	4.19618029250686	3.02179531723492	2.0261052131668	1.86868214452413
TRMT1	5.94067087613514	5.68246965503651	5.89393982583141	5.36039287829815	5.5143614087764	4.65561352570224	4.87430799810663	4.95571238761525	3.99063005011258	4.5280666602319
TSPAN16	0.0990435688686346	0.58838541916871	0	0.56504687702016	0.755151534390343	1.62969464907558	1.16116259072536	1.33605663481807	1.67246437913967	2.33488898480664
TYROBP	8.65979391144428	7.81525171301196	8.23532799110388	7.89931169293317	9.7039297628828	11.8079193954607	10.0915953884534	9.5799726611416	10.5510891349902	11.3343702261657
UQCR11	6.80094165205613	5.200730310982	5.35927850239063	6.05757947359324	5.86114744194154	4.79389529061419	4.61920205414454	4.50060029178473	4.30383475048951	5.3568917811427
VN1R1	0.665639390316772	2.55281396445785	1.97882554287397	1.25143096004065	0.632498181767079	0	0.328608870653228	0.908558499495496	0.832914962852683	0
VSTM1	5.08783796671004	5.84536420479984	5.99485460875611	6.55239371813089	8.17372498356371	9.04552485897546	8.84172185683902	8.50713921129162	8.70257216767575	9.11873389111047
YJEFN3	3.26549828299966	3.8436233131363	4.08794988204806	3.16327822399405	4.00125143646896	2.07470344667535	2.73312827692024	2.9880141520097	3.73250271594867	1.14306748487955
ZFP14	2.87624931112793	2.85012163796983	3.29648119591997	2.63158898360428	2.55424921641379	0.633363895445352	2.45326281009665	1.95684714357643	2.27150812900388	1.24874634292926
ZFP82	1.67940497995333	4.35889309473859	2.65635048398762	2.86215724339609	2.00241712671989	0.0447380365819034	1.55573316336062	1.58734463069558	1.96004419429069	1.52601392943763
ZIK1	1.1658189909597	4.23760200431965	3.12705438976277	1.84356267964708	1.54886311427884	0.0447380365819034	1.2151461561012	1.80128781595473	0.832914962852683	0.572169204762196
ZNF146	6.30233302038761	8.31475366267951	6.1440687311822	5.8654769446967	5.08642381423881	1.55434112493385	5.05815643292272	4.93616180306224	4.62789241543205	2.44571480404524
ZNF154	2.55718773872154	4.6468039518329	4.0938330623918	3.12256076315468	2.69224139017285	0.109346731187853	2.44198779136832	2.33078788172622	2.38375027540919	0.651390228917619
ZNF17	2.90048010452681	3.78710752634502	2.99914725424663	3.27324661224932	2.46463868470186	1.38199710509062	2.03243213619321	2.46235459367836	2.14129964695191	1.19687433293328
ZNF181	3.78010774423892	4.35551719455319	2.47589980382313	3.51990329437548	2.53969534205521	0.109346731187853	2.783130383695	2.99180691423615	2.10682469496276	0.604381487748787
ZNF211	3.89826788000324	5.93404045184932	4.56115742433276	3.6245521306928	2.7311903413561	1.1250525457822	2.84436127212945	3.04753337566758	3.51312148230979	1.55926144673348
ZNF223	3.44801709515119	4.35382627748482	3.77052066305851	2.26217147266347	2.61103950152177	0.429165483888357	2.51912284177776	2.58793954911904	2.36927968272701	0.417590312063873
ZNF226	3.46900083326645	4.27023933785379	3.343329100682	3.31832176518199	2.82219368711874	0.994304350667534	2.65715724839875	2.75346935248594	2.39093150433936	1.17559179679206
ZNF227	3.71523841054237	5.26601749175908	3.77052066305851	3.96469402234226	3.13132843090415	0.542693917474933	3.10959835594001	3.25112368048731	2.64029269476171	1.53439791579327
ZNF256	3.25479749387404	5.98244632372204	4.58363037641166	3.95758840164244	3.24034840009447	1.08277286651366	2.6861172132238	3.15291683535945	2.66419886047225	1.46592082397661
ZNF260	2.2420891542353	4.12513265026412	2.89517794185206	2.22122372344068	1.3519012746717	0.305934321257611	1.30501372301695	1.66540977724271	1.51047143867883	0.505503181154857
ZNF283	2.14691515632889	2.50486013043766	2.60783783327183	2.29072426682861	1.53914051063095	0.395017423543386	1.74194173639287	1.9645877184566	1.48385232206699	0.202966327052667
ZNF285	1.50073913738841	4.08696403832084	1.46487721794203	2.0379945095199	1.67851743146937	0.171185630648677	1.42440026251274	1.40594500488733	0.811666755349687	0.362150610183733
ZNF30	2.19808234699906	3.9637820541607	1.54722368597629	2.64492084025331	1.42763011105847	0	1.03176522409484	0.645143028454416	0.528797120448177	0.284752867957483
ZNF302	5.75048499936369	6.59760334063711	5.38509675315025	5.28149752672547	4.88239550132247	0.230482488514156	4.71247480468163	4.79025662879354	4.24758587141953	2.35396130781941
ZNF320	2.21474260101549	4.17194566508381	3.1979587278523	2.94353143439498	2.16928345601255	0.130255599432723	2.55619700432049	2.25706508330707	1.86009355857248	0.96844466758579
ZNF321P	3.2761202860143	5.62334306580911	5.75667074106597	4.84547656878812	4.1792415029433	1.79594367192605	3.59765806247204	2.85274247751893	3.61476208311873	2.83995921411459
ZNF331	4.38894613595937	5.27944048140783	3.47237540886208	2.95428062764975	3.29046889978361	2.27575068428776	2.42490830213725	2.78877922195696	2.49456907191746	1.23852007309951
ZNF415	1.0714051156689	4.15844806961823	2.68261335057899	3.54856018927683	2.29013919761325	0.342230267383622	2.4865686128379	1.00178696612561	1.79662095913409	0.852532122134916
ZNF419	2.77877868473449	3.49353150080482	3.93467374155962	2.51542132557954	2.2370031304532	0.863060252938907	1.51327020032466	1.72130582389868	1.25112083892176	0.417590312063873
ZNF428	7.20158194712086	7.95132044270791	6.70854080996747	7.14498606950524	6.26959924412743	5.05056827193223	5.91518707360948	5.89123980883049	4.61568419914093	5.56864474028796
ZNF433	2.12944805185605	2.51094225541362	2.59683206628365	2.01079160260887	1.49958131621898	0.15086576103721	0.889608198909858	1.50481246396953	0.629376730267855	0.435606681988847
ZNF444	3.85464106553961	5.10144340862624	4.48858450764579	4.80645988512892	3.95629765631026	1.46663671940932	3.54065900527072	3.45720263999764	3.6923773816197	2.66392433153429
ZNF461	2.00726176982714	4.04775811403715	3.14982395104935	2.15443290834899	1.86129056369391	0.495128443862556	1.95522764015198	1.8354600396195	1.9406003722216	1.16483162454692
ZNF480	4.31103115612193	5.99930930839418	4.15138185363341	3.81743702795225	3.98880492511505	0.94794886430711	2.94363676737268	2.63720302759069	2.46084371074099	1.75131279778672
ZNF528	1.63057483305023	4.63571373763026	2.4082626281795	2.58162361591872	1.78106948472318	0.377635429295249	1.43581302779566	1.59733692670833	1.42909372763731	0.284752867957483
ZNF529	1.97502690045987	3.55074067539871	3.17223972463574	2.50083106741803	2.11141004503643	0.495128443862556	1.81368273974141	2.03244517491899	2.16662577108401	1.31836978255911
ZNF543	1.76484800194699	2.11540225149136	2.56330186361524	1.94764224041539	1.17485867455795	0.377635429295249	0.786405643520402	1.37142397812703	1.28234973530756	0.138432342036255
ZNF544	3.31527047670129	5.80818561276896	4.0859834784772	4.18907364278825	3.95812296041928	1.33773929430243	3.69347812567064	3.66150061794851	3.13960178015252	2.67154600328986
ZNF550	2.66214570104374	4.06852555469795	4.09969234905963	2.97905493408915	2.46976578903563	0.0665973377287464	2.15488300043594	1.98756333398222	1.88064533914057	0.453400835740394
ZNF559	3.43148275480994	3.85800955453136	3.1979587278523	4.15375854484545	3.33890647187418	0.0881303703967951	2.6473732859607	2.50012627663581	2.1582330321884	0.992985492644748
ZNF559-ZNF177	1.48251015351297	2.11540225149136	2.1006978223361	3.13521205075991	1.42763011105847	0.15086576103721	1.42440026251274	1.15847503319733	0.677153652643265	0.522460710343274
ZNF566	1.68738504016889	3.46874778951942	2.51149851179657	2.0379945095199	1.71351770529641	0.542693917474933	1.59698196193674	1.66540977724271	0.973486125931491	0.711776785352259
ZNF569	2.44869320357922	4.84518537904635	2.90859130321939	3.11938053028239	2.80606889729871	0.445941118416148	2.77865567647905	2.67071313229764	2.24797242077125	1.32804727374622
ZNF57	3.20006959631041	3.18665395704412	2.36998787491474	3.48820218765328	1.09747430342824	0.52701236359513	1.00136318897342	1.24999642989308	1.04806206921491	0.470978188281968
ZNF578	1.79470493900671	2.47405883907952	2.35046285168362	2.48114498505514	3.00281958774404	1.90915408436105	1.0166442881359	1.15847503319733	1.38661618006315	1.48334721039052
ZNF606	2.8935984482341	3.26071099527886	3.93029644361191	3.13205961443606	2.34697101554348	0.230482488514156	2.1686288627477	2.29439734257391	2.24004108112014	0.505503181154857
ZNF610	1.73436008681271	4.86431474422358	1.98727859356066	2.37847158084941	1.86129056369391	0.0881303703967951	1.4013002580457	1.28750968833842	1.40091477766905	0.53922123304103
ZNF614	1.62227334247013	3.9369280682853	2.35700059743893	2.16680894952604	1.19975776483427	0.704798749754805	1.24139886664037	1.38302301007866	1.23524918192053	0.555789274230282
ZNF625-ZNF20	3.42194877817176	3.00034712003857	3.6847666036452	2.16680894952604	2.67902117804404	0.94794886430711	1.98660693809795	1.65587953689725	1.23524918192053	1.34720965903264
ZNF667	0.494275526162528	4.37732064850013	3.0724847898034	2.04471584013351	2.40164865921611	0.249718604524925	1.43581302779566	1.22443448774805	1.20297223223706	0.783870357961653
ZNF667-AS1	1.30717245749205	5.88512505291976	3.70284339502536	3.59509191725359	3.33890647187418	0.109346731187853	2.91538027982422	2.64203810382781	1.53660829168065	0.264736782829354
ZNF677	0.833250270499943	3.99666152795391	2.02881650994172	2.07786065907053	1.67851743146937	0.0881303703967951	1.0615397944266	1.22443448774805	0.790100917444581	0.95601591528678
ZNF682	1.9553344999386	3.56834536944905	3.4541965059448	2.6493375547842	2.22492454837721	0.863060252938907	1.59698196193674	1.93337306932294	2.11552097329512	0.488343959029447
ZNF766	4.02017181091644	6.20228024450256	4.78250357029254	4.14283660469273	3.96176665506408	2.56397684087534	3.4394066718544	3.47356975846023	4.23766219736422	3.16014252553727
ZNF790	2.41063620319257	4.04356850998976	3.27937415651534	2.30758857482424	2.34138752589061	1.02811895771525	1.98660693809795	2.15927584237054	2.42631105448269	1.36612085548138
ZNF790-AS1	2.04501632380891	5.51479134910875	4.15888445783515	2.74323374370078	3.23734520085235	0.676647819579576	2.63752251805625	2.67071313229764	1.96004419429069	1.0525710834083
ZNF793	0.547855083895729	3.5448243796037	2.85417296205664	2.15443290834899	1.98819529684123	0.268701607729288	1.10508025077891	1.46170555526355	0.811666755349687	0.604381487748787
ZNF816-ZNF321P	2.80101503094548	4.8547817670475	3.94121488650533	3.46583994707153	2.18183491801789	0.52701236359513	2.82713029586802	2.90998659825786	2.13275783411784	0.839058707100728
ZNF85	2.7750390763501	3.24984189689606	3.343329100682	2.77995126865352	2.26676443749215	0.412192485359107	1.91501867953527	2.17937115639389	1.88064533914057	1.7295717297883
ZNF880	0.996305116834547	3.73869063822681	3.4602816275599	3.08392731060903	2.39627320940278	0.759504433861652	1.54523401703756	1.61711626127713	0.934700876151986	0.681899432359108
ABCB6	4.76105727525196	4.72475538063136	3.57127425388996	3.18169019093243	4.36130680504564	1.9742045267499	3.72405424542489	3.57312689410698	3.33841624337837	2.87998310168712
ABI2	3.66156259606727	1.76465169353964	3.66908986663028	3.37808670836034	2.54456296498592	0.558206849955873	2.45886744680718	2.06160900356856	1.59995095949309	1.38478736335994
ACP1	7.43647493469191	6.90179757766298	7.31263537313049	7.37139023914652	6.80218888852244	4.68328982938041	6.40883013194716	6.17135836078656	5.61307775283208	4.61364042833478
ACVR1	4.29414652064725	2.71965495967149	4.67933560469622	3.20587956565473	2.79385592003506	0.94794886430711	3.52738448187191	3.02179531723492	1.84970682712517	1.21784746930716
AK001558	4.35803327300904	1.18326250014497	4.27735584557148	3.24434229961214	1.23631874623875	0.887828072831337	1.4013002580457	1.50481246396953	1.20297223223706	0.66672547780601
AK125871	4.67035858662596	2.78133933460626	3.57688598236307	2.32425802397531	2.62029095186454	1.05022959137686	3.34268515752516	1.66540977724271	1.9981629102359	1.30862693683979
ANKRD44	2.73709997821947	3.32426012786167	5.36415475011624	4.6063297825401	4.64468435678391	5.05125363762971	5.46766532947045	5.22102970902256	6.42981165170607	5.29840618762341
ATIC	7.19442500391219	6.80487783033377	6.75321402854566	6.54678200176095	6.18601012001195	4.40844643794029	5.35044449844224	5.93769566677873	4.34323979536031	5.02853500887597
AX747531	1.0343437307012	0.58838541916871	1.01376867839783	0.507823364215302	1.18736193487715	2.09611672132835	1.74194173639287	1.90146808539101	2.48117338439168	2.16710903425107
B3GNT7	0.649390447662179	0.879134723214712	0.478996267538237	1.25143096004065	2.33015529808036	1.4417621080991	2.82279020242691	3.11516408426989	2.48117338439168	1.96486411764886
BAZ2B	4.36053082420819	4.98829061032907	4.99022120509798	5.03966722960819	5.03892021282109	5.08377407957813	6.35348988680753	5.99409236223378	7.12191371960021	5.78610304614287
BC021693	3.99467304936016	5.22035018374618	3.33009849337655	3.54619373634932	2.74394310773908	1.48298467635419	3.11670679533692	3.29476180103176	2.81596574010565	1.1209699813338
BC062769	4.38035709137583	5.30766548251584	1.37754451928051	4.57184538114227	0.16080416245087	0	0.804126931282797	1.31198735362495	1.56228004509322	0.116263179501305
BCS1L	5.65452537028257	4.39222460724541	5.16711853771922	4.22206314588282	5.1714850195105	2.67486573359565	4.73920481350466	4.80649871654119	3.74656696555953	3.3286889645759
BIN1	2.5308193897174	3.44034753871499	6.46928448466539	3.74293486182933	5.02505542260391	2.02532891099856	3.47855869259827	2.48405934970699	2.73362863910225	2.49809047647491
BOLA3	6.94207063599959	6.52695862999501	5.25375108133387	5.2527597015895	5.83853486846951	2.38417300796627	4.35338980928596	4.08017590737098	2.05351659269555	3.57003892401113
C2orf48	4.43470058639638	5.90257931350655	6.1974105265584	4.22650382951481	7.29204481670512	7.00273954298545	7.77272625666236	7.1587865830338	7.93583558634574	6.79973484523174
C2orf82	0.774529166882888	2.1855243570201	1.33843481037246	2.22714503988276	1.82173753917402	0	0.768463967075909	1.11740155084303	0.954223834398683	0
CAD	2.12357837013711	3.75415644057683	3.15358418325938	2.59999368254689	3.53753316309992	0.936123467779476	2.5083528465698	2.93777882989743	2.18326618206677	1.43042356466062
CALM2	9.88015560741887	9.80943754543056	9.64921649128682	10.3836606701463	8.94440687509739	6.23666440996332	9.02254713046409	8.67008285221568	8.43403329232396	7.27596773812524
CAPG	3.5279604468403	4.65094090120642	4.89572132744872	6.70657227718982	6.90961415758469	7.79915780183893	7.08065696489857	6.76509007529083	7.07920786713977	8.12882931950181
CCDC104	6.59736256121848	5.36922241095711	6.83978056397245	7.09870396333618	7.05613861488571	4.17306845103653	6.22247498352899	6.31034786271043	5.35393744824182	4.18488087662445
CEBPZ	7.04308844101516	7.34493338497057	5.81184693770833	6.64625563452616	6.72763847784527	4.63290060890988	5.65509643066647	5.75001959549879	5.81009188230826	3.68746310329465
CMPK2	3.68167611408688	2.46781887492724	3.63452767786198	3.79966584525073	2.98502528167533	0.588741088525743	2.70510585681295	2.1860078703405	2.20787236339059	1.29881784787194
COQ10B	2.97082236385236	4.27560782581444	3.35643947507958	3.507792856425	3.95264010530036	5.24642315709074	4.20120470937613	3.98823950820703	5.51378323332386	5.23744909416925
CXCR1	0.340832133532206	3.08839404275083	0.616124816123964	1.75616953026199	2.61103950152177	5.34641759504811	3.87840333221847	3.63264004588969	5.13512320948069	4.69629062050315
CXCR2	0.789435029541058	5.09133127503971	1.39034898141477	2.32977197888549	3.42060781688223	3.78691714348864	5.85641890127637	4.85935519575431	7.92319839864972	5.48135976262134
CXCR4	3.73269555516741	5.14511356452644	6.53021080047394	6.99991993092394	7.11336205902642	7.36906442552693	7.61569728433229	7.618110007296	8.21836765083001	7.1471032676826
CYP27A1	0.744247310192525	0.741072122840856	1.45272015113666	0.46837318006949	3.09196958522119	2.42704966504103	2.89485277607085	2.562662281711	4.9759030428372	4.30857123804315
DBI	8.46639982823294	6.80580576709846	8.04068824385135	7.8683884486606	8.01476561489376	4.35282547181277	7.7097774259797	7.0302983240622	6.83880072696624	6.12273773184514
DDX1	6.7961064063592	7.48746361893918	6.5858877467217	6.7315210048935	6.39347899388579	2.59814749526049	5.98482605948018	5.75839316106522	5.60229061279627	4.32074001704614
DGKD	2.5958580745508	4.14872902474226	5.43615919998208	3.85425014829491	5.27542537799779	4.90801732186678	6.21462842011397	5.87027435570749	7.12191371960021	5.97272477664835
DHRS9	2.28479325206176	0.879134723214712	1.28458259563218	1.54485247606189	2.70534155739572	3.56301523516175	2.34241626221334	2.91398984681306	2.86320286943588	2.8126461341837
DNAJC10	3.54562754842618	4.97515224565695	4.91910476000681	4.07550943857087	4.03103902106446	0.959678118649519	3.74484900048688	3.52943521847735	3.73250271594867	1.86203615556644
DPY30	6.29582307561228	5.84656710089371	5.04388326570891	5.92997563612741	5.45871757344666	2.51314498351483	4.95485173062231	4.73022280843569	5.01361043135328	3.87573681278616
DTYMK	4.73626953155169	5.37673558278232	4.68973184072692	4.5695168469308	5.14768923078731	2.88012999494614	4.58501370724345	4.38133364227484	3.69528078255261	3.65322834912235
DYSF	2.5658711676609	6.30210709235683	4.19217155653789	4.03726344780268	6.66643432734785	6.32546467614996	7.16085910508723	6.99813289912905	8.25190890493928	6.93213980269038
E2F6	3.51232224209617	4.02456325588692	3.55998488460678	3.2414197610266	3.31631475673954	0.618642449977383	2.87821784950697	2.68951799802886	2.24797242077125	1.09852874249641
EIF5B	7.44620767835854	9.33199560640208	7.86749442804922	7.74045687968865	8.34017790625033	5.11754222673712	7.56933159454695	7.55462004874329	7.44468325005901	6.45245819522632
EML4	3.9785043883017	5.38669266632897	4.27044614180766	3.27038210149215	4.9924733706124	5.16960055942477	5.87540262006446	5.72915458734387	6.52794047940098	5.5553175777061
ERCC3	4.8185025989091	4.48937465861597	5.45304044958892	4.74071723177985	4.8976937633722	2.37105752411353	4.47453699369981	4.63884401201984	4.34508964539137	2.70906184043803
EXOC6B	3.58460482593636	4.16617643735997	2.53475216176371	3.56033457636382	3.08864069385105	0.429165483888357	3.03651847724866	2.43475623507095	2.48117338439168	2.14537948375318
FAM124B	4.09256908694346	3.49659974185424	4.88784186195736	3.4122726119819	2.84998554260028	0.249718604524925	2.47555189062445	2.96118190483898	2.16662577108401	1.04084921856771
FAM136A	5.84179937538199	5.92096733855341	6.2141616437144	5.52686067706864	5.3293067994825	3.55143501833549	5.3466705962501	5.24982248215101	4.86939172923194	4.31466845759008
FAM98A	3.35338626341977	4.99264361046425	3.83984010182042	3.37008127219058	4.16350662445121	0.924200339917944	3.50046329383732	3.31306721120134	3.05171214213398	1.10979299588739
FASTKD1	5.455125191088	5.24701298766607	5.00798510944626	5.32562983619509	4.77465830361924	1.90309234178715	4.39491286428873	4.92032831088474	3.97398974291218	2.81952303420645
FASTKD2	3.23042651446433	3.11658808873025	3.65854326384952	3.14775336036	2.73545380116308	0.875497313182967	2.24197560143783	2.72640799028392	2.26370547691763	1.21784746930716
FBXO41	1.83117763327467	1.7337803432821	2.56894462783021	2.03124171846423	2.30742503997246	0.360041455321468	1.36594158153678	1.51539090381234	0.745977342599018	0.244439080916873
GALNT3	0.728864644036334	2.52903628085118	3.52847573600689	2.76374762543321	3.02388703521505	4.19556219532398	4.85105375591649	4.77382960100704	5.22727016865067	3.87738546044592
GCFC2	3.27081906019502	3.85562178782517	3.56281551974024	3.81153758990751	2.85391246150419	0.603769234983119	2.98306667347608	3.0835233261849	2.7108546277455	1.01711584100467
GEMIN6	4.77703737626009	3.82421574678956	3.48137967593848	3.68172699356044	3.86390480457204	0.887828072831337	3.02523005894547	3.40979462185307	1.9981629102359	1.98946540794578
GTF3C3	3.93392164261857	3.69127286412908	4.25652665382152	3.4122726119819	2.99927824132864	1.05022959137686	3.04399531582554	3.21588590756704	3.15233532677947	1.46592082397661
HDAC4	2.29527465084344	2.98294946828176	3.4480856092324	3.31276378889154	4.72406501307236	3.77368890751927	5.00455732585741	4.93221969128937	5.60151700764495	4.19417082705953
HIBCH	6.29288398935269	5.5087254636605	6.29213639019425	5.58103851578606	6.01286340872772	3.76201386044624	5.63295661633594	5.62127261461508	5.55032147537574	4.04225268007519
HNRNPA3	7.30585436528977	8.01556196938976	7.80132142706106	7.07324869104591	7.34654026345863	5.26781000659595	6.89493816072922	7.01988819112125	7.31855226190232	5.70254540156917
HNRPLL	5.59743877950727	4.44717857537613	2.19858498865208	3.58128930204268	4.71653631777296	4.57688472121436	6.60703346167609	6.303879018042	6.73187033573622	4.85615758688986
HS1BP3	2.02626254534282	1.89128272196377	3.0074824113587	1.88909059038997	3.4597864827684	3.8049101638278	3.58233485769824	3.71065773278986	3.94012202090617	3.51814364309285
HSPD1	7.54256248512842	8.37757632021619	7.15250877532804	7.35846645442107	7.03056124183922	4.02741859960193	6.25907384573689	6.45439851423872	6.0815394805092	5.19511112225951
HSPE1	9.78499272699279	8.74339726837466	7.27126751937402	8.42154278998075	7.708805027832	5.20205709985205	7.15892358612107	7.13218504210286	6.24897199830994	5.69742132576611
IL18RAP	2.48118896888662	5.78578599155303	4.46002047653003	5.55125679062204	6.45972089939666	6.49070765928587	7.26310141853661	5.3814194367955	8.94711529366743	6.74434693839692
IL1R1	2.35159949087178	2.86918609265869	3.62643281525377	2.30198901412065	3.34449955330936	2.89852803995873	4.61920205414454	3.98443734348611	5.28911369451367	3.33590151789389
IL1R2	1.71106374713262	5.89968489513305	4.88331991285192	4.1255047321892	4.57621409232175	5.58044996963607	5.96033907521907	5.54265381445284	8.23928227013875	7.96714869584398
IL1RN	0.400302114820238	3.47186913701146	0.478996267538237	0.927015696631448	2.21274398717836	3.11065506782941	2.6473732859607	2.40092583602347	4.27889055509083	3.48175747126718
IMP4	7.36954594977035	6.95630212055281	6.52695306605773	6.23518503254461	6.663360830471	5.42255256695275	6.06785704170943	6.02264407629002	4.85518294130167	6.05260167723923
INPP1	4.32772046543591	3.20552764860938	4.07015501014436	2.78397390214212	4.23450709878679	4.32135133804918	5.55070993774598	5.06416076381499	5.76174556736132	3.55569541472205
KIAA1211L	1.2436483616655	1.13682121221697	2.24161687919781	1.60974753092461	3.1215889266889	1.9151904639637	4.52616867190676	4.19484699428343	4.40838394440915	2.78831551173843
LANCL1	4.38035709137583	3.57706780744858	4.84546292973422	4.60859969783203	3.86000502684715	1.07200646786374	3.67914449527859	4.0441013000771	3.06524179929856	2.04919358922429
LOC151171	0.191722243924541	0.0341864038982565	1.82698447302018	0.157127214577933	2.15024911120909	1.29208069321045	3.19938338073284	4.4268715900785	2.9238720480258	2.15084263135597
LOC541471	7.02214196573182	6.11812303064509	5.25462667737159	5.16756928291279	4.76947018910645	3.33661255960858	5.01220121015786	5.03228940834014	5.05149071525847	3.99898699271796
LOC644617	3.72496289113786	3.83637603616271	4.72806381930054	3.42004794155099	3.43115993096668	1.77618045329319	3.28074561577875	3.35194966852355	2.93374009273021	1.914366074498
LOC728730	2.66618926806827	1.87250993138734	3.81393705506866	2.19729239213945	2.64769458546507	1.01693525398777	2.14100490795772	1.90146808539101	1.57494662530031	1.064198475434
LOC90784	1.54532867240793	2.30234480575547	2.3372978034735	2.23304215251335	1.69612370560287	0.690791946293123	1.18840685706796	1.37142397812703	0.894844053761834	0.488343959029447
LOXL3	1.33791549289708	2.71439353801405	3.54860647661012	2.39959915306684	3.66816478735569	3.14701651727951	4.52081995905012	4.53349846188428	4.63698125692222	3.21332782193567
LRPPRC	6.37639387759196	6.37352522704369	5.97267650842932	5.65208424961963	5.78400869121073	2.69254602377879	4.95385978625845	5.37489920011816	4.37617953244976	3.39924149537529
MDH1	5.92935979478682	5.87690689690478	6.29170989449905	6.44057559249757	5.6356533870205	3.6632555325234	5.54281523464303	5.82209068965128	4.86681870021271	4.43373771327874
METTL5	8.58140156298071	7.68715910547251	7.17280027113564	7.70204267963136	7.34514599916159	4.65471184149832	6.92410046945396	6.72975618699337	6.10465480933081	5.23359261173419
METTL8	2.99352773111069	3.26791183328036	3.64525065602026	2.59999368254689	2.50515422262477	0.759504433861652	2.73312827692024	2.81041693877877	2.0715057117848	1.45712805447543
MFSD6	3.85464106553961	4.30039996743814	5.05297163462674	4.41986098471355	3.0853041035902	0.732410874999618	3.23574927113313	2.91398984681306	1.91093428214787	1.17559179679206
MIR5696	0	0	0	0	0	2.54852616048826	0	0	1.18655885963426	1.95240434701413
MKI67IP	7.38266034436099	7.04043940122822	6.05238161414588	6.68280122746923	5.94130760778641	4.23349782547086	5.67569882138344	5.68825098815004	5.1457751823658	4.04518923193588
MPHOSPH10	6.20944634247557	7.05091329737447	5.37627374661782	6.01457550825551	5.38735724873053	1.74262795616712	5.40226805320756	5.40436672218039	5.0492230367697	3.29701105903631
MRPL19	3.81330479984696	3.91645437606859	2.80720180509715	3.0475808562053	2.71400937991653	0.71867087084784	2.92755803204424	2.62748398877769	2.39807716461071	0.852532122134916
MRPL33	8.38386643026304	6.82240737067888	7.48966256904505	7.5261953356021	8.418830022054	6.74039590637452	6.63298409959418	6.74528624603993	6.41359600024817	6.83303716319285
MRPL35	5.14183103670725	4.70234060645081	4.10746789709873	4.07878775347813	3.77557593280273	1.31964888280195	3.71471504049405	3.83831940540381	3.01964059646067	2.71276032139034
MRPS9	7.30098657869509	8.15510939975078	7.16164027313042	7.52649548609369	7.46600665868069	3.44489248046155	6.7677833291657	6.67094389294916	5.98874067338301	5.29409241718553
MSH2	5.42382249986846	5.1441356006292	4.7115781895123	5.50265528526402	5.13322105562146	1.02811895771525	4.47730101296829	4.75498334569255	4.09545057756212	2.15084263135597
MTA3	2.47659128989193	2.90657547066735	3.60462179748623	2.8468558616191	2.90022020291192	0.94794886430711	2.26774890312229	2.03244517491899	1.37217444880433	0.992985492644748
MTERFD2	4.44650388601475	4.82335723359974	5.17915903420946	5.1629431426157	4.20713891840949	1.95675238601022	4.3306437332681	4.39141861818647	4.0844190329023	3.0298207681106
MTIF2	5.86529231194185	5.39411563860318	5.2668295486413	4.82804951798601	5.25700824184801	2.10670534073462	4.7778331504437	4.68759713274606	4.74320615256896	3.00590375139622
MXD1	2.80468799449697	4.92820221308288	4.56257228630754	4.21015406102473	5.26071052584699	5.91085209911495	6.35799606958651	6.23913976225605	7.58709178485548	5.46829167460528
NCL	10.0349267300323	11.2354189636012	10.6404049132141	10.0017018258843	10.3203437967507	6.18295226943862	9.65339155807652	9.8982910196302	9.58179680882251	7.75944787822469
NDUFB3	7.08182192719916	5.60569047365855	5.52954971782231	6.54766951470698	6.26923171467577	3.82268154007793	5.57736213095158	5.24426870875317	5.40360021676327	5.4395647430163
NEU4	0	2.13915700444853	1.95316509587441	0.253110959260337	1.48951967439646	0.109346731187853	0	0.222903208982784	0.176595285107097	0.116263179501305
NLRC4	2.36658669536083	2.47405883907952	1.46487721794203	2.96848942450122	4.07543911935364	5.11492212199295	5.09910835228917	4.89523525799536	6.08597104866753	5.4056915131561
NOL10	6.15293607390969	6.7567437147003	5.71019243381475	5.46494199891685	6.06545805217737	3.39609081818852	5.53354981180692	5.4642878815995	5.22224649701679	3.82708759308719
NOP58	10.4935366396849	10.2057544635973	8.93990002077407	9.39810850130951	9.14472236011545	6.81976775954076	8.11179566072187	8.31757721633142	7.93552867561359	7.02932606864214
NUP35	4.23003328269268	4.24674223947526	3.95851432115111	3.42263043371072	3.60898172032547	0.924200339917944	3.43087690974764	3.5501609253277	2.71658192273052	2.24068416546962
OXER1	0.400302114820238	0.801866424877409	2.44554813893177	2.25059022623453	3.43640718595358	3.19245945614981	4.01592371685066	3.51895963073699	4.88727557577612	4.07710285465487
PDCL3	4.38894613595937	5.86092416283643	4.83613391126968	5.48855105144433	4.82653794977993	2.09079312522818	4.40510954446063	4.0925918892336	3.57117267213598	3.18431882892755
PECR	3.07486522612584	1.19841655074091	2.91303485279586	3.09043849152028	3.72501538234593	2.66415261301402	4.69001372183165	4.1240365270893	5.6739536988862	4.17820838077928
PFN4	2.33645495842297	1.47220724471426	1.82698447302018	1.54485247606189	1.82173753917402	0.52701236359513	1.17484903400714	0.955925666978816	0.992494619877658	0.30449504396661
PKI55	2.6822511476455	2.16252695007733	2.39561686794538	3.76345296376383	1.85346623441997	0.0665973377287464	1.68569332319191	1.61711626127713	1.63666320933685	0.811728410906822
PLB1	1.10753822755521	0.720224414490511	2.2626608794016	2.00390996845694	3.87939934696384	3.36335051375443	4.17420331835842	4.54902702752349	4.22967381557826	3.85413116518983
PLEK	4.70810973625864	7.65576616890372	8.26832555671363	5.4903985726704	7.88513197271286	9.24078223668712	9.17301835622091	8.56500934791782	9.74678106019643	7.97736996492552
PLEKHM3	1.92865273298403	2.35738918027362	2.35700059743893	1.58229201135015	2.08492401034815	4.08611720026691	3.02900268763182	2.90998659825786	3.41790407503211	2.86010994851173
PNPT1	3.7074113541988	4.75197188952973	3.77784807038213	3.30438646940858	3.74840912542587	1.19618552168439	3.44788629903312	3.3926833518477	3.21031620180876	1.64692827341914
POLR1A	2.53966249631909	4.17769191396499	3.18699239167793	2.42558081772547	3.5228088083814	1.56205607351795	2.71450727095502	2.81041693877877	2.27150812900388	1.28894160868742
POLR1B	3.51007431061815	3.9835995201365	2.91303485279586	2.61361934036426	2.54941421986852	0.558206849955873	2.51912284177776	2.94952782177611	2.21598203802676	1.28894160868742
PRKD3	3.35087630229881	4.35382627748482	3.75327724813964	2.35703000135895	2.75238275244284	1.3556056707331	2.67170989563807	2.53693422470999	2.78903880701096	1.71489350612025
PSMD14	6.94311247546247	7.31004185524026	6.66705113223706	6.6228652360272	6.04970881529546	4.4926015120267	6.05357469194468	6.26562008668962	5.93693922830376	4.99854927647965
PTCD3	4.88766784146818	4.58183869530635	4.7192103567159	4.32089251312713	4.24501162817107	2.88321267518897	3.79887945299651	4.20468491636483	3.76049543113604	2.65626218100032
QPCT	4.75537471113635	4.90067128029663	4.04405750440481	4.35644400764639	6.128412014219	5.36858349785186	6.78461805841663	5.98793383491317	7.55288575408388	6.12343257494724
RBM45	3.757544255003	3.67781988095641	4.22112878943092	3.95402242421878	2.77740944204388	1.53094560823541	3.39916242941967	3.26372698338012	3.11379247729317	1.31836978255911
RDH14	6.19167287712422	4.82823655373103	5.63552556992048	5.71084270173817	5.14688923849844	0.959678118649519	4.55392862862372	4.50458791146297	3.75494017110979	2.22004277078147
RNF103-CHMP3	1.48251015351297	3.12850459798441	2.33066995285993	2.83139045044146	3.06512086892184	0.109346731187853	2.36049453023283	1.46170555526355	2.00753727222251	0.343186955104386
RNF144A-AS1	2.80101503094548	1.44705125235448	3.40772109731143	3.38604796782243	1.46918339610905	0.191223272283102	1.4013002580457	2.15251471756612	1.15316106446736	0.116263179501305
RPL31	10.1034169820964	8.53275155579101	9.91085486610509	10.679175058419	9.71037417916915	8.84723325656296	9.03713840790679	9.15864719967398	7.6570772495292	8.9403586954752
RPL37A	11.2217337894015	9.5551952548822	11.0672635928794	11.1947932957014	10.9324641879046	10.1741990436137	9.81360130196448	9.95700677172852	8.34046319774051	10.1149048256546
RPS27A	13.0266667060668	11.3085212531977	12.3473882582553	12.9799730881076	12.7903118080178	10.498965706263	11.4401995182869	11.2971257687697	9.90766733429525	11.0829262669813
RSAD2	2.5958580745508	2.6715967782147	2.98233106499272	4.65875076773393	2.13741858308078	0.511158482257308	2.00970147619438	1.59733692670833	2.49456907191746	0.930832504347933
RTKN	0.547855083895729	1.47220724471426	3.05650669914748	3.17251357942131	1.98103146043951	0.0447380365819034	1.44713621795941	0.606086246348723	0.241594757126854	0.284752867957483
SERPINE2	4.17575820885266	5.01635313347841	5.20021835041405	3.47582153765346	3.2100313192396	0.462523926176668	3.82732246397671	3.25112368048731	1.78576529108753	1.37548429910698
SF3B14	9.28316634213675	8.82728163924312	8.44527619971486	9.09858113131988	8.47257535590287	6.87964657006913	8.2653109137509	8.1725447679824	8.50690147750392	6.9305525871525
SFXN5	2.69813617350685	3.16367469365425	3.72828069421505	2.55362234851875	4.52910193953	3.1774702923386	4.87115895034912	4.49926863216744	5.48722571768683	4.43037237518327
SH3BP4	2.11768470971319	0.468496911536933	2.7337469146454	1.33056782515538	2.45949329446587	0.171185630648677	0.616282945415321	0.346536765202202	0.209461052567978	0.202966327052667
SLC11A1	1.89459125635268	5.54992238140316	5.58490362647064	2.32425802397531	5.07132470633195	6.65143823208633	5.37362488941674	4.86660295086555	7.2242089516057	6.59002260093861
SLC20A1	4.8588092697675	5.52984541089057	5.37063088128086	4.38188088603515	4.68492058112417	3.30936968942916	4.17079233259026	4.40143358546196	4.63849051255302	3.1763049925331
SLC39A10	3.3708347752688	3.08432096391034	4.26001913655995	4.38320732582764	2.2726437284267	1.80897032863872	2.93561979914012	2.70808090147717	2.54694160854262	1.35669624360379
SLC5A6	3.61001667730112	3.69394847228415	2.77338769734228	3.02396524262096	3.63431761141929	1.08277286651366	2.99854176206108	2.87344852224808	2.65229529416452	2.07815527668562
SMYD5	3.80599340921706	4.64126950122384	4.53832886300307	4.51489627245807	4.2716772172605	2.00848794789899	3.38745482246743	3.97105029692528	2.91891259814534	2.82977730938555
SNRPG	8.31003661472168	6.32903595819718	6.29639442692633	7.01625539451727	6.6805992421041	6.4416281743563	5.69363624356295	5.70683009658387	5.53662667354832	5.68570756766485
SPOPL	2.90732909108748	5.15096746702954	4.09774189637625	2.68419278120389	4.52910193953	4.32135133804918	5.56637091016837	5.27026560207249	6.75118193769268	5.34918973605883
SPR	3.19167836240767	3.52692851268875	0.300570728137013	3.78368334315594	3.35838812119428	0	1.53465790319378	0.586154057370014	0.448475698618018	1.1209699813338
SSB	9.02790494438835	9.96391100689592	8.47121461677563	8.15801034526679	8.39586650736176	4.50165611060287	8.32397305071265	8.07513255232886	8.09421685382407	6.28958681768067
ST3GAL5	1.44534629558877	2.87862467226288	3.48436865296858	3.75117715271621	2.09159124424994	0.676647819579576	1.11930654159526	1.47260363354516	2.14979118351513	0.95601591528678
TAF1B	4.29153125518139	4.91908348584607	4.22112878943092	3.59280063224635	3.95994595806337	0.704798749754805	3.73564387101144	3.69678291910692	3.64210401910389	1.87529765808252
TANC1	7.35537243037356	5.52459433890481	3.16480643120976	1.05237116406938	1.62437151597022	0.109346731187853	0.922431218751351	0.986661275087797	0.579963254864878	0.284752867957483
TANK	5.66416099450636	6.18002770166092	6.82570873091902	5.71031436676879	6.28676835933762	6.79276845888723	7.35988610495033	7.44476629129705	8.61252212625173	6.76897998302431
TCF23	1.30717245749205	1.71282622724881	1.48888827207093	2.42042178255913	2.84604790570685	1.62969464907558	0.278779621107693	0.170322296350341	0.973486125931491	1.47466032879904
TFPI	3.82962119893768	4.51985410106653	5.46595108848728	5.37313261388221	2.41233984300264	2.68902725708352	2.20243121995299	2.61278155216187	1.71885784934936	1.72225128521543
TIGD1	3.60370555440805	4.21542624040857	4.93666974052965	5.01335303141055	3.68148439828447	2.28043475711215	3.21271364293663	3.23521312545398	3.18161702089663	2.08957909761843
TMEM127	3.05957542752602	3.88167235127797	3.83750440370235	2.85069644845224	3.74629802743327	3.99643714697571	4.52081995905012	4.34917110659451	5.25114324311534	4.36724113556625
TMEM178A	1.71887106665507	0.100220907242273	3.10002758468621	1.96191624486622	1.82173753917402	0	0.57559012025418	0.482140464578766	0.502517070873455	0
TMEM237	2.30048693199722	2.39075505787903	2.95242267280156	2.48609174632542	1.7644757504659	0.191223272283102	2.02489497262413	1.51539090381234	1.0297763652962	0.343186955104386
TMSB10	13.6194327682041	12.5101360562373	13.0348652514772	12.9853566974768	12.7405185229023	12.4587708681656	11.2664676522796	11.2906934528601	11.4361800639974	12.8121774181733
TNFAIP6	1.8020736161117	1.87250993138734	1.28458259563218	1.74795579334453	2.05111768050846	6.32603116086414	3.97543984970363	2.92196317212841	6.66827652198053	5.57068418972068
TPRKB	7.14566195557405	6.27645223596158	6.38142491300332	6.65341933046062	6.01855990318141	4.36390187629171	5.93442389115339	5.54845974424764	5.49391106934444	3.78026964172794
TRIB2	4.73626953155169	3.5448243796037	3.02400963311739	4.44802090067241	2.16928345601255	0.268701607729288	2.03993012744054	2.71727354765848	2.23206589710023	0.681899432359108
TUBA4A	4.71495742188876	5.46239967055878	5.06100239923453	4.69231227507471	6.23651686650702	7.2473952191507	6.86438257387572	6.66234294713092	7.67906012572908	7.96288454405115
UBE2E3	6.31719534495732	6.25668099617177	6.8277694415682	5.52806035137898	5.57865661652955	3.54171332210641	5.57607338393158	5.27182621623653	5.2412440925738	4.19019674246881
VAMP5	5.96958946352349	5.30766548251584	5.46216582045733	4.58343200922296	6.35624288037465	4.23711662642475	4.46621302009845	4.42547007332515	4.29237561214739	4.64204320756229
VPS54	3.66964168413335	3.96820952059337	5.0255329445999	4.0885782368288	4.43262290798783	4.26574482457639	5.57929309549932	5.42204372551435	6.27588965829253	4.75306892079868
WDR12	5.1555587901286	5.81496114668249	5.34783608413702	4.61425890995815	4.44178385262267	2.93463487971067	4.34584756089517	4.55928731796539	3.68655299159366	3.56799856155639
WDR35	2.42979018843699	3.69928484798045	3.55714868471471	2.5862381080441	4.05170129691393	0.850515043364945	2.51374789416045	3.01435645285746	2.47442860701813	1.77273109122602
WDR43	6.85308650374704	7.19245030462754	6.41039349876506	5.79547063662861	6.29545738673939	3.4573564388309	5.17427886053326	5.39078583534105	5.24422097624208	4.2701822311098
WDR54	3.74230346359849	3.4307551760251	4.31980749499753	4.32503960295033	4.1792415029433	1.62233395918376	3.31822751772058	3.0692349024258	2.14129964695191	3.44665249255541
WDR75	6.12162168025229	5.64078227191584	5.82605396151272	5.16062449773779	5.13644876803058	1.75614273725749	4.3638831500694	4.63399820116457	4.24362458930539	2.74201171774558
YPEL5	4.87898361909759	6.7512949833622	6.4651297676196	7.12312259052074	6.83260547997086	8.28229499513643	7.67784301192256	6.96836533107255	9.19673574710624	6.95769027827433
YWHAQ	7.10341734655439	7.06182965928675	7.22800981068808	6.87466697957792	6.77500558043734	5.65313235577834	6.2546501383529	6.15918322633718	6.19409471618185	5.35866335199423
ZNF804A	0.5995158255397	2.77124002268796	1.67829717906886	1.07880828994183	4.06531355471743	3.11328292645601	4.59268144037342	3.00687903311405	4.57999893002111	3.43102130713062
ACTR5	3.97687751099085	4.28095641085272	4.44014563452097	4.47190619645631	3.99237204178083	1.07200646786374	3.88882128248542	3.96912768074157	3.45606379717133	2.39136581845991
AK090681	0.400302114820238	0.193929624247742	0.300570728137013	0.276141269121046	0.83678642043481	2.05843230203044	0.490590291363755	0.545444010426244	1.92089091321382	2.10654698991615
AK307192	1.50073913738841	3.13639460358267	1.32515903499384	1.20418127676647	3.2252694943485	3.58021311890869	2.89898170951076	2.0250611617013	4.7446083270051	4.81975128333259
APMAP	6.40025939344921	7.41674366564069	6.70117303141472	7.29663442175164	7.93741997987285	8.92566799369583	9.28136786975967	9.07960126499603	9.66750104101471	8.92100574537127
B4GALT5	4.00747876380201	4.16424822321419	5.15778775137282	4.2701747064662	5.54383167378135	4.93054228746806	7.52376769049011	7.36969014296245	7.7837028905189	5.917306445376
BPI	6.82216220522071	5.04492851425786	7.35978395203061	8.18430969885011	9.6432501306925	10.6102092407838	10.5945440449399	10.6076399809458	10.3338353113323	10.3260240128327
C20orf203	2.82291384285897	1.43430683078554	2.3372978034735	1.64556055067717	1.16224610546184	1.82188041436273	0.821633179068416	0.738395344094091	0.392330966405749	0.362150610183733
C20orf27	3.5565606212984	3.98578475061351	4.55974117342987	4.10474949501951	5.20799346578277	5.72748278045013	6.01319608666976	5.82952760348435	5.37943388293288	5.48027526508632
C20orf96	5.18544865315626	5.06470313496584	5.79569500130042	4.87971157641458	4.59510574518364	3.28393692303117	4.57601620520008	4.26704643287795	4.22365336695043	3.34068993203768
CD40	2.67022153350395	3.65053161982243	2.74874013843222	0.181728436073918	2.18183491801789	0.249718604524925	1.42440026251274	1.01675571840077	0.653462957610903	0.244439080916873
CDC25B	4.44179414795415	5.23328341638027	4.5165939596819	3.87514139366828	4.58096024802759	2.8362662189018	3.65004280004363	3.86544711019755	3.52622511463205	2.6014565149593
CEBPB	5.11027200688224	6.17572714096006	6.14925714709991	4.6642169997529	5.9782038556971	5.37571470350157	7.09489997815082	6.63501597921725	7.68692184646749	6.81056174905842
COL9A3	1.60552566800245	3.02605643662711	0.946001802319179	3.06751962096186	4.03450334952173	2.45632270859242	5.48973468845536	5.39723482585831	5.64195695947199	4.01704766975211
CSE1L	5.36843949055504	6.46290848293236	4.94102777294496	4.64775577549086	4.54011132563963	1.25448400478067	4.32911450082537	4.67938919555788	3.98114481784503	2.74923282736373
CST7	4.55624696033282	6.0260990544993	7.81102635455579	6.6608210940501	9.81508096475358	9.63899683041484	9.38366556893456	9.66177878936323	7.93414676877625	9.56008370796487
DNAJC5	3.39052090292914	4.28451114970681	4.6396685518935	3.77764396024951	4.9924733706124	5.55119218974315	5.6360519832152	5.95042016626042	6.12417737870602	5.39479704299654
DNMT3B	2.94775393431545	5.37256642980578	5.1188877914717	3.52951897875469	3.73356615253552	0.342230267383622	3.07352110080883	2.45687699633845	1.64869591677278	1.52601392943763
ENTPD6	3.70937210289673	4.13697907904651	4.73811597777467	3.98405592955866	4.55586690266407	1.83467599691352	3.87840333221847	3.9517078542576	3.41790407503211	2.6014565149593
FKBP1A-SDCBP2	1.71106374713262	4.08492691668567	2.43940042147844	2.73078392750433	2.4387262351988	4.10340314770847	3.47025795762629	3.44894891922501	5.18451745901586	3.45991716286496
GGT7	2.21474260101549	1.94617847334866	1.77910472954438	2.1606341997537	3.21309185747794	0.759504433861652	1.89861597507557	1.28750968833842	1.45673280980375	0.362150610183733
HCK	4.19687556489983	6.68928980874933	6.010489935846	4.84739997698151	6.9528223770678	5.95985609630825	7.54894824468857	7.34562440296496	8.87820349297231	7.76980372939545
HELZ2	0.804188459062464	2.16252695007733	1.3646253942842	0.984077859757665	1.43813117372291	2.86461700895294	2.39013049489453	2.47324778870339	3.35687007171342	1.71489350612025
ITPA	6.03866765176301	5.83933463384507	5.7165614750017	5.71611543703492	5.38124811214786	3.46148727690764	5.15886632360929	5.08472784716184	4.01639739274432	4.53539490104266
JAG1	0.582500297016236	2.57620610347521	2.25568026387643	0.655647386071362	2.33578234314378	2.29439641292637	3.92368994234693	3.95753786498464	3.41790407503211	1.88843836807518
LOC100289473	1.0714051156689	1.76465169353964	0.45481862113746	0.386081161793527	1.36296610960671	2.78444673174636	2.61761687245536	2.3952094978488	4.45538150980335	2.55688507171296
LOC284757	1.96849258772354	2.34382372128506	3.10002758468621	4.06728091089128	4.05170129691393	3.82588931104423	5.53686572653078	4.52042907759907	6.25685452460845	5.27982709282774
LOC284801	5.2528737520817	3.50271671699285	4.47812659918202	5.25710703858468	3.37487981788986	3.18498434076476	2.67170989563807	2.35454809017378	1.89081247377657	2.32525743183378
MAP1LC3A	2.18122745031084	2.62749156241663	2.84490027716337	2.2389152583969	3.81236644793502	6.28466484882198	3.93981160481145	3.89004324526555	4.87836136365489	5.03962090439888
MMP9	4.08201407280149	7.66482985434619	3.51392269246728	7.03240796257997	8.31297791057279	10.9226221165301	9.58932182041482	9.85989612937262	10.6232286615151	10.6161510439601
NELFCD	6.12639907855133	6.24532543599208	6.44263885400039	6.16327338187654	5.7648442030393	3.93240388752158	5.54413402223501	5.63528313165284	5.15212881848989	4.66608743213319
NFATC2	3.67967733414929	3.92102926050209	3.96280696077164	2.61361934036426	3.4597864827684	0.360041455321468	3.19267177476811	2.83173492000375	2.17496996828317	1.31836978255911
NOP56	9.54630847210331	9.39896412471406	8.02139695504949	8.02359485258391	8.73366784660738	5.69802574421149	7.41750680576269	7.6151931079807	7.09743023598796	7.10462760000154
OSBPL2	2.98384058222111	4.51532303331493	3.91708429384834	3.51022309037803	4.18548771485834	5.4674040935743	5.08014202089487	4.94792391746948	6.17654094323718	4.34834471487581
PCED1A	5.20781334595752	4.9630027241333	6.54817657728755	5.80391431517392	6.62394812213215	2.32645758134093	5.47598095193313	5.06865687766824	4.98186017759046	3.08508336930354
PCMTD2	5.45102959476042	4.53634731643685	5.31042987296482	5.43327691219829	3.63431761141929	0.850515043364945	4.16394607136202	4.14972679008476	4.14301161652358	1.27899729356301
PFDN4	8.24258506974802	7.01311382389856	6.84763606686713	7.80423198086042	6.18484143678785	4.50965721056895	6.49215847054993	5.77939119689985	5.62530795173522	4.41909754511138
PLCG1	2.38633047970047	5.51403450673022	4.16262117925216	6.17633946516871	2.52991054761994	0.647936637504656	1.59698196193674	2.13889666187872	2.14979118351513	0.741047929205543
POLR3F	4.16864983729102	4.55412744330358	4.70005369589362	4.29857108918343	3.87167287708798	2.42704966504103	3.75854749772402	3.67807312540344	3.95715526156186	2.25089516115763
PPP1R16B	2.85868899982631	5.70054371993037	4.35778960047477	4.31256239825556	2.50515422262477	1.07200646786374	2.38425180470454	3.28242787111399	2.42631105448269	2.29103142724448
PRNP	7.58749686923186	4.94963095711405	4.63564119481619	5.78446964757899	5.25478230241556	3.23168550024781	4.65259894027729	4.6556773100428	4.80095474171459	3.64744273415935
PROCR	3.54123101437553	0.364852927130537	2.29025040238624	0.740892867025105	2.59235669779061	0	1.04672931943893	0.0876731874773869	0.10852857876506	0.0708759263329568
RALGAPA2	2.98384058222111	4.07879823590551	5.17453995842975	3.28180617641612	4.60562458650969	4.70086780727986	5.85801045366569	5.81728949268474	6.09094034551352	4.89248325455241
RGS19	5.22846997725889	6.29419395174383	6.15442697057607	6.4155133613405	6.31873071074896	6.31122978092348	7.6481016488434	7.62789218733555	8.32003452839187	7.44572645224114
RNF24	4.52430296091399	4.90414151557071	5.40100163585338	3.48326266983799	5.63108407196663	5.67775231948803	6.72161462819186	6.50669558533847	7.35021303060974	6.43409234949972
SEMG1	0.0749128084150622	0	0	0	0.0556168258326213	2.17369955071921	0.675247808388403	0.586154057370014	2.53402563312355	0.244439080916873
SIRPA	2.99994988165556	4.56439888249191	4.1939985115417	3.14149633317587	5.53652035226438	4.13089634345386	5.71545625965298	5.74833903441375	6.58931729913205	5.36983306354033
SIRPB1	1.60552566800245	2.35738918027362	1.69903008145875	1.6006536230817	3.32765483539687	4.68505729629245	5.29981603761981	3.60319032314794	5.43954019494396	4.57961250377597
SIRPB2	0.2575220663517	1.55695162539188	2.40195360361883	0.42781383843748	2.61103950152177	4.00353703567247	3.01765507583217	1.58734463069558	5.02750043075175	2.63302849913948
SIRPD	1.74204268017308	4.00098938164226	2.97809621145038	3.49557989843978	5.14127683697283	3.61400581179007	5.92736644992243	5.94309281166373	8.55983212565276	5.04109260836593
SLC24A3	3.84039717348176	4.10114391285148	3.24806081796239	4.64554668582551	6.19571250489441	4.16549191965641	7.07496577317166	6.82185598614608	7.1018133335585	6.00135760228516
SLC9A8	2.2528842669785	3.26791183328036	4.21933589095173	2.43584387007328	3.54726656853411	5.46843074000442	4.64401444688486	4.45599324405136	5.44299907061198	4.42022900152638
SLPI	7.39291420550308	8.16056030223068	6.16191379660067	8.0807133882116	9.02786657402942	11.400235821886	10.9578789501283	10.5473463198611	10.1448345511677	10.7586787287928
SMOX	2.42979018843699	2.96090315571066	3.77784807038213	3.88266382538366	3.59497228323984	1.47483385369941	3.14826833247348	1.99514127502455	2.08927328229791	1.96486411764886
SNHG11	3.62671259852342	1.48462264032788	3.38550933915847	1.9830658945446	2.00947581124523	0.268701607729288	1.76926437260085	1.6748774750831	1.34284991810085	0.755463763952028
SNHG17	4.31618692172312	5.08216935491811	3.8721489293399	3.85807112719245	4.10209825387469	1.9742045267499	3.35776327289365	3.44064770672609	3.38591384145487	2.65626218100032
SNORA39	2.67825241107877	1.00513133704204	1.84570013035437	1.1047696652311	0.576562813384111	0	0.655859400472843	0.774071534890973	0.392330966405749	0.18177413201333
SNX5	8.0601587949555	7.70268610289846	6.95657735963958	6.20550000647844	5.78246426257713	5.0884559860556	6.0792729545877	6.28777169936026	5.53338538647898	4.49515796224233
SOX12	4.1178857159184	3.53590419456068	4.48261784575159	3.72630765293708	3.68369242663932	0.305934321257611	2.83577150883748	3.34306935513958	1.82870629710123	2.32525743183378
SPAG4	0.804188459062464	2.04169696350591	1.62512267607706	0.740892867025105	2.41233984300264	3.56493626643168	1.56615645433416	2.78441246121737	2.63425374000911	2.28110155619936
SPTLC3	2.36658669536083	0.541618628199755	3.4602816275599	3.26175428490799	1.7476889337663	0.287438072732515	1.59698196193674	1.51539090381234	0.853854760689706	0.488343959029447
STMN3	2.74476803371309	5.42584769675359	6.01204418910191	6.26894321031413	3.84627218670386	2.34892989300312	4.24078226676352	3.30394353908819	2.8580300317945	2.14537948375318
SULF2	2.08180800569787	1.87250993138734	3.72575705237414	1.58229201135015	5.41087208905299	3.16232375921269	5.39424662395046	4.62913605903856	6.68443970124464	6.12724824152755
SUMO1P1	0.41959287697363	1.08883508183491	0.659083232652371	0.897615317009647	1.78929532405696	3.48196589214666	2.39013049489453	2.0543731295003	3.08751303170112	2.60544100503326
TASP1	4.71300425458347	5.53731394202336	5.10341816622949	6.55769002116905	4.53155574050475	1.89700502220791	4.6840443259314	4.56693493121181	4.27112783537159	3.39694449486982
TGIF2-C20orf24	6.0331988783999	7.17914407119613	6.65814491117059	6.64625563452616	7.00452221357065	8.25964152245715	8.21517349105689	8.08825626080653	8.87388533601625	7.77368192099081
TGM3	0.0749128084150622	2.22305701216546	0	0.0274052244657405	1.17485867455795	3.58211140112951	1.82240463106692	1.66540977724271	3.65110404568948	3.05626182310004
TOMM34	4.38772225584706	5.39411563860318	5.27116282304943	4.18907364278825	4.80337192219682	2.59062365274589	4.32911450082537	4.63521118064501	3.80955301935251	3.47958825886978
TRIB3	0.665639390316772	1.6480734902079	1.74959510488016	1.31952487700677	2.65671466576381	3.391768135781	2.75607155884028	3.12900693179511	2.6818720577139	2.86676479630682
UBOX5-AS1	0.122777345077661	0.655810387105046	0.353840263182997	0.364753217350168	1.36296610960671	0.647936637504656	2.01731822528092	1.27511333455629	2.46084371074099	2.08957909761843
WFDC3	0.122777345077661	0	0.819164673302251	0.205917174901907	0.771852241800956	2.32192080646507	0.713260024968436	0.545444010426244	3.2893014980425	2.73475428247013
ZBTB46	3.68765589217657	1.27188729574269	4.75430281243142	1.91132685954254	2.12447292267582	0.495128443862556	1.11930654159526	0.842881547033808	0.973486125931491	0.572169204762196
ZHX3	1.47330855389523	3.27507690859348	3.14982395104935	2.09738809282465	2.41233984300264	0.130255599432723	1.82240463106692	2.0543731295003	1.54950126900504	0.879107241067987
ZNF512B	2.56153598626146	3.81441317374506	4.20672282410244	3.65781358023338	3.12484273917748	0.412192485359107	2.9674237896521	3.09767162433879	2.25586039549655	0.726486592056749
BC014150	3.960507032734	3.90956473273848	4.01954115879579	4.70084804379132	5.15486926896329	2.94941670836397	1.90684063847452	2.42356734929231	2.90393112809411	3.20284646202806
BC048201	4.144215989526	7.72444139412108	5.67661241909481	5.54593677400811	5.25032009374982	2.78444673174636	4.52215899748087	4.55031356148037	3.58689193639221	2.7987932054793
BTG3	5.21817863171969	6.45425473216579	5.44308905763595	5.63436964526581	5.25997082872941	1.99144807150269	4.20621168861957	4.45736543426739	3.5900153404477	2.01963857299022
C21orf119	3.4851130930342	3.66424026836397	4.2617622125556	2.66250714446207	2.90022020291192	0	2.18900516545738	2.03244517491899	1.87040604461145	1.71489350612025
C21orf128	1.05915680233388	0.337735236779189	1.70928586081291	1.81239243153764	1.23631874623875	0	0.146113118243091	0.222903208982784	0.14296332020002	0.116263179501305
C21orf33	7.11566678917833	6.86784131033232	7.49929889062205	6.97043891321863	6.46743090620048	4.58920741807032	6.26668299055455	6.61732476132071	5.24818062340897	5.65287521438066
C2CD2	2.14691515632889	2.51699884692631	3.34989918026281	2.55362234851875	2.33015529808036	0.759504433861652	1.99434626749617	1.95684714357643	1.38661618006315	1.01711584100467
CCT8	8.65477877079181	9.69025661142379	8.16999839664843	7.74071560930348	7.65496113724245	6.32914285701202	7.3523778304478	7.66800142228589	7.94805878300984	7.15833505514673
DOPEY2	1.82395648675347	2.384143330378	3.343329100682	2.65374078909678	3.91178288456787	3.41963679485313	4.58629449617726	4.5386932440237	5.17206603007009	4.28018728250978
HLCS	2.25825168285536	4.02880833490004	2.78797660977509	2.61813277808982	2.91908484138168	0.462523926176668	2.33633947843164	2.03244517491899	1.69584759347986	0.726486592056749
IL10RB	3.89654790391931	4.93387228737706	5.08285924381576	4.3455980999061	5.64814489050165	5.12211599118937	5.5869912121485	5.72517298108915	6.59476967006062	6.25258921669155
IL10RB-AS1	1.55408355695503	2.68241557509112	0.819164673302251	1.94764224041539	3.6479519198391	3.60095810004685	2.78759125492478	3.06203727065735	4.81035870417016	4.68785968854657
ITGB2	4.92863956834879	7.54286995757109	7.73589105314284	6.83958608533124	8.30699250004333	9.29452120573588	8.40577441197711	8.41947905868735	9.35439801910248	8.81622781269122
KCNE1	1.86675095366091	3.01325904617142	3.00332085233083	2.9507064547173	4.2746098643363	5.68041289168158	5.34591462971953	4.96055891580674	7.38254547793058	5.98844775822384
KCNJ15	0.649390447662179	5.46709976539577	2.17657794757476	1.74795579334453	4.68822349053668	4.98033319345594	5.22449631768671	3.7334899502557	8.16804970304529	6.06675981882818
LINC00478	3.27081906019502	5.86151928427233	3.70540740281295	3.66873247535813	2.28433091673728	1.26397542871791	0.73189703264101	1.13122304865499	0.579963254864878	1.10979299588739
LOC388813	1.19968982115195	2.49261841253649	0.405212732441481	1.77245803092188	0.436940313938145	0	0	0.143295286717776	0	0
MCM3AP-AS1	1.2436483616655	3.97262344119685	3.19431253665084	3.52231323051835	2.63405783333752	0	2.66202445953428	2.47324778870339	1.18655885963426	0.30449504396661
MIR3648	4.40355228156364	1.3417970800784	3.32677179568747	3.83305193230647	3.21309185747794	1.71521255081588	1.24139886664037	0	0.677153652643265	1.23852007309951
MIR3687	3.8599464761007	1.70223392414226	3.35969853735436	3.43035028880541	1.8376891098228	2.1276522486895	0	0	0	2.32041743463706
MRPL39	6.38255097782289	6.70694805594528	6.43106690406442	4.84932082429135	5.30942571568286	1.88475278224676	4.98040576212626	5.27182621623653	4.13233914388173	3.4422036943613
PDXK	2.32114975984513	3.24984189689606	3.08040796137875	2.57235011555193	4.23450709878679	4.44645595891642	4.7811923937676	4.43385882359462	5.21518383798621	4.50265484695207
PSMG1	7.80251674797318	7.86684828636636	7.04400582513294	6.29665987660306	7.01047158327896	5.09312274771029	6.46282324618604	6.37784372480435	5.88129736400305	5.76354719456753
PWP2	4.51199881304674	5.48652032642886	4.32315027179353	3.86757953317054	4.31362797098741	1.70130697566402	3.81644910489265	4.02386891399064	3.34951684169055	2.64081470758312
RRP1	6.01151144458323	6.98717073232722	5.58072022544818	5.34617998361716	5.80495183800725	2.88628878255345	4.83605803026655	5.07939072412244	4.56737682475293	4.41229010843474
RRP1B	3.62671259852342	5.81126934620945	4.11712876832995	3.64016961692969	3.42589352139502	2.03089916041728	3.49228799297894	3.45445664305505	3.08751303170112	2.42782500628216
RSPH1	3.5909998751034	3.93240340198315	4.55548405981598	1.27448789072016	2.81415382014135	0.0665973377287464	2.40762419081072	1.92546272675849	1.42909372763731	0.343186955104386
RWDD2B	4.50072142715265	5.20261040819572	3.84450018421211	2.97554168788625	3.40195384043566	1.80897032863872	3.38745482246743	2.83173492000375	2.24004108112014	2.82977730938555
SOD1	10.3548046255777	10.249976626374	8.97239684160064	8.16274885350383	8.48837139883673	6.02968041296821	8.0119177792921	7.90831688193304	6.88784819339319	6.80861889316972
SYNJ1	2.0512137978004	3.54778556023945	2.8587870503513	1.46692616306865	2.73545380116308	4.6347308592967	3.91352164504909	3.8818910375142	4.94208073666479	4.21778815305542
TIAM1	3.21394743022642	3.03029713072947	2.0771330924643	2.56301662019652	1.73922170503489	0.0665973377287464	0.73189703264101	0.774071534890973	0.894844053761834	0.980767260653831
UBE2G2	5.73949312215472	7.54138507366163	6.92639931428819	6.33417839781957	6.15888793629018	4.00353703567247	5.86330298338111	5.84533591631537	5.71243949575247	4.93901088229085
URB1	2.20365716932613	3.86752129719284	2.99496154724791	1.48680588827525	2.13741858308078	0.445941118416148	1.82240463106692	2.1860078703405	1.48385232206699	0.95601591528678
WDR4	3.78383425411136	4.42802117699985	4.08204261235744	3.3965950980492	4.03968429411793	1.68019402981128	3.57976509216821	3.42950459590336	2.8580300317945	2.38674294676535
ADORA2A	1.13113380196381	3.08839404275083	2.36998787491474	2.63604663860683	2.19427812332942	4.85090400141561	4.05345148831803	3.60319032314794	5.26586576553508	4.06702488970864
ADORA2A-AS1	0.0503715571226469	0.417605449173023	0.0969222707869017	0.0807016863788419	0.210655002051101	1.92120169195378	0.533716111315591	0.482140464578766	3.09632614226226	2.53616097973225
APOBEC3A	2.20365716932613	4.49552227934442	3.66646043518727	4.01176279913511	5.74118764523479	4.50666199570653	6.48049586167728	5.8327031539759	7.63456516279712	4.58264746182238
APOL1	3.84039717348176	4.36729844539235	5.40888880351538	4.13498428331896	5.26735078856902	1.62969464907558	3.71705551566584	3.13587886311184	3.98114481784503	3.55569541472205
APOL3	5.48060608019036	4.0393667038373	5.70122827331276	4.62438988404274	5.06540988796544	1.32872244354363	3.13782435094705	3.25112368048731	3.35687007171342	2.86344120958195
APOL4	4.00747876380201	4.40207572381281	3.06850682649993	2.52025213836558	3.53508951636072	0.0447380365819034	2.36647062608226	2.08310139094301	1.0297763652962	0.811728410906822
ARVCF	1.34801929330707	0.781884959293906	2.80720180509715	2.36242034532662	2.22492454837721	0	0.872912338044305	1.54666864344882	0.363417397174394	0.0937480311943364
BID	4.63055864704508	5.79453832845301	4.72427612907684	4.56133725262665	5.28926682752082	5.79123086917817	5.88688199674015	5.48730778037101	6.85965588395605	6.22663199154248
CLTCL1	1.51874066236875	1.61457360459243	3.0198955436857	2.77187219584562	5.57032724155642	4.3572662436013	5.32381749003487	5.75504956470962	6.43763492886916	5.40683352828524
EMID1	4.93451857062437	4.80738450142964	5.34865641622277	5.80093983302416	5.15407324929949	2.68196387149468	4.48830443738533	3.9517078542576	2.91891259814534	3.96217286142084
GTPBP1	4.21631005947462	5.39493806065494	4.74809858093099	3.84465319072459	5.66052916469458	6.638270101153	5.74557490202436	5.61759520960403	6.96686225954503	5.87996435973128
GUSBP11	3.32041114138119	4.24856335800892	5.49217347539581	4.60519348419347	4.71976771349375	4.98679624696088	6.15933484434937	5.84008570180722	6.86707767159533	5.40454859330919
KCTD17	2.5958580745508	1.75443446769786	3.05650669914748	3.8427261145646	3.21309185747794	0.746021255029183	2.05481020700022	1.47260363354516	1.32796105961552	1.44828136704741
LDOC1L	3.29973765587141	2.63864491778464	3.72069648647551	4.75615668868226	2.4387262351988	0.52701236359513	2.21573347965091	2.07597277831597	1.11897176493319	1.13206104063494
LOC96610	3.66156259606727	3.89568594821719	4.08204261235744	4.26154564578182	3.33047598195103	1.83467599691352	3.55381249990874	2.8775543069479	3.79338513493372	1.70006440737541
MFNG	5.49033168324339	5.39082125406767	6.08572959941702	4.66857512222561	4.83946909922585	3.49612990438211	4.44660158222431	4.66520888196047	4.29620544699557	4.35900438944392
MKL1	4.33027100160652	4.71688398884733	5.23257575400944	4.52814707855169	5.3079950993817	6.28349868129442	6.08063681354819	5.89174737445854	6.93405436197885	5.68946632809409
MORC2-AS1	0.744247310192525	2.84049409820038	0.379755148974044	1.96191624486622	1.37394672763273	0.52701236359513	0.0894309887999811	0.222903208982784	0	0.588365248278496
MRPL40	7.51368064932424	6.47384780209558	6.56203620416198	6.59880393110708	6.55536698078155	4.70609970672623	6.02882411490247	6.33444428469769	5.1436510703083	5.83613009575727
MTMR3	3.10496711755221	4.27023933785379	4.39002374180951	3.2472589298338	4.13635706352516	5.08912359123789	5.37214056740709	5.19987164101383	6.39094167183415	5.02035086749589
NCF4	7.18000371586834	6.96019701070616	7.22287380921276	7.62522917165442	7.90809396777604	8.8988362522505	8.9191071620433	9.00860445920898	9.70871863008507	9.03119094815093
NFAM1	1.90831249832378	3.72043512736176	4.27390513038852	3.60649407289329	5.55714028178852	5.01306651315782	6.20047979610717	5.74777841207134	7.04177263370601	5.68899701824516
NIPSNAP1	5.49829206543968	5.19129289666297	6.08474521836333	6.4730172818644	5.33914553704003	3.61400581179007	4.63290164824875	4.46284118094358	3.78795532366442	4.50904988647154
PATZ1	4.18141979601766	4.31089612223309	5.00798510944626	4.45434494450267	3.94713633348103	1.18623588879288	3.5139866817776	3.94389767667757	2.99157157637311	2.4808423312441
PES1	6.78708344238767	7.10845277660357	7.02386065590719	6.7336023865453	7.25224449800805	4.15914760630098	5.9023899306113	6.09891657081219	5.07731600212408	5.72743932230214
PIK3IP1	4.33535858642041	3.89335978117328	6.9175808103413	4.37122523371236	2.71832384022224	2.05843230203044	2.11993419796784	2.68483971095712	3.17331129082718	2.39597392424804
PIM3	3.78383425411136	4.9817363840323	5.70699733810799	3.71159996859834	4.91000525009793	1.57736329374182	3.08443932063311	3.4012643555039	3.06524179929856	2.24579869711949
PMM1	2.58735379832959	3.17903479854138	4.22470791586885	4.75615668868226	5.33353161992623	6.71402010047591	5.41601906044694	5.50001363946073	5.53986069477472	5.2527727552344
POLR2F	5.68623104481811	4.46764931597201	4.26524205924476	4.83872437418929	4.79011163503489	2.88012999494614	3.92166200820213	3.80421564875343	3.79609239626424	4.05250456713132
RAC2	6.02022557917151	7.54971773536263	7.61802350405805	7.51428916345464	7.9889953811334	7.99461162678233	8.53931633027026	8.81085158935851	9.30879872751719	9.29845737084326
RANBP1	8.17997826796325	8.44006992490289	7.42676708338878	6.92311955385071	7.50132982765671	5.94222844798716	7.2604963387835	7.29740377156439	6.33293190789074	6.52603596451871
RBFOX2	2.50847153111138	2.2156281898089	3.08828785705742	2.3943461956908	2.11141004503643	0.52701236359513	1.43581302779566	1.18522176692393	0.745977342599018	0.572169204762196
RGL4	3.09899677584264	4.60618969745964	3.77296726957414	5.41264032595927	4.35439326833091	7.6799142747079	7.6280315407496	7.09454008753806	7.58748252624151	7.46600160341426
RNF185	2.48577204221818	2.82593124204579	3.02400963311739	2.87352771067531	2.94508766510474	4.17180845572881	3.54856548419762	3.38116203792587	4.56420396787095	3.65707257586449
RRP7A	4.56059804000757	4.3230458945467	4.53400799918132	4.78052120635984	4.9727455708015	3.08678642450938	3.62533476152797	3.45445664305505	3.12244698190485	3.7855472985679
RTCB	6.09524686213677	6.59938832309191	6.57961237885272	6.25958471508023	6.08312966484145	4.08611720026691	5.84736678870005	5.81675503871524	5.36035392428714	5.00986708740382
SEPT5-GP1BB	3.7632182967957	4.36897365496495	5.29604234340575	3.6245521306928	5.42149539028025	5.47610738902703	6.70461365529964	6.10593298385671	6.67601335902469	6.26901028973563
SHANK3	2.81565111016687	5.16934965911527	5.91956195282118	3.60194401877231	3.26119754984253	0.305934321257611	2.37834906199974	1.58734463069558	0.934700876151986	0.343186955104386
ST13	7.63868211554423	7.66721455846245	7.65314459348079	7.30330614430218	6.43993714591261	5.231382416194	6.93645624765595	6.72035726876672	6.40785506267062	5.24129529527983
TOM1	3.23587797717085	5.14706750575932	5.27893006844088	4.27589887287411	5.86650268841974	7.31658428240999	6.36547523723739	6.34671349729854	6.84240673009545	6.25576166506136
TSPO	6.77823722065757	4.72475538063136	5.90792131578098	5.5925518392347	7.23973073045525	8.4973555962105	7.91292590328936	7.86412609107973	7.41328778779731	8.34114429405981
TTC28	2.70208025078815	3.03029713072947	1.69903008145875	1.45688262244556	1.62437151597022	0.171185630648677	1.69522167561951	1.45072452619582	0.7682078085997	0.588365248278496
TXN2	7.43188073250732	5.9531514873568	6.15348837957586	6.16018173506691	6.27326939822128	5.15946523054317	5.28884439121186	5.50466668083395	4.57054271901761	5.73700546100669
UPB1	1.00909641683226	2.30234480575547	1.09423241318274	0.448236038164162	0.703857134218279	5.12015758168622	2.04738935143638	1.89338036138554	3.41790407503211	3.99291617155116
UQCR10	6.13736383717075	4.08288691451573	5.39941901482138	5.50509418160974	5.23609802069831	4.10472429662049	4.13448146893261	3.89612731222657	4.02334570548879	4.64204320756229
USP18	0.649390447662179	4.04356850998976	2.22741505408572	3.13205961443606	2.2309764799694	0.305934321257611	1.56615645433416	1.65587953689725	0.528797120448177	0.343186955104386
ABHD5	3.50104739403126	3.97482534766536	3.0281120238786	3.5789759728859	4.76426335011942	6.12976080311156	5.44101178796206	5.26243710779305	6.20991558653952	5.90483145161481
ABTB1	5.21542182899588	5.44264943308757	5.77204047188675	6.14657733449048	6.70390269026819	6.77586691740392	7.18494219266166	6.78790156030782	8.12212970232535	8.06732562813074
ACAP2	3.4713136309923	4.75197188952973	4.68584202621021	3.76548881527605	4.41012967408973	4.76661142565181	5.7432802758217	5.41075542321286	6.764720651331	5.47429591235998
ACPP	1.26513534869344	2.73012058627078	3.0605178424172	1.72303021799612	3.09529081314786	4.02462943588802	5.30915434894023	4.56439022851734	6.20737553903312	4.25250467707053
ACTL6A	6.66003875262165	7.10368162550012	6.0463265863857	6.45515433322939	5.27615719556346	2.15851316827243	5.85907051400095	6.05834845267934	5.11899631823082	3.09361873912665
AF279780	0.875773953400117	1.86303113027757	1.83637265056241	3.34851369172858	0.852573365982447	0.15086576103721	0.400267227119161	0.738395344094091	0.954223834398683	0.30449504396661
AK055323	3.62463614441678	3.12850459798441	3.0724847898034	3.33760777468834	2.16928345601255	0.130255599432723	2.55619700432049	2.2882420001659	1.9981629102359	0.651390228917619
ALAS1	4.04211941995344	4.90182895310769	5.64624116117566	5.26288318484629	5.4535509841606	8.58042012742067	7.76426377731755	8.01990196912591	7.63058917609728	6.4803897343229
ANO10	4.19267674963242	5.17223081904398	5.09659769281362	4.2557641311563	5.24509667994794	5.68439457276502	6.608610035986	6.31640980443719	6.89985387535371	6.39520622795506
ARPC4	6.24570126959952	6.57600949283852	7.12548044403697	6.37408535914806	7.11131303389481	7.86690474614015	7.60893911671877	7.61718951816478	7.96244059033769	8.1157067708386
ATG7	4.44415093887561	4.97295083843923	5.13514452256551	4.16150961563676	6.46390226699772	5.86090693429113	7.2690952483522	6.94630156731072	7.48655642703266	7.15017516466299
CAMP	6.3605732929477	6.16178192308862	4.42622396006683	9.71070503182758	9.7476893080693	12.2657835679836	11.4367977549585	10.9456261679694	11.5886665919191	11.9746308944125
CCDC12	6.68615937614333	6.52207348733761	6.69699193020881	5.87635047252646	6.35485796600738	4.71650692728063	5.69897426766649	5.66052167082555	5.50966571158467	5.52618781507097
CCDC50	2.87973586927091	1.24294641996477	3.8210477711836	2.2736604904156	3.07188003601811	0.603769234983119	0.856020996733691	0.825984271749347	1.16995660304084	0.244439080916873
CCDC58	6.68067316189995	6.41262836215403	5.85866952589348	6.32764824701626	5.95599685733742	2.12244396522654	5.78347707376233	5.55231742395496	4.33581658448556	3.61816142658254
CCR3	0.400302114820238	1.40847518888657	0.158098852102441	1.7805338328904	1.82173753917402	1.45010138968195	3.97934477282487	4.50060029178473	5.20197502994153	2.42782500628216
CD200R1	1.0955941280546	2.77124002268796	0.502775398222807	2.01764056723849	1.49958131621898	2.23289526205055	3.74714113494746	4.84893768706961	4.35613921047754	2.83657322397596
CEP70	4.5981204244353	5.92837103973621	6.49692766030386	7.11576050963913	4.70571242466307	1.1250525457822	3.6719239205014	3.44064770672609	2.82659735114432	1.55926144673348
CEP97	1.62227334247013	2.39075505787903	1.99568240442933	1.90395278522362	2.2370031304532	4.07941321746366	2.91129807877698	2.51601623929198	3.58376175555919	2.73838756364257
CHCHD4	5.13965150593307	4.88202105037032	4.18851069116067	4.03894757109278	4.4021064068401	0.887828072831337	3.96759815149323	3.68979515002151	2.87861102034631	3.1217106899635
CHCHD6	5.14400727975294	3.97262344119685	4.68194169556115	5.67012743589216	5.32718974066269	1.60749894860665	4.64524393489203	4.32231231797357	3.24639563137416	3.05626182310004
CISH	3.92551222670513	3.99232065232523	5.07296534458223	4.28302228962918	3.22223470814345	1.32872244354363	3.27440285249424	4.11710781927418	2.14129964695191	1.9833543024437
CLRN1-AS1	0.0990435688686346	0.633683684808417	0.478996267538237	1.05237116406938	1.02965722368063	1.3556056707331	0.786405643520402	1.68428344594378	2.40518760683084	2.51513484530054
CMSS1	6.16012209913127	6.66529054854918	5.42219881717784	5.74889774772867	5.52671392694263	3.55916548165919	5.03676778274384	5.16670251436363	4.33581658448556	4.5489065145333
CNBP	9.94745363977065	8.88249448935734	8.87803247204725	8.75326346558281	8.61083410533398	6.66650157006871	8.24771245254746	8.16982701658982	8.18789844308231	7.58567030294146
COL6A4P2	1.71887106665507	0.821574921575259	1.67829717906886	1.73138668361966	1.17485867455795	0	0.856020996733691	0.876093724007322	0.241594757126854	0.0476353639121556
COLQ	4.44061430714653	3.60007306972092	3.56846018277912	2.98954362986382	3.02736855954327	1.29208069321045	2.33633947843164	2.3005265343886	1.91093428214787	1.41234194353023
COMMD2	3.99467304936016	3.79460592160298	4.28936876320379	3.76955191987455	2.78976184402911	1.96841057230578	3.38451301520661	3.24478049897183	3.21436987454636	1.80773643484934
CPNE9	0.530215406758854	1.88192686112409	0.997123039140419	0.448236038164162	1.86129056369391	3.39824731212687	1.61717236713452	1.64628592225199	3.05623614047959	3.91639813676398
CSTA	5.21748992474628	4.54229840603368	6.74544868731029	6.36269950978974	8.15981428096839	8.04460017508161	7.71212591860853	7.49239620818931	7.7918639152177	7.58944713278386
DGKG	2.15269084316058	1.8048120253078	3.6847666036452	3.26751189185277	5.08642381423881	2.87084223454611	6.04475058961825	5.71660378437668	6.00404231565494	5.44068026719244
DIRC2	2.43927265555043	3.40485928807726	4.60438551187291	3.64460087863884	5.36963757060993	6.10158419222463	5.81713986814622	6.31943125028929	7.21158995520071	6.07144849047923
DQ582763	1.90831249832378	4.58183869530635	3.67694952852159	1.80449349415974	0	0	0	0	0	0
DZIP1L	0.774529166882888	0.761622857089862	1.50074558533716	1.80449349415974	2.84998554260028	2.12244396522654	4.31218508312751	4.21283224709981	5.00310446108563	3.16014252553727
EAF2	4.55188271836222	5.62334306580911	6.88204101351873	5.85834110379313	6.98070081294779	6.17322549436711	7.91852964257487	8.19523566677409	7.66912619542	6.56287332043854
EIF1B	5.58146951943179	5.63939486681134	6.32251739507579	6.09124523678708	5.69432154925537	7.68775923121811	6.89855140967441	6.90415713435037	7.32957259594251	6.03498334638697
EIF2A	7.08427941687154	7.01632415241506	6.82010049038488	7.32019799948791	5.97550292588169	5.31651319032205	6.07972771751523	6.03050145540142	5.60923445521942	4.68691986975671
FAIM	2.60852122701938	4.43283442831028	4.11712876832995	4.42888071985024	2.67902117804404	0	2.98306667347608	2.3952094978488	1.83924477344297	0.453400835740394
FLNB	2.61271769772843	3.08023635321315	5.98749972558466	3.31832176518199	3.58319292745991	1.24492972344023	2.37242206915072	2.61769903115137	2.11552097329512	1.17559179679206
FNDC3B	3.5994827488602	4.75068744195326	5.3087446506918	3.42520831134669	5.45742765971064	5.20082218020182	6.26548421152223	6.59754830475967	6.53038131405176	5.86633084654259
GBE1	4.42638044012651	5.3379171547936	5.47724766537811	4.56718454834913	5.40084119495906	5.0095443074083	6.89416271434307	6.89911704206	7.39799851709008	5.54082621579436
GHRL	0.903442332608467	3.152046333103	2.16916703011175	2.26792741822369	3.88132451611857	4.28218596627117	4.64647237600179	4.29494399573998	4.87708339654526	4.19152265405051
GNL3	7.79883824541552	8.17631223864568	7.16234030787255	7.17248102579579	6.68501462867842	4.34948589950095	6.18998715155707	6.2881573042824	5.64195695947199	4.68221157038205
GPR160	1.76484800194699	4.70499578581639	4.37399669521396	3.75732811497394	5.00223702292308	6.87249013849667	6.93645624765595	6.47113696259912	6.86675577785959	6.21004566043922
GPR87	0	0.0675814359494905	0.0653328439641018	0.132099198133889	0.13521754571485	2.76117697392484	0	0.438340309129131	1.84970682712517	1.28894160868742
GPX1	8.99899134594508	6.73319927020673	9.42158592104276	8.24648622163384	8.60152161587842	6.97230369996769	7.4410588789365	7.3592680896165	6.00755053476099	7.39986262191278
GYG1	4.32004169029401	5.29185691975936	5.36334318585174	5.31246169239429	6.08772239566682	8.44322816960118	6.99669599899097	7.35688054927096	7.84740765986011	7.41710890077115
H1FX-AS1	2.04501632380891	1.75443446769786	3.3200952984798	1.66313910591485	2.57818408781571	0.786098545579884	1.80490779887112	1.55694566053188	1.45673280980375	0.470978188281968
HCLS1	7.40868767448111	8.3232033582774	8.74416212945106	8.16679808136925	9.22067535854343	8.75474692752269	9.18917714367988	9.16448735800002	10.3339517530233	9.67592219037987
HLTF	4.70319855614214	6.4570138329231	4.21933589095173	4.11596248133432	3.24932066920863	0.799213997557699	4.1432101699519	3.90419969448445	2.96775620804759	0.726486592056749
HYAL3	5.93104111666379	4.39715857377776	4.73309865347911	4.27732637279708	5.50876808205455	5.91047443029357	5.99112517753922	6.49838775124165	5.56943664400656	5.91930847710614
IFRD2	4.94120822553871	4.521361300112	4.54406995777101	4.22502511985482	4.85522687595002	2.93463487971067	3.92166200820213	4.0164407614233	2.78903880701096	3.72090427142456
IMPDH2	9.95798019395265	8.94798280274418	9.27534398339971	8.8895940859104	9.10222861045023	8.04046403007719	8.49183952586522	8.74088113439273	7.02571511877119	8.56908821017191
IQSEC1	2.58308278718538	4.38064597060661	3.68216561531255	3.25597360800812	4.59510574518364	4.23470510132104	5.10805304538503	4.7967754229769	6.70367157291777	5.12328597006434
KIAA1143	4.78635541078377	5.21849307796724	4.86852491878272	5.49285825969944	4.0888302640198	3.02672237299489	4.81436151223227	4.1118893633251	4.48923331166192	2.89633747309671
KLHL18	3.00952982073023	4.15456830507416	3.39507056859015	2.35161944188498	4.09547951155862	5.32787081491753	4.03480962195501	3.77809813271029	5.15529517422467	4.74857195661439
KRBOX1	2.10582466344546	1.30025900813211	1.90935662235236	1.55430384045718	2.2309764799694	0	0.468534117456048	0.503551765111821	0.333912489294896	0
LNP1	1.81669901420277	2.05007486997872	1.95316509587441	1.68911174916204	1.42763011105847	0.0881303703967951	0.906113052136551	1.01675571840077	0.528797120448177	0.284752867957483
LOC100129550	0.320451276981903	0.699071023019241	1.51250623886056	1.20418127676647	0.883638267263651	2.46045650334971	2.24846222074353	2.0688087669631	3.36053267989047	0.66672547780601
LRIG1	2.05738476275687	1.30025900813211	0.856555840384212	1.48680588827525	2.50515422262477	1.36445656654093	4.18776718249053	4.12921130765996	4.24758587141953	2.34445666292309
LRRN1	0.380749909585691	1.54514581659766	0.761195598861083	2.52506682931603	2.20045971016984	1.86617708496184	2.77416704718151	3.2223571250007	4.79148907872349	3.17093759704452
LSM3	10.2853185800481	8.73684403990149	8.7213828875749	9.2896472976811	8.92505623783069	7.87321703240336	8.36251308409148	7.75426214450618	7.65912338875324	8.14961435411016
LTF	7.30909045558664	8.62106746029394	7.05836820850334	9.63592943856608	11.1398221650102	13.3396557147963	11.3499802246458	11.3160278886886	12.3784702762833	12.651278570358
MINA	4.17717568992852	4.21542624040857	3.63183443381048	3.42520831134669	3.1280892296227	0.15086576103721	2.55619700432049	2.36628304459987	1.69584759347986	1.08717584768432
MME	0.0990435688686346	1.10500845167579	1.07849468346873	1.61878447495722	3.1280892296227	1.39068804436016	4.19785704314138	2.50012627663581	5.74082038767473	3.3667458368316
MRPL3	7.35270912410609	7.01819355033315	6.29128327268408	6.82208730075573	6.21949655814869	3.54171332210641	5.91569660574733	6.07408686475847	4.9782888493127	4.57046913321637
MRPS25	5.55063214135229	5.33877223580021	5.55678238301127	4.86554558598014	5.16042914252891	3.08678642450938	4.76091859497593	4.94303468507261	4.13233914388173	4.24741390567513
NCBP2	5.20016452448145	5.21849307796724	5.03677473845387	5.13723075953071	4.47148097676757	1.99715042182874	4.35037763987959	4.50856453970459	4.01174652294732	2.86010994851173
NCBP2-AS2	5.92303732884086	4.77994422266706	5.40021054235216	5.41199065197117	5.19334579935957	3.48805321859235	4.33826567516261	4.20957883397054	3.97398974291218	4.02450672860852
NDUFB5	6.96214924941109	6.61005208691807	6.72853152880311	6.86567988304317	6.21949655814869	4.99821511244766	6.06739852090184	5.94700536480747	5.1542404942759	5.87625888778451
NR1D2	4.18283172807015	3.88167235127797	3.5796836821789	3.14462823888801	3.07188003601811	2.12244396522654	2.50293754811098	2.61278155216187	2.94841674471306	1.53439791579327
NT5DC2	5.2147318044197	5.37506936709324	4.85126308029719	3.43291442128801	5.01894742425011	1.58495642703847	3.39039064327808	3.97488785976538	2.7392664093735	3.19493516520545
OXSM	3.0626463781298	2.37750116243012	3.16480643120976	3.23849129009084	2.2309764799694	1.36445656654093	2.27412092319353	2.36628304459987	1.83924477344297	0.741047929205543
P2RY12	0.380749909585691	0.417605449173023	0.780778574173889	0.690352316053037	1.61514627947246	2.56397684087534	2.03993012744054	1.08935485413306	3.39308433568378	3.57817163941852
P2RY13	1.65519648770698	2.27401448765319	1.81753480257999	2.59083788765973	2.87338830636136	5.19028246359243	3.76986438546218	3.96912768074157	5.49057226594584	3.88723797721629
PARP3	2.73709997821947	2.23044777741277	4.51367107386903	2.89600328015076	3.1215889266889	1.07200646786374	2.09855118117683	2.76681203226513	1.62452929919337	0.783870357961653
PCCB	4.30326279501929	3.97262344119685	3.55714868471471	3.33212374370634	3.2729774527504	2.49310725259881	3.21602705178744	3.24478049897183	1.96004419429069	2.4412631089203
PCNP	7.83745084583886	6.32989631772358	7.13216604208936	6.85902180330736	6.17192304737466	4.5920362320409	6.40084520612638	5.83058689714693	6.05239764666114	4.26137052962875
PCYT1A	4.55842414049322	5.67165126522333	5.5076811385989	4.22206314588282	5.04322577557982	6.7921535867546	5.90803466344039	5.70740685593406	7.33050662122078	6.42482100040734
PDHB	6.34709822883907	6.38764212433123	6.14123080171379	6.23481771442456	5.82909046600322	3.7636875199956	5.70252200917094	5.79467018787638	5.26391142153488	4.64591731409699
PFKFB4	1.50976797691412	1.77479706911455	1.98727859356066	1.38454916171147	3.24633610848704	2.1276522486895	3.67914449527859	3.20285573619632	4.63999819094659	3.65899085477776
PLCD1	1.75728621226723	1.92811099121525	2.45776553633237	2.10383893996553	2.77326835979895	2.67486573359565	3.8402632353556	3.50840742175853	4.35613921047754	3.84236192976035
PLCH1	2.09985787683208	4.52887376662055	1.27079948411417	1.99699535162143	1.07072878902288	0.191223272283102	1.16116259072536	0.859583205297235	0.832914962852683	0.244439080916873
PLD1	2.08784975594286	2.41690306184909	3.49626301766535	2.55362234851875	4.53155574050475	3.69517877468529	5.43959523619317	5.47381118863195	6.13597907639325	4.89166774775834
PLXNA1	1.74204268017308	2.35062239498397	0.405212732441481	0.955828878547357	0.738255232362338	0	0.328608870653228	0.298347133810351	0.241594757126854	0.0240142779762179
POGLUT1	3.44801709515119	3.39831203010065	3.63183443381048	3.22967004111626	2.98502528167533	0.558206849955873	2.76061675369288	3.04022637945834	2.25586039549655	1.50909835912714
POLR2H	7.59122329087248	6.2503328975836	5.79749861682151	6.32488984241716	6.28240414199212	3.9114188711354	5.80838599332945	5.84113727433586	5.01941419168762	4.89166774775834
PPM1M	2.85868899982631	3.743864349182	3.89029136913248	4.21314056114678	5.04408534833953	5.21923589277179	5.56182066135663	5.20967547493795	6.1111917297381	5.49699404778439
PRKCD	3.51007431061815	4.92022648370419	5.42686730410505	4.14596560535002	6.14813454226384	4.94610309041318	6.79268495915484	6.69731458724734	7.43928142790536	5.75505304429582
PROK2	0.943974713348102	6.00578436218164	4.82320720815426	3.62903154755091	6.66866549233279	7.85105133307684	7.8494039487763	6.60963181591305	8.60771454806963	7.16931185188224
PTX3	2.46270968052023	2.97856707519235	3.63452767786198	3.93966971350478	3.81840800940907	5.97329857863394	5.72711488263984	5.68356858401058	6.9355898306372	3.58424123050212
PXK	2.93104768804844	4.08084402365318	6.31246131276295	3.87136541783347	5.49626027773596	5.3016133299446	6.75360275308106	6.49304552002457	6.48789628242742	6.11611997760733
RBM15B	3.91195436384403	4.02880833490004	4.687139796706	4.6165163936262	3.62285642463369	1.56205607351795	3.54593480276409	3.7604200271689	3.25822434762819	2.92212486470923
RFTN1	4.85172544918041	5.07602892360985	6.53273951786519	5.61925187473581	5.11452025080654	2.99001780852105	5.0112479365252	4.94205484711584	4.00239956068524	2.99986202698428
RPL24	14.1256544737245	12.1417547148804	12.9403482797572	13.4549784985734	12.7888462317892	12.1756656744178	12.107434741333	11.8411740436834	10.7895565330649	11.9576847009193
RRP9	4.86321905945029	4.49091402144288	3.83984010182042	4.60973331758697	4.95913844466541	2.57164056941104	3.47855869259827	3.80421564875343	2.62818940059518	3.70056026782275
RTP4	2.51745225823858	1.87250993138734	3.3367289638136	3.87136541783347	2.00947581124523	0.863060252938907	1.29251317937856	0.346536765202202	0.273028301873141	0.160265991458922
RUVBL1	6.12235769510168	6.4327909999808	5.6056405835329	5.43455694995999	5.51807828207051	2.76786386283782	5.11959885004831	5.36542874977281	4.05759399435625	4.12507587379344
SELK	5.98261876166704	5.21383982783836	4.93010790849468	5.60738309905484	5.7246622746982	7.50772316187246	5.88844031312423	6.13794726079831	7.24392468995867	5.85005062814308
SLC35G2	0.0503715571226469	4.09912672941536	4.61941839032202	2.89600328015076	1.89217031594108	0.618642449977383	0.490590291363755	0.645143028454416	0.333912489294896	0.825458275896472
SLC4A7	2.97082236385236	3.57996360706279	4.18484051263246	3.74499985336582	2.71832384022224	1.26397542871791	2.5083528465698	2.62748398877769	1.98872723679456	2.10091317048501
SLC51A	0.930590050198624	2.66615680300408	1.37754451928051	1.54485247606189	3.22223470814345	3.04335303472625	3.84669035091217	3.32213354718427	4.26918061144393	3.37143312731497
SMIM4	6.1867553377701	5.21104065658292	6.11254017522055	5.26144131490281	5.86990025158018	3.95748202985527	4.72415744875093	4.40854480658181	3.9204059809259	4.50372265737517
SPINK8	1.08355031704076	0	1.37754451928051	2.2389152583969	3.75262207643266	1.74262795616712	4.32911450082537	4.40854480658181	4.75994296617569	2.82636730953409
STAB1	3.4666843219191	3.91186493820217	4.03389294257632	0.157127214577933	3.5129084152799	0.305934321257611	0.938566874792501	1.1034463566013	1.13616769050856	0.66672547780601
SUCNR1	3.07182020233511	2.20816091638027	3.40140969895848	1.94045192642285	2.92656216582726	5.24462652572438	4.86378433088178	5.22022164910343	4.80633593809769	3.96061836355133
THOC7	8.79801574038915	8.44633163074359	8.31953762707938	8.43631414771648	7.96616173169098	5.69933808044401	8.19169909919265	7.98619475169917	7.78982798294988	6.74637824302664
TIPARP-AS1	2.18122745031084	1.43430683078554	2.87254142868959	3.48820218765328	2.56387086785337	1.28277297506435	1.4128964935866	1.63662808480716	1.08395253225569	0.825458275896472
TKT	6.87792407733876	7.72198565958026	9.21572471546364	8.69250156028166	9.5584458611782	11.4656336166475	9.97588541444105	10.3599521906249	10.1217522218809	10.8644627979471
TOMM70A	5.13455309254583	5.53134221336197	5.44615834188405	4.54957107937109	4.12827368680649	2.03089916041728	4.43953238415197	4.45186882519529	3.54566007326792	2.40971058198137
TRMT10C	6.30363149173315	7.48476219600339	5.72100313290565	6.66627950223854	4.91940464476252	4.69649335065345	5.10000532129329	5.46565220889316	5.27268519589117	4.9863782725512
TRPC1	1.61392380723855	2.42980146581256	2.31060172578334	0.867603307330712	2.04426030321205	0	1.856774282703	1.21148164398906	0.554607005872038	0.380868226116287
UBE2E1	7.88028788794381	6.61641271466017	7.52420143073977	6.83159214664546	6.63340302878196	5.30046078759466	6.61458535477331	6.29046877195676	6.42850363774389	5.6762675977601
USP13	3.22769303887964	3.8339521642672	2.84024148903053	1.99699535162143	2.39627320940278	0.495128443862556	1.84825832669064	1.47260363354516	0.894844053761834	0.905201674951019
ZDHHC3	2.43927265555043	3.22045081793897	3.3200952984798	2.77591738757955	3.69468216066433	4.0440412835679	4.53945433555584	4.46965676672404	4.70049441277772	4.03488504304956
ZMAT3	2.49943454889719	3.12057120506615	3.82341024291135	4.41597805418567	1.966596178157	0.850515043364945	2.49750184618357	2.44585901233669	1.7748273190511	1.37548429910698
ZNF197	3.58887134020584	3.29283544197496	3.31338776010246	3.00685709301396	2.6294834540136	0.412192485359107	2.56661695671092	2.44585901233669	2.5787345361065	0.811728410906822
ZNF639	4.90915241466806	4.8391550591002	4.50486671714925	4.4003409737074	3.71856888086792	1.1250525457822	3.80988553440401	3.61060930378987	3.30078498268044	1.65464002434003
ZNF662	1.25443185725297	2.59350461765077	3.27592827122706	2.73909573087282	3.21309185747794	0	2.35449357651316	1.57728264375447	1.41507305102852	0.79786662482766
AB059369	1.58858129074548	1.08883508183491	1.1098003177633	1.49664396038629	0	0	0	0	0	0
ABCA11P	4.9218912419177	4.97184887387553	5.65820182543079	5.15830212042214	4.7432460141668	3.04059453687871	4.65382113725206	4.42406719373396	4.61107935206264	3.18698024593712
ABCE1	5.39670097106161	6.3221345484349	5.3087446506918	5.47430756779432	4.48293719818029	2.31280423133871	4.65869959739789	4.65687220606199	3.9498799122431	2.400567358157
ACSL1	3.75184780936783	5.30241518530667	5.81481829368998	3.8311092868423	5.39074006860057	5.61330925234093	6.54909789542646	5.78923196211543	7.87054979825551	7.06031913120121
AGPAT9	2.07574084723502	3.13245499451792	3.83750440370235	2.57699431686486	4.12177421679693	4.42863174342395	5.28411659365902	4.83528148292149	6.32311093225976	4.54787164046969
AK093416	2.70993620473203	2.23044777741277	4.10552793534813	2.93993049826997	3.35007103503774	0.191223272283102	2.38425180470454	2.92593337066015	1.80739555255714	0.980767260653831
ALPK1	3.91195436384403	4.38396364567555	4.66491734261237	3.77360361356109	5.27688864209753	4.46714752372565	5.70015781779668	5.66587296090954	6.48998781295438	4.82830021744819
ANXA3	6.30233302038761	6.92475856097056	6.31624056257134	8.21498818481154	8.21914851166722	9.24292117523823	10.3938980835367	10.0652770884268	11.045048558498	8.97575587255088
ARHGAP24	2.35159949087178	2.6218823825675	3.34661788051337	2.9930229843994	4.67051994418435	4.09012468758047	6.21172678930007	5.81086294039347	6.89449525882183	5.32522990189161
ARL9	2.27952385780969	2.72489726294449	5.65820182543079	4.77547908597591	3.5004366105348	0	2.29306984222432	1.61711626127713	0.333912489294896	2.75641797315605
ATP10D	1.54532867240793	2.35738918027362	3.27937415651534	2.7140152659883	2.46463868470186	2.64248471746609	4.6876289265789	5.29119277527644	4.03485237459887	2.59345436851819
ATP5I	10.0612899793882	6.98580666290865	8.0065299053958	8.23321567027478	8.68076100841511	6.6169015578963	7.30064844769428	6.68770120945775	6.52916141291941	7.09721881508489
BC035733	1.36801705681474	0.0675814359494905	1.54722368597629	1.68911174916204	1.69612370560287	2.08008663531754	2.783130383695	3.35783965456479	2.56610131523975	2.32041743463706
BC041448	0	0	0	0.229707035269066	0.0556168258326213	0.588741088525743	1.90684063847452	3.37826727544144	0.653462957610903	3.01791182126173
BC087857	2.60009148738222	3.08432096391034	3.67955992927135	2.30758857482424	3.31061111495438	0.462523926176668	2.26774890312229	1.89338036138554	1.87040604461145	0.825458275896472
BDH2	4.04367440369958	3.81195208801003	4.56539785435112	4.6631254089756	3.10191041924087	1.19618552168439	2.97135044054156	3.29782887777876	2.52752402282165	1.75848761773154
BST1	4.2354862286883	4.23392963408329	5.75852377766334	5.52566000433781	6.84572911465834	7.14789693072644	8.15386703185752	7.91968522217931	8.64207081522681	6.92538204359728
CCDC109B	5.92599126133536	5.92381941411859	4.70518706177574	4.30278274756228	4.44699267847147	1.87239559694859	3.78778876213267	3.61060930378987	3.52622511463205	3.26965245783157
CCRN4L	2.56153598626146	4.18341536632708	3.67694952852159	2.66250714446207	4.59510574518364	5.60352981142874	5.63914072306212	5.23229528085278	5.83728958780093	5.32402140092409
CISD2	4.53429251902266	3.84603100438007	3.47237540886208	3.59966359903976	3.31346575448738	2.69605622899781	2.97526643308353	2.81470580992567	2.62209946221061	2.33968075522719
CXCL1	1.21080566194621	4.55559927662317	1.62512267607706	3.01029499154794	4.23601243674618	7.55185812217991	5.82692490136388	4.21769865160824	8.30133853459131	5.69882060685308
DANCR	6.85707167558899	6.04036129936005	5.82899623016422	6.19534184826569	5.62764756330851	4.4722743757085	4.8795411843715	5.43950675579713	3.81223013849898	5.10932369674848
DCTD	4.76011173423266	4.89719267764406	6.16377944808897	4.85219730848936	4.76113020261168	3.03506166746431	4.80778841563889	4.87689412991217	3.84135516789461	3.76253669773232
DDX60	1.78729843251121	1.87250993138734	2.81671917619941	2.41004803449577	2.04426030321205	0.633363895445352	1.53465790319378	1.55694566053188	1.40091477766905	0.453400835740394
EREG	0.320451276981903	3.2786461459072	1.67829717906886	2.34073706589222	4.95822672345503	3.06251623412829	4.73920481350466	6.11986426132209	4.25744175088514	4.36489257417259
FBXL5	5.80697169568039	5.51932408440603	6.29469272002022	5.9786107425919	6.45488113723009	7.09719361785452	7.19232074032444	6.99553786066473	8.0846989950354	6.80494190030816
FGFRL1	1.81669901420277	2.61625130914932	2.54050747901144	1.75616953026199	2.87338830636136	0.342230267383622	1.57650497819604	2.38370842054758	0.790100917444581	0.453400835740394
FIP1L1	6.68292004448278	6.59617376286104	6.69924479798753	6.04799382533161	6.09686422664831	3.68284797881207	6.06510372839042	5.97601610961481	6.20839209474768	4.14711105467479
GAR1	6.18076141743999	6.643309877044	5.74425596336331	5.53344657470943	6.20650226904657	3.01271552590748	5.28727017954181	5.53422600535515	5.57575249621319	4.59672678808966
GPR125	3.74038699395394	2.42980146581256	3.62643281525377	3.81547322781348	2.64769458546507	0.210986418539197	2.22891420660709	2.32478617922486	1.3129169418811	0.811728410906822
GRSF1	5.0442276132417	5.04283112043535	5.0388093227889	5.4718160215084	3.94897325801662	1.9742045267499	4.43385197919464	4.36094970089467	3.83873160104509	2.77422582216385
GUF1	4.11936118426316	4.17577903957666	4.4870951540244	3.80363395792926	3.68369242663932	1.20606700605789	3.53270895715957	3.89612731222657	3.41438443344836	1.66994095046182
HERC5	1.93536957931367	3.152046333103	3.44502042679792	4.31534445086384	3.18531043011802	0.52701236359513	1.76926437260085	2.34271689971116	2.69933137348057	1.26898395749972
HERC6	2.8935984482341	3.47809164515473	3.64525065602026	2.88855026095929	2.97424238742695	0.81221129113175	2.55095866953008	2.81041693877877	2.40518760683084	1.90792770115662
HNRPDL	7.62238510860189	9.03107252652616	9.10738717566345	8.09899211962446	7.79775072546939	5.89299391487565	7.84406008901297	7.72280099184098	7.5286734715523	5.29038460565281
HPGDS	5.12577081699815	7.69201881160741	6.84385912666686	8.17495833590557	4.44569223404592	2.62048642232253	3.77436640063376	4.51253023693645	3.45263613998672	3.04163221501555
HTRA3	0.804188459062464	0.132138251769795	2.49972960693996	2.31316648584474	3.78588998477952	2.50516325670727	3.61030423781407	3.83410026373753	5.30059866818233	3.72457255588765
IGJ	1.91512448988447	7.86061036790632	6.41979175794408	3.62230719589992	5.92553464493272	0.360041455321468	2.33023699028763	2.72640799028392	2.17496996828317	3.23148894274271
IL8	0.475964167291349	7.71525191204582	3.8721489293399	5.30618194994674	4.98801340872113	11.2700608455996	7.07519385241807	6.21865219015144	11.0385972360726	7.18736755509743
KIAA1430	3.65343801022436	3.03874130553749	3.61010554327651	1.61878447495722	2.20661492342322	0.171185630648677	2.23545968533863	1.97228698392528	1.34284991810085	0.66672547780601
KLHL5	3.95059483331952	4.57314514107428	4.91357155535074	3.26751189185277	3.27883152994957	0.850515043364945	3.31822751772058	3.47356975846023	3.15655498883839	1.90792770115662
LAP3	5.00884230810046	5.74572979841468	5.38509675315025	4.63110455789874	4.85816239347443	1.68726606458533	4.20621168861957	4.56820560135488	4.48923331166192	2.96926795157403
LETM1	3.23859600321183	4.57169110855361	3.86528626031152	3.51507131139801	3.61130345724625	1.62969464907558	3.29334809312243	3.4012643555039	2.99157157637311	2.46776953413477
LOC100505875	3.05032315848823	4.84759046696408	4.10552793534813	2.91446909992688	3.20389069571486	0.647936637504656	2.70038207514063	2.8775543069479	1.80739555255714	2.73111182814094
LOC100507053	2.8692508146959	1.83421523256086	2.64036017380262	2.28505873684155	1.44855635344447	0.230482488514156	1.27990337466667	1.23727207199251	1.18655885963426	0.380868226116287
LOC285540	4.1600732999938	2.71965495967149	3.72828069421505	3.79767768855283	4.54982741095043	4.74813124080313	5.88010977409129	5.70336468997477	5.77140774718177	4.82146512761182
MAD2L1	6.68217147237015	5.78453131192995	5.68313110579233	5.73649692380344	5.65996854342358	2.8520853880569	5.14849905743892	4.91534449472085	4.43641878709637	2.81952303420645
METAP1	5.18756013297901	4.60618969745964	4.64635593048508	4.06397631371296	3.94713633348103	1.97997530535149	3.72637963076085	3.78903794801585	3.62697807197999	2.60544100503326
MFSD10	2.70993620473203	2.96976214924016	5.01523655591792	3.55092276686703	5.64134475452579	4.95638449124391	5.56312219753882	5.88971603964263	5.32141989183057	4.99095444005665
MLF1IP	6.73003834722539	6.52244985538228	6.15677078004079	7.55737504548467	4.86596136355724	4.29497383430174	5.41961606766418	5.95334071951147	5.70165105027081	3.65322834912235
MND1	6.24873796372859	5.97311450920299	5.45837059470619	5.07948781519461	5.7922178366198	3.25804775348451	5.5208793677306	5.22747794637979	4.60491660295	3.45330007269039
MOB1B	6.66282398270056	5.32070823580884	5.27289249505367	4.91682129703552	4.47275839196604	0.772862767116966	4.25373713421503	3.74026974315775	2.73362863910225	1.37548429910698
MRFAP1	7.80423782266185	8.26523964245336	7.99295171026603	7.99524926630015	7.48369714956352	5.40764361154994	7.3043499599643	7.37114688084015	7.27748922432575	6.30590053230136
MRFAP1L1	7.86585675897674	7.64871536613955	7.1238041923834	7.31655773690184	6.43306308233035	3.24132760179788	6.77510250978688	6.80982093530821	6.47020667605986	4.72404311992326
MRPL1	6.5896657459981	7.05923800768205	6.95630828405237	6.93130360316297	6.22253710359706	4.64384744366355	6.36622102588899	6.36729814342896	5.88129736400305	5.03519676322267
MTHFD2L	4.0744272161989	4.24491881923213	5.04185582943817	4.54127728601557	3.38577047184668	2.24252930859783	3.66223992596537	3.36954797398434	3.00098872579988	1.81463672184843
NAF1	4.64189588360932	4.40534453780162	3.99669587816552	3.67090637266301	4.13151247442766	1.99715042182874	3.8120767108086	3.67571724789181	3.71830000879102	2.35396130781941
NAP1L5	3.16334976366131	5.17031068521908	3.49626301766535	3.72421571284045	2.88110561909058	1.10406758185481	2.75607155884028	3.31003239360025	1.78576529108753	1.064198475434
NCAPG	5.96713331565438	6.72504696040397	5.00694620674586	4.33467003666881	5.60452590169154	3.30477877347741	4.73805287954285	4.57833087280234	4.41015217323448	3.3667458368316
NDUFC1	5.44398140852023	4.37565510877571	4.64635593048508	4.32089251312713	5.09888680191924	2.8266907826819	4.49513920280329	3.96141149125064	3.37870753028748	3.83559329257401
OCIAD2	7.43395734530818	6.25078726070179	6.37056141237403	7.23148100533311	5.50315298558391	3.34558038423771	4.8241653437728	4.99119701318099	3.80955301935251	4.06846891634918
PAICS	6.03749751564825	6.61500166332422	5.99485460875611	5.76119288695744	5.31513403656328	2.99857135470859	5.00264000987011	5.18586783265105	4.15149311215148	3.67234786056941
PLAC8	4.97827027247582	5.11148515733287	7.3254014246009	6.77208238641472	7.39079772933179	7.2142718226158	8.67280959549709	8.8376398584052	8.18531929936641	7.82424091952174
PLRG1	5.17838798448634	4.83431258872989	4.35778960047477	4.80051529542175	4.35161855039738	2.88321267518897	4.06268286206581	4.27951199620986	3.84658803181867	3.24942428460893
PPAT	3.5279604468403	3.48428743012999	3.27937415651534	3.0475808562053	2.25493348560982	0.982854366364408	2.38425180470454	2.37211492007083	2.01685111439671	1.19687433293328
QDPR	4.86321905945029	4.36562128836048	5.19657787279902	4.5519320034467	4.8165114388738	2.68902725708352	4.13972502430398	4.34027362077056	3.46289477684584	3.43102130713062
RASGEF1B	0.616333005503214	3.16367469365425	2.62960064884616	2.35703000135895	2.97424238742695	0.462523926176668	0.694379106581217	1.76628649805405	1.42909372763731	0.905201674951019
RPL21P44	0.833250270499943	1.02226511058191	2.02060405241815	1.14285624938232	1.41705205267082	2.62417617768747	1.35396012081777	2.37211492007083	2.88371071728533	2.67534179284063
RPL34	13.0705259901408	10.960760511606	11.9821088943142	13.1148777957613	12.1931305716368	11.3814614596942	11.6851025614558	11.1692623210592	10.2684769986375	11.3756006611499
RUFY3	3.5994827488602	4.54822504830935	5.06699627158809	5.41523610024817	3.9249088472583	1.43337434216169	2.97917182498262	3.20612432872341	3.19398664182954	2.40971058198137
S100P	6.66938595719613	5.77065733526205	5.92507227371739	8.24502786229156	9.12581580478179	11.0559617996507	9.58560419270732	8.69079292836721	9.02187537877568	10.7024739623243
SAP30	6.51400150808805	6.48509103983183	8.3458649624503	5.63992886072835	5.6888357728643	4.76827976316804	5.81550255745703	5.57840571717023	5.55032147537574	4.64301270993606
SCD5	1.29677745351048	0.841017807098719	2.93067343994769	3.22671759797102	1.90736581883102	0.230482488514156	1.24139886664037	0.701814503879609	0.579963254864878	0.453400835740394
SCOC	5.00963815136402	4.27739289163529	5.05297163462674	5.71874459573573	3.97264284680573	0.633363895445352	4.20954004682829	3.96141149125064	3.65409162092171	1.41234194353023
SDAD1	4.399914585099	5.11148515733287	4.51220740730747	4.1255047321892	3.95812296041928	1.64430431429625	4.02350777218996	4.09788048747737	3.79338513493372	2.14537948375318
SEC24D	1.36801705681474	3.22415761493926	2.69298607819708	1.58229201135015	2.6701399176903	3.08945808077206	3.63526881325858	3.56296490444275	3.8775927842281	2.62126982356553
SETD7	3.41715805848697	1.66998225114673	2.6133093915128	2.81182259340128	2.18806993592031	0.0447380365819034	1.31740688277248	1.08935485413306	1.68420336021005	0.741047929205543
SGMS2	0.547855083895729	0.61121233112148	1.87332610718426	0.970022509907216	2.52991054761994	1.4417621080991	2.75151199913307	2.28206028306168	3.03805440112956	2.20961025886405
SLC39A8	5.17838798448634	6.10360687344939	4.58223602618622	4.71355774571014	4.40746020636507	2.76786386283782	4.33674450479547	4.58587846286044	3.83873160104509	2.91572110064739
SLC9B2	2.69021552354486	4.84036314126569	4.05213790401784	3.97352711485972	3.31631475673954	1.01693525398777	3.08443932063311	3.27310772824135	2.00753727222251	1.63917507863907
SMARCAD1	3.68167611408688	4.08899828754452	4.39797098855727	3.89573443213185	2.68784809951704	1.08277286651366	3.3962444226605	3.36662979019025	2.78359258202123	1.19687433293328
SMIM14	2.09985787683208	2.56455744403574	3.72069648647551	3.66219105989566	3.57369970208122	4.16168868054911	4.48418798168968	4.16660295139009	4.86939172923194	4.16746777909249
SORCS2	1.15434966777963	1.91899168555525	1.5922510559111	2.23304215251335	3.72072091687916	3.65426114977751	5.59592073781089	4.38566441004165	5.66805429930475	3.7427753610264
SRD5A3	3.1286044375688	2.70381277817165	2.86797119061801	2.46620210994709	2.40700415454929	0.704798749754805	1.67610162165415	2.11126874022577	1.04806206921491	1.09852874249641
STOX2	1.43590379570277	0.860202145626671	2.02060405241815	1.01178431218759	2.84209949215717	2.46045650334971	4.71949573740162	4.58713256453672	4.97948027463824	4.38357487860427
SULT1B1	1.73436008681271	3.55956987523415	4.14572918435491	3.25307456040608	3.61593575191219	4.34390270912292	4.76770823295416	4.08373424753966	6.51813563455272	4.40430728719237
TADA2B	1.93536957931367	3.38181269947814	2.41454418293885	2.1606341997537	2.5876479472648	3.12374675467993	3.65249048873278	3.70373700564398	4.60491660295	2.95996176919487
TMA16	6.56443137214752	5.74830638208178	5.07494956000709	4.86838993372418	4.64468435678391	2.78774055445582	4.87220939685289	4.82681295865217	4.03026071408138	3.77850612366935
TMEM154	1.92190446827558	3.35162989163674	3.36295025396624	3.44312561989867	4.02930373226274	5.20452377246595	5.82638302601404	5.41429251496482	7.36373503270877	5.2635293740684
TMEM156	3.91705350507647	4.21914595318642	6.06691052910836	5.1505337512352	4.12177421679693	3.1774702923386	3.41942487365181	4.51648506308847	3.40377369381294	2.95372412937871
UFSP2	4.20523671165346	3.82421574678956	3.2620618303738	3.9251727782349	3.4572074142327	2.05296754985428	3.02523005894547	2.5317330934836	2.94841674471306	1.92077584266123
UTP3	7.42399208085387	6.84334625550973	6.3074068634862	7.15005970345986	6.43961055118624	2.26633666619652	5.76436759053178	6.13880272824569	5.39558966654127	4.000500714852
WDFY3	1.08355031704076	1.71282622724881	1.22864200605917	1.30839674942871	2.68344138955071	2.8234847952397	3.2259218625281	3.01808067960086	4.81169713739287	2.73475428247013
WDR19	2.5308193897174	2.79136843940146	3.0198955436857	3.2874844686353	1.46918339610905	0.558206849955873	2.01731822528092	2.07597277831597	2.12416514611873	0.905201674951019
ZNF876P	0.957236340328197	0.916270434721809	2.63499044178004	2.47120028500036	1.23631874623875	0.268701607729288	0.73189703264101	0.756343715583852	1.15316106446736	0.0708759263329568
ADAMTS6	0.512357378678976	1.95512806675042	0.741343144437804	1.76433676828486	0.958494327779976	0.109346731187853	0.227167558781117	0.170322296350341	0.273028301873141	0.0476353639121556
ADRB2	0.530215406758854	0.860202145626671	1.09423241318274	0.527151161157744	1.27197604809858	2.99287462904922	1.54523401703756	1.42850849638767	2.71658192273052	2.33488898480664
AK126225	3.8169466470032	2.99601733634482	2.42702583266167	2.54416650382142	2.85782872060756	1.76285294633168	1.93927828058521	1.4172708613076	1.41507305102852	2.60941452089293
AL050132	4.37912590007567	3.31386110199001	5.21288816285059	3.40706568050814	3.69468216066433	1.03921663236619	2.82713029586802	2.92196317212841	1.88064533914057	1.35669624360379
ALDH7A1	2.73325061246308	2.88332090626523	3.34661788051337	3.20887491827026	2.62489452447537	0.603769234983119	1.82240463106692	1.66540977724271	1.04806206921491	0.66672547780601
ANKRD32	2.47659128989193	4.49705510006122	3.00332085233083	3.01029499154794	3.20081055480446	3.51811043570712	5.04424333273565	4.52959006310346	4.60491660295	4.3459651641346
ARHGAP26	2.51745225823858	5.36503145785971	4.43706351804856	4.33604058004331	5.71173715970613	5.53658249683638	5.77395397168881	5.39723482585831	7.74727056297691	6.11646903829984
BASP1	3.39783449287102	9.11949700423929	6.36732682471317	6.07163391094462	7.25094215560822	8.61501949160141	8.6913780191887	8.52622528053911	9.5966736563709	8.31742894037204
BC028204	0.191722243924541	0.0675814359494905	0.0969222707869017	1.19212304055087	0.282343127627512	0.57355474881459	1.0907122774629	2.17270377095603	2.57243175376526	0.620221871648973
BC030525	1.93536957931367	4.32994295648695	4.39002374180951	2.94353143439498	5.05691785841742	6.55155544606411	4.84571601499255	5.06775877515877	6.34546142955768	5.20367869781636
BC038535	0.744247310192525	1.96402248447497	1.27079948411417	1.96191624486622	0.538030207240892	0.305934321257611	0.35289261730502	0.273634939680477	0.176595285107097	0.202966327052667
BRIX1	6.09111713744297	6.4483245448979	4.68973184072692	5.16987680211567	4.70353786699352	2.74770949044964	4.43953238415197	4.43664426913232	3.84135516789461	3.00288605188282
BTNL8	1.02177530189064	3.59148902824891	0.327451344756822	1.83583302599898	4.95548809770636	5.50090352627311	5.75072450578911	4.69575863649688	7.74604599765582	5.97040941175769
C1QTNF3	2.83733053514102	2.07492057665671	3.48436865296858	3.49557989843978	2.06473542010835	0.690791946293123	2.16177230268989	2.38947041990412	2.21598203802676	0.604381487748787
C5orf24	3.37578154797973	3.39831203010065	3.66646043518727	2.9254361964682	2.08492401034815	1.01693525398777	2.70510585681295	2.56775328975176	2.52752402282165	1.22822079850981
C5orf27	1.73436008681271	1.10500845167579	0.874894184978613	1.68911174916204	1.31818829725539	1.89089190886844	2.88655928868481	3.0763968032671	3.10071259040265	1.50909835912714
CCDC125	2.6941812842395	2.67701631792396	3.66646043518727	3.11619327151138	3.84627218670386	3.62693657710089	4.95385978625845	4.77162513019923	5.65020996338389	4.15392859462658
CCNB1	5.50508046454547	7.21124880997651	4.81847772306944	4.11596248133432	5.12023750467278	3.36775905547971	4.88475545653014	4.77162513019923	3.70683630620218	2.70906184043803
CCNG1	6.00394300904034	6.16274800186056	6.38382795545044	5.73857114419299	3.79408846266923	3.11590600715868	4.62669068206615	4.98930107656998	4.32085458497125	2.89308139663015
CDHR2	0.494275526162528	1.10500845167579	1.29823527225107	1.42632554206174	1.7644757504659	1.85993165297261	2.61259724912745	2.3005265343886	3.56800816147488	2.67534179284063
CMBL	4.84994904589668	4.53932592974952	3.34989918026281	2.35703000135895	2.89260473274383	1.3556056707331	2.67170989563807	3.27310772824135	1.49722327305277	1.84191249575757
CR749689	2.34656895696104	2.33699285720565	2.94376228524662	2.96140251843235	3.52773364316325	0	2.24846222074353	2.56775328975176	1.89081247377657	0.879107241067987
CRHBP	3.87225041709987	3.19800777518997	3.7232289883028	3.34851369172858	2.45949329446587	0.542693917474933	2.05481020700022	1.22443448774805	0.677153652643265	0.66672547780601
CXXC5	5.31728789901664	5.84596577821621	7.76660048352749	6.32971359489819	4.91565223232505	1.17621716086749	4.71247480468163	4.21607833998097	3.38950354342059	2.62911957972947
CYFIP2	2.3056804495853	4.21356278136426	5.5032673610495	6.26247072326171	5.08308208700545	6.0338475451998	6.27703089391271	6.42419212778984	7.32723488373704	6.1461766504514
CYSTM1	3.6473144032404	5.58060825249694	3.0605178424172	4.8636462339333	6.15531237004856	7.01297835111991	7.18937384814954	7.14586629834365	8.48053139482653	6.9221909353716
DAB2	2.03254093080231	4.60760938960492	3.40140969895848	1.96900063400671	1.87681305784051	0.210986418539197	2.11993419796784	1.66540977724271	1.44297945623411	0.651390228917619
DBN1	6.75113044748865	7.78310145876014	6.13601338751421	6.65259456324979	5.04322577557982	3.88551975395619	4.86589521443645	5.17590030681249	5.34564553709465	3.96992032511847
DIMT1	5.26425582005759	6.56143191647199	5.14083873441411	4.83678935700885	3.36390632655908	1.26397542871791	4.16051071881402	4.50458791146297	3.48655166929776	2.54863112424651
DQ658414	2.31085533821627	0	4.94211522718847	2.80392052690973	1.43813117372291	0	0.35289261730502	0.524649938143104	0.14296332020002	0.18177413201333
DROSHA	5.66567654313881	6.17572714096006	5.83017145952788	5.36173921313025	5.54747348664248	2.14316522576397	4.64524393489203	4.88711241851602	4.66834872440292	3.32627674489598
DUSP1	3.72883440390981	5.9587245366286	4.08401439102576	5.30548251048205	6.31695372385791	5.71152932735393	7.77651823766556	6.26287611331444	8.85753565213033	7.48829023377013
EMB	3.05649792608633	4.75325519456526	6.09406983045928	4.84162204237332	5.21793054669518	5.34418215812317	7.32961566701549	6.85944759129078	8.04484920296054	5.17246006080008
EPB41L4A-AS1	6.47073125848055	5.46709976539577	6.30825050238912	6.21260570533977	5.84594754754553	4.77327323122957	5.4787422087906	5.22667349109267	3.70971078293084	5.04916025351729
F12	0.649390447662179	1.81467982878112	1.82698447302018	0.984077859757665	2.94508766510474	2.59062365274589	2.45886744680718	2.44031830435317	3.9929916460178	2.78831551173843
F2R	5.93230082345067	6.32688281197368	4.76540363325657	3.35663936533164	1.82973537102443	0.57355474881459	3.78332850250627	2.84437612634938	2.06253919059028	0.839058707100728
FAM105A	2.14111625413498	3.04713634357862	3.57127425388996	3.94865687680357	3.8324073680171	4.36169338814809	5.43106659217929	5.26322187157794	5.83202282631557	3.93234711882569
FAM151B	1.2436483616655	2.02479376800011	1.94450917727471	2.14194978102483	2.95973867171294	3.24612459401157	4.07733128682425	3.63264004588969	4.93472877462219	3.29701105903631
FAM53C	2.41063620319257	4.14872902474226	4.25477723684523	4.06232117225046	3.86585074745746	5.76389608799806	4.41667532397555	4.47101602859468	5.28911369451367	4.66035325875164
FLT4	0.122777345077661	1.85348963939672	0.300570728137013	3.03750717620555	2.71400937991653	0.0225424274029441	0.75029635117015	0.0590367278246535	0.0370907624781613	0.0240142779762179
G3BP1	5.77970477602891	6.24805893305043	4.68324297774658	4.81729508672935	4.83550261464468	2.66056382110922	4.93186265749713	4.81829443104597	4.23566924490167	3.5618601030872
GLRX	5.91456404135606	5.46004386855133	6.63848968820116	7.27928464775117	7.25781268769629	7.44626019883368	7.53591584640861	7.65819004627603	8.23442508325908	7.81738652495061
GPX3	0.804188459062464	1.39538382716223	0.353840263182997	1.26300548643105	1.87681305784051	5.81886254094822	3.38451301520661	2.25074802814495	3.23845559453833	3.1217106899635
GRAMD3	2.46735174045284	2.46781887492724	2.45776553633237	2.45110284106141	1.5965169269808	0.305934321257611	1.43581302779566	1.14491338747889	1.10156840082696	0.865880871504869
GRK6	5.6016675632803	6.41059651305453	6.46134234120536	6.23371519860352	6.81256733093336	7.82903940885457	7.60767828288765	7.56420410081447	8.21546329266983	7.87577092796638
GTF2H2C	1.15434966777963	2.13915700444853	1.8914538421327	1.27448789072016	2.07822582155291	1.60749894860665	3.05513841741034	2.81041693877877	3.04262136269976	3.05334774550774
HAVCR2	3.16334976366131	3.34142698164122	4.15701246142053	2.42042178255913	2.35807358270191	1.78938596785683	1.48058212850878	1.71213891661826	1.95035503960318	2.75999717121601
HINT1	8.73324213330853	7.57279635795534	8.7747741470111	8.74283901841033	7.79226149075639	6.82598887695269	7.08609946800481	7.35006353567923	6.21194440955535	6.87035622559184
HK3	4.01542499557198	5.41858661727575	4.82202628962026	5.54237916610538	7.15414118880945	7.46451257270226	8.10990446382593	8.05454056865352	8.75386544611312	7.79215348584235
HMGCS1	5.50112444790176	5.09639620155674	4.02980698057069	5.06551005191259	4.19480661749988	1.56972998503501	3.79001373155176	3.93210255623951	3.98589522923929	2.08957909761843
HRH2	0.903442332608467	2.96976214924016	3.83282163240011	2.07129233364359	3.53018977052147	3.82588931104423	4.65991663921211	4.16995462291476	5.39290956843919	4.10410768358807
HSPA9	7.24632803539289	8.61710816807129	7.6658714135969	7.39722388276606	7.05848017376918	6.13300172306582	6.93344011275885	7.04109152170695	6.95963581960756	5.77906458971309
IL4	0.340832133532206	0	0	1.28587962774323	1.18736193487715	2.00283032193398	3.49774333773551	3.79989543169373	2.73362863910225	0.380868226116287
IPO11	3.87923441273993	5.40803344969107	4.43860539934853	4.40557218839134	3.59262409363379	2.32645758134093	3.61030423781407	3.84042435818201	3.23446912867939	2.50237048393848
IRX2	4.4698246733295	4.39715857377776	4.12672537654113	4.69231227507471	5.24210335900194	3.7143452857665	1.4128964935866	2.40092583602347	3.72399788094534	3.75717403089239
JMY	2.63764336990218	3.50576550606588	3.13848409046242	3.13205961443606	2.15024911120909	0.759504433861652	2.43062396103848	2.33676472016642	2.18326618206677	0.95601591528678
KIAA0825	1.84551239019708	2.94751182379737	2.81196833882356	2.30758857482424	1.63353813680148	2.3666590655934	3.91147935712199	3.21588590756704	5.11358037718741	3.39924149537529
LARS	5.06504955743058	6.28579383543032	5.90736465002539	5.37513390698355	5.0406439801676	2.4438497775264	5.12313289566856	5.23629747494038	4.80499251954934	3.35021934314045
LOC646719	4.0744272161989	2.97417132938434	4.50339408636212	3.79169672631197	2.98860174431197	2.09611672132835	2.95953827964483	2.74450518073277	2.55974297675296	1.65464002434003
MAST4	3.4051111942661	4.58760543019418	3.52557684780038	4.49417532607796	2.88110561909058	0.71867087084784	2.14796064177656	2.70346251933488	1.67246437913967	1.09852874249641
MCTP1	2.3262695549254	5.23512159265216	5.51719824922473	4.01004662189812	5.62707401518191	6.6512122106304	6.9075451379937	6.8813367530762	7.40953588166468	6.74908220785469
MEF2C	6.34772777473705	6.51301107225526	6.47905742198683	4.53054329461053	5.25552466389289	3.16485925024167	4.75067384659128	4.08017590737098	4.27695378748467	3.33109715769995
MOCS2	5.5653215144754	6.38267544802575	5.22544767637437	5.57059737634771	4.82253570345534	3.03506166746431	5.21293428897547	4.89927959153187	4.20950717334206	2.57325263589127
MRPL36	6.48023637409929	5.80880288699626	4.75677705358908	5.90710532715423	5.53101244228603	3.14187779765041	4.41379256001382	4.61690852680808	4.20543979506327	4.02301799884865
MRPS30	6.41475202031576	6.23846894811714	5.35111461748928	5.42942997045696	4.72299188760051	3.76033825704189	4.76770823295416	4.7616631130671	4.38699440895502	3.5307698158313
NDST1	0.565281685229488	2.49875225579798	3.30326761487718	2.79198567603667	3.16015854735865	3.64157405771539	3.64513492901787	3.51105271856893	4.87708339654526	3.09077922299529
NDUFAF2	9.42466862813936	9.82794017423175	8.10485073785271	7.94516193707982	8.05923651188104	6.73315312578999	7.64195591572386	7.24850659710288	6.33339790994473	6.84425029534394
NDUFS4	9.78091963941027	9.11918598746039	8.76097507620347	8.68479041207331	7.93301829742722	5.62210055672603	8.03062065652304	8.03789856922064	7.24466810471055	6.81056174905842
NDUFS6	8.82708804659854	8.82690078401596	8.46119859858716	8.22214007350506	8.78592382679465	7.12756899396816	7.64487840352785	7.7793028819154	7.48425009322149	7.99152110486984
NHP2	8.39913133898067	7.69486001264749	7.41936780427393	7.26855843341963	7.48116051053117	6.53008238073661	6.67993081525602	6.90993155627563	5.72811803112711	6.6789695019627
NOP16	6.47390659365246	6.13052079052939	4.77519982986877	4.41078450319226	5.58634821178426	2.28043475711215	4.75864826292081	5.04876830994154	3.8595877501336	4.09846431177631
NPM1	10.47440536566	11.1832925244735	10.5251041954162	11.0857757396323	9.7842886525922	8.59406566783184	9.56146784082821	9.82497639120099	9.15582372109854	8.50661051934853
NSA2	8.85015348610306	9.34130552240107	8.91470896530987	9.58359485716407	8.35566668465991	6.62590112370549	8.42701749067716	8.55887034018678	8.05081228747749	7.01816047505536
PDE4D	3.34332011152314	3.52692851268875	5.68962047083282	4.57765032702317	6.13609156155154	5.47508619285193	7.30532246575912	7.35559331216232	7.2584753234704	6.67920581263036
PDLIM7	4.12524801392008	6.06123472125457	5.61453485197661	3.38869198796877	5.89059726756718	6.09295620386306	6.26188188620145	6.12332616196735	7.30007535081189	6.69073787373937
PHAX	3.55873732851939	4.51985410106653	3.19431253665084	3.6556198494381	2.77326835979895	1.10406758185481	3.32130749373814	3.12555865223209	2.54694160854262	1.47466032879904
PLAC8L1	2.29527465084344	3.67781988095641	2.40195360361883	2.3677906242885	1.43813117372291	0.875497313182967	1.25434822320558	1.28750968833842	0.745977342599018	0
POLR3G	2.70993620473203	4.38230576182196	2.528973792943	2.65374078909678	2.31883493414267	1.43337434216169	2.65715724839875	2.06160900356856	1.86009355857248	1.064198475434
PRELID2	4.0850376791888	2.95198942648376	3.10780133100804	1.88909059038997	2.57818408781571	0.287438072732515	2.54042459211908	2.56775328975176	1.64869591677278	1.15399059537589
RARS	5.68921460711271	6.48238516645307	5.76775342654853	5.22343777743428	5.4221567564548	2.63884154992407	5.01600801830622	5.15997618594375	4.92486751334953	3.70242162287695
RELL2	3.21394743022642	3.86752129719284	2.06919186548238	1.64556055067717	2.65221167506995	0.558206849955873	1.80490779887112	1.58734463069558	1.49722327305277	0.453400835740394
RGS14	4.06066951376388	3.97262344119685	4.08401439102576	4.8778307951647	5.36689204527045	4.67441986793118	5.6983821282943	5.54459172167458	6.90362448040972	5.50821058767733
ROPN1L	4.19407771296246	4.0561009978647	1.90935662235236	2.62711751259039	3.47516481633939	5.92026183042463	5.17086805357724	4.41420865330021	6.31699760625478	5.69508617044811
RPL26L1	6.70936827149685	5.09437236424609	5.22366014045536	6.27288437143025	5.72305295375977	3.79348605356186	5.37658895982698	5.1775663507743	4.70626290196735	4.83764590210234
SDHAP3	2.66618926806827	3.81195208801003	4.4930433655446	4.02371921548169	3.72929710242159	0.57355474881459	3.36375066971809	3.48706859846306	2.20787236339059	0.488343959029447
SLC12A7	2.10582466344546	3.93240340198315	4.91910476000681	3.58820711620831	3.79817029632805	0.647936637504656	2.55619700432049	2.36628304459987	2.30990067306987	1.07573290529229
SLCO4C1	1.74204268017308	4.12116212498814	3.70540740281295	2.59542304828411	3.78177320816705	3.84972291040918	5.49588134889606	5.29042308393036	6.04274139173944	3.03278270793412
SNHG4	4.30456043018385	4.84638842418938	5.46746241922517	4.50274355313341	3.23734520085235	1.25448400478067	3.70059188876029	3.66625507757042	2.69933137348057	1.1209699813338
SUB1	7.89080131801326	7.88934673215181	6.79233064569053	7.73410346646453	6.55204723804768	5.04782354860118	6.26228258904553	6.16926651658038	7.15392513817264	5.11072602044804
TAF9	7.66884598079934	7.18652518141363	6.43725015946076	6.67063140809428	5.88004519545811	3.82107497599581	5.85056814141381	5.7589496745118	5.46187606139653	3.14926606976904
TARS	7.33995128948318	8.28056237839036	6.68729673611812	6.69486924675864	6.33532826382711	4.72512262738876	6.61049965377264	6.49638673202528	6.14821485328965	4.57758564562139
TCOF1	6.00354356835598	7.03517379945886	6.08916965335692	5.9326958684753	6.32404857661194	2.86149429390545	4.85849356993741	5.1438743348913	5.23826105364556	4.64010224608334
TERT	0.278804923055169	3.33800991368892	2.03698248301422	1.19212304055087	1.77279647489728	0.249718604524925	0.423383646235771	0.68317027206014	0.363417397174394	0.0937480311943364
THBS4	1.45472739556206	0.417605449173023	2.96958902824997	1.85125114005905	4.16033894977798	3.32078346830921	5.40444799745039	5.34629927956853	4.60645975998795	2.03744413799151
TSPAN17	3.46900083326645	3.48428743012999	3.93029644361191	3.18473613598816	4.88335641002498	0.887828072831337	2.85715077824425	3.59822305552787	1.74150685746259	2.08387849440512
UTP15	4.7217727587755	5.29626559131459	4.13815767383207	4.18907364278825	3.47005689735912	1.05022959137686	3.02523005894547	2.93384114014835	3.29696730164651	1.914366074498
VDAC1	5.98989635982456	7.08622089376842	6.48802021014043	6.05716402796125	5.22477018737642	3.99501296673193	5.74500158753621	5.87592920585199	5.07062341212779	4.56331734245387
WNT8A	3.60370555440805	3.3917349237604	3.59359137509559	4.48802385799309	5.00312135985049	3.44071378325177	2.11993419796784	2.25706508330707	3.14810328664239	3.08793410709761
ZBED3	1.88073825974202	2.6441894266152	3.80200742021908	3.17557894006381	2.14384811054649	0.191223272283102	1.93123698816001	1.60726049053713	1.25112083892176	1.37548429910698
ZBED3-AS1	2.21474260101549	2.30934130507297	3.2268011865752	2.07786065907053	2.33015529808036	0.249718604524925	1.7960791591737	1.70291338999618	1.16995660304084	0.783870357961653
ACOT13	5.57449423078036	5.54251900417062	4.4585013255432	5.83575080404749	4.99514274468093	2.32645758134093	4.60663397369033	4.06585412705717	3.62393375844273	3.4038245538419
ADAT2	3.71133019038217	3.1442416938469	4.40113766971323	3.21186406475719	3.20081055480446	0.429165483888357	2.65715724839875	3.11516408426989	1.74150685746259	0.852532122134916
AK022993	1.97502690045987	1.56866160895059	2.29025040238624	1.25143096004065	1.48951967439646	0	0.73189703264101	1.19841145228489	1.11897176493319	0
AK096219	5.51520354538451	5.16742568426059	4.97754897082011	4.78454225323018	4.56427993977861	1.16612837153507	4.15361537505706	3.91622420493035	3.28159474427308	2.50663783155884
ALDH5A1	2.64994655244457	4.04146913661733	3.54860647661012	3.49066561900859	2.71832384022224	0.462523926176668	2.54042459211908	2.07597277831597	1.3129169418811	0.79786662482766
ARG1	5.33326979261002	4.85955612956991	5.26248321960273	7.17936910587252	7.5994681552749	8.70878968264355	9.26601483697238	8.54183190634375	10.1141109179712	8.39457791072893
ARMC12	1.13113380196381	0.821574921575259	2.73876198887398	1.79655107090315	1.77279647489728	0.15086576103721	0.922431218751351	0.545444010426244	0.554607005872038	0.865880871504869
ASCC3	3.34332011152314	4.48165311004774	3.61010554327651	3.5835989277656	3.26415155521023	1.17621716086749	2.99082496688844	3.1697559385047	3.04262136269976	1.84191249575757
ASF1A	4.47329050370339	5.28211015747324	4.29958653044106	4.45434494450267	3.09860441283409	0.704798749754805	3.88257954423231	4.00710146193067	3.05171214213398	1.0525710834083
ATXN1	1.44534629558877	5.1441356006292	4.37076980906008	3.36740289144747	4.17453903259604	4.69122643386161	5.24734605309827	5.14216890177533	5.84450013321482	4.92632482533057
BC033061	5.09310386511324	2.73532506658987	5.11117371332253	5.8196754693695	4.33063629715959	2.12244396522654	3.92571502991309	3.99770131025664	3.5098268930066	1.53439791579327
BPHL	3.42910516084191	3.46248476158294	3.25857429507628	3.03413359091304	3.05150678434332	0.360041455321468	1.91501867953527	2.56775328975176	1.76380578548266	1.66231077211428
BTN3A2	4.52986125272331	5.87278019677933	5.48771192400217	5.91950030338008	5.2819984104667	2.8234847952397	4.45223210601176	5.1438743348913	4.80901902808805	3.63385204679526
BYSL	4.36551299285083	4.7102915293469	3.50806012006988	3.2414197610266	3.48785604871226	1.20606700605789	2.63257179573725	3.26686068053618	1.37217444880433	2.46776953413477
C6orf62	7.82303536178448	7.78639592818703	7.4797742488902	7.3219282347795	6.49283735051746	4.53535851429532	6.71284603779782	6.6087058997367	7.02571511877119	5.2082710197299
CCDC170	0.0990435688686346	0.16336473226847	1.32515903499384	0.546223442819901	1.41705205267082	1.1457366404944	2.47555189062445	1.99514127502455	2.97732958284396	1.75848761773154
CENPW	7.80778821733549	7.74248506481679	6.3048729827448	6.43034626498583	6.95053197954159	5.75298401657588	6.59021498706619	5.93375774972774	5.8697782608554	5.77509031550918
CEP57L1	4.11936118426316	4.79995240007094	4.51805318493191	3.86188201295032	4.13957777524445	2.06930009626118	3.70295536949758	3.79121599152156	3.25822434762819	2.53616097973225
CITED2	5.6902077583068	4.82701826991519	5.86957008710041	5.24256467891173	6.5697643975536	5.40442869138718	7.95306832797505	7.90819145616226	7.07976345518587	6.48066091362919
COQ3	4.76953937283989	3.87461417470824	3.22322725591913	3.09368309516552	3.5129084152799	1.27340481692404	3.14826833247348	3.03288218612384	2.18326618206677	1.97721720078096
COX7A2	7.38557556644751	5.81557552932961	6.42757714155452	7.14654908892112	6.54538474743076	5.85816788703825	5.41096813592167	5.54781579356964	4.95546279206103	6.00588657592021
CRISP2	2.20921053247412	1.28614289476854	0.300570728137013	3.20587956565473	3.03084170244852	2.57545722113544	4.90131560207486	4.26861053132989	6.72193877363037	2.64081470758312
DQ595963	2.66214570104374	2.9385147109555	2.47589980382313	2.53941523832211	2.60172834207632	1.68726606458533	0	1.97228698392528	0	0
E2F3	5.63815005219131	6.09957657820905	5.68508098206149	5.50874481290623	4.60212682070481	2.73069639616402	4.86800301395742	4.57706909327375	5.09830667607714	3.6377481820696
ECI2	6.03476350155541	5.57626431485042	5.9206657020042	6.1450143456922	5.03805755618233	1.82188041436273	4.26497799495372	4.47914481538845	3.34951684169055	3.90027086601796
EPB41L2	3.78197220238091	6.13495803101325	4.86852491878272	2.83139045044146	3.65697039638209	0.324196434950299	3.78778876213267	3.46813465756445	2.48788677577505	1.80773643484934
EPM2A	3.03476961707566	3.52091355059311	3.89029136913248	3.50535852181046	3.18219032076007	0.81221129113175	2.95557930273475	3.18640076148102	2.40518760683084	1.51758093598054
FAM46A	3.38071141693461	2.90657547066735	5.88265624859569	4.61425890995815	6.26444529199206	7.60393847390207	8.64833840335418	8.68098903146381	7.91076182944815	7.42022255756628
FBXO9	5.01519679555536	4.86787343300206	4.72427612907684	4.46816102482679	5.13160448738581	5.56565541711698	6.44951322411145	6.47486803045568	6.56094633900521	5.24704543894261
FOXO3	2.90048010452681	4.18531814908873	3.2620618303738	2.99649396794331	4.39807797850217	4.22744624547548	4.56046015133285	4.33729555620206	6.1613979546273	5.2115423228273
GLO1	4.9952453677008	6.48199819849012	6.13838727874154	6.03708062447537	5.13644876803058	3.56493626643168	4.79455169090228	4.85727770320296	4.07775938850964	4.01255365276487
GSTA4	1.62227334247013	1.55695162539188	1.90935662235236	2.75557704206976	2.07822582155291	0.324196434950299	1.16116259072536	1.21148164398906	0.475749409389249	0.435606681988847
GTF2H5	2.76376173642252	2.27401448765319	2.71351044494152	3.23849129009084	2.83018899762609	0.395017423543386	2.12699201657103	2.03244517491899	2.09807567914515	1.56745497125273
GTF3C6	8.25371242076773	9.10800718839794	7.44375794371985	7.56455436447171	7.15274716235208	4.95051837999807	6.69485050878584	6.54946331167492	5.98399963744323	5.7122774774537
HCG11	2.37649236233813	3.79709675099281	2.91303485279586	2.10383893996553	2.29013919761325	0.81221129113175	2.49204558645572	2.34271689971116	1.28234973530756	1.0525710834083
HDAC2	6.70789795595095	7.45056055421386	6.01721297331829	6.7068371549518	5.38124811214786	3.88398170005345	5.77395397168881	5.78868701037331	5.77826989900727	4.12923318800723
HIST1H2AC	5.1198861245769	5.8567514248099	5.66084633821331	6.96579834482971	5.12186685292767	7.49026542262958	7.10967193203964	5.79954712555398	7.02456128540092	6.67470927760628
HIST1H2BB	2.43453921270988	0.223860380926427	3.12322427804147	1.61878447495722	3.38848033807492	0	1.0907122774629	0	0.333912489294896	1.76562693231986
HIST1H2BF	4.19127442454115	3.09245565466584	3.17963491524639	2.88855026095929	3.05150678434332	1.54658469802168	3.56164741514856	2.06160900356856	1.18655885963426	2.34921681257214
HIST1H2BG	4.05142428116455	2.81614035784086	3.61829227652236	3.35122733789986	3.34728798370499	3.14957902952217	2.48107076745608	1.39452953099149	2.14979118351513	2.59746098988507
HIST1H2BN	3.13445374736895	4.63292781204326	4.41999316377979	2.75557704206976	3.67705817755411	6.09195733820531	4.85211893833192	4.24814377820884	5.03210087081756	6.59829369581389
HIST1H3B	4.24768051834354	2.86444354505742	2.64036017380262	3.76955191987455	3.53997267777148	1.29208069321045	3.04399531582554	2.0250611617013	1.92089091321382	2.68290354205358
HIST1H3C	5.22161724362648	4.47855288176926	4.07611105523548	4.12074149602308	3.90801056966329	3.59344893910911	4.01020939657739	2.75346935248594	2.03530033009543	3.09645267749135
HIST1H3I	4.0042879756674	2.20065479176752	2.03698248301422	2.79597493998437	2.48503867489057	0.511158482257308	2.61761687245536	1.80128781595473	1.71885784934936	1.26898395749972
HIST1H4C	2.87624931112793	1.03919778549789	1.6678179148881	2.37847158084941	2.77326835979895	4.63015087235952	5.25622464499454	4.11363094681472	3.82554172095877	5.05062226333723
HMGN3	8.21136184761485	8.47888819670664	8.71471702110518	8.62528910209043	6.95190665435452	3.64883748054792	6.54152452241439	6.32395158740778	5.88702260809503	4.90385220980111
HS3ST5	0.494275526162528	1.49693210378714	0.430228873524886	1.6006536230817	2.93400093588714	2.89852803995873	4.38317057994298	4.4282717466393	5.55112301784562	3.07074456807463
HSF2	3.99627999361871	4.715567904708	4.4870951540244	4.2499593542009	3.38848033807492	3.15723936973363	3.5139866817776	3.47085476748467	3.44575629743571	0.980767260653831
HSP90AB1	9.78945988146139	12.0818960082087	10.5765611519153	10.0341765898792	9.91055111518174	7.76457523409798	9.18262948710722	9.47608831824241	8.72138739281372	8.62603320764792
[truncated: 427 more rows]
