# Supplementary material for: Bioinformatics analysis and identification of hub genes and immune-related molecular mechanisms in chronic myeloid leukemia
Source: PeerJ. 2022 Jan 18;10:e12616. doi: 10.7717/peerj.12616 (PMC8781323; doi:10.7717/peerj.12616)
Supplement: Supplemental Information 6 [file peerj-10-12616-s006.txt]

CML-CP10	CML-CP6	CML-CP7	CML-CP8	CML-CP9	Ctrl1	Ctrl2	Ctrl3	Ctrl4	Ctrl5
AB075489	0	0.616282945415321	0.524649938143104	0.629376730267855	0.202966327052667	1.4390159180422	1.46381372568073	1.37514356421378	1.65949896574952	1.77326290801218
ACAP3	2.16865516439788	3.49501824393134	3.68745835211678	3.97876373355168	2.24579869711949	4.5048982888657	4.31590030040674	4.36475671084837	4.47282121514417	4.29159003679777
ACOT11	1.24492972344023	2.93159454672024	2.76681203226513	2.33989564941586	2.55276400078264	0.943801585587471	0.724472984527261	1.12067047826063	0.44344185352991	0.584408051930728
ACP6	3.96623007761682	3.37268543012216	3.52943521847735	3.99063005011258	3.36909138568785	2.07224363552811	2.80407740434717	2.38475037962263	2.3467604078089	2.28213190942563
ADAM15	4.69736930374025	4.69120464279769	4.88507454250403	4.78059458026417	4.58163651836969	3.68298760556052	3.44597786797488	3.34654989693582	3.39723938132703	3.44752847159442
ADAMTSL4	1.96841057230578	2.9516094318821	2.19919040351861	3.02426612797653	1.76562693231986	3.82248340253974	3.63238643449212	3.34257837806131	3.61867331590631	3.92294565482966
ADAR	4.35504756635351	5.64959324812303	5.70740685593406	6.5501617204323	4.72587444187564	6.66081437428161	7.12573004363245	6.742366499931	6.37715310594329	7.07769274861425
ADC	0.0665973377287464	0.376774371901832	0.143295286717776	0.273028301873141	0.0476353639121556	1.88333840819153	2.13858133854243	2.17742039118952	2.04816263803253	1.79528184292326
AF508906	3.33661255960858	1.66644572301399	1.04623520143537	3.59313199700545	1.20739901282813	0	0	0.257911781327671	0.238691893577774	0
AGMAT	0.249718604524925	1.50245626079486	0.701814503879609	0.392330966405749	0.470978188281968	1.85111316082382	2.30513657894388	2.43037047069344	1.98399385879798	2.41605604882275
AGRN	0.0881303703967951	0.554805033812414	1.03157075517945	0.448475698618018	0.30449504396661	1.56356738029085	1.78199891250517	1.27867134040838	1.7831645363277	1.43752314890876
AGTRAP	6.36514233522967	7.11722310400958	6.9543417621679	7.23746566466397	7.00671950170699	5.93216835951616	6.1075272943298	5.67793215389166	5.94685321045961	5.95439502333424
AHCYL1	3.25567099168203	4.90850131782994	4.92925602241115	4.76823911976878	3.94340741752118	5.43341055886869	5.46760957347364	5.40076405355027	5.24938073289326	5.67004940161464
AHDC1	0.412192485359107	2.05481020700022	1.59733692670833	1.48385232206699	0.865880871504869	3.24002960327016	3.47937851315357	3.46087939805453	3.26462178633414	3.52534000026805
AIDA	1.22562921925209	3.66709004861431	3.53464462553688	3.35319814150471	1.77980043898402	4.93845275723972	5.33096202339592	5.12829464918629	5.00338439761781	5.30887116805859
AIM2	0.759504433861652	2.08411770962322	1.33605663481807	4.06209961466935	1.82150416240433	6.26384316819089	5.4987100454864	5.27824769374925	5.01030433330947	5.56101536198086
AK023457	0	2.13401547559252	1.91750877230016	1.87040604461145	1.18627230931704	2.92101543130712	3.46462916436913	3.41622884145162	3.05752116461957	3.46823519592923
AK025140	1.27340481692404	2.58723376727765	2.62748398877769	3.13533216618961	1.0290313331406	3.4045000146257	3.87199287033649	3.43500146286515	3.90025133948236	4.19136869828517
AK056486	0.287438072732515	1.84825832669064	1.77511675854805	1.10156840082696	0.53922123304103	0	0.0403464334979306	0.188804815797073	0	0.178143853089677
AK056657	1.29208069321045	3.66950900909404	3.49777746242192	4.38339845055534	1.80773643484934	4.86100487929553	5.05388448525321	4.90412491103549	4.78808557430147	4.85768293485881
AK094916	0.395017423543386	0.0602323214651197	0.222903208982784	0.209461052567978	0.741047929205543	1.23769897948807	1.22215824651513	1.95615798111938	1.7282632118921	1.66979451867768
AK124970	0.799213997557699	1.76926437260085	1.70291338999618	2.00753727222251	0.865880871504869	2.87367743778599	3.17862688362847	3.0382014288658	2.85715994168019	2.43019719116464
AK125078	0.305934321257611	0.25320437875139	0.273634939680477	1.41507305102852	0.0937480311943364	3.71616744732022	3.49397859713741	2.28894016469217	3.91507607360226	2.43721612098663
AK125759	1.95675238601022	4.03480962195501	4.31324710890804	3.92536030856708	1.7295717297883	5.23645946910164	5.5511367424336	5.83318139041296	5.39660833168348	5.21703954988443
AK5	0.511158482257308	0.596080001402546	0.756343715583852	0.954223834398683	0.505503181154857	4.34439561317628	4.4604349830253	4.53277439967235	4.56186419122781	3.0680194327869
AKIRIN1	3.63610239132274	5.4732144000115	5.0137560125021	6.03129772178169	3.72640320633634	5.96704360358226	6.39252138139959	6.12207538803468	5.9444466180915	6.55898816850008
AKT3	2.50915963997837	4.35037763987959	3.98823950820703	3.18575202315778	3.19493516520545	5.92250876827605	6.15193471976748	6.6234235595354	5.70812828077995	5.09142004417641
ALDH4A1	3.31165968058077	4.04042751795163	4.58587846286044	3.83873160104509	3.2846396093331	1.7498794824811	2.19328376790825	1.8923870072038	1.97458938187225	2.15166225480337
ALDH9A1	2.27575068428776	4.17760625849984	4.43664426913232	4.27501441634023	2.83657322397596	5.23957474064	5.3481400541558	5.24778026898742	5.16300844548238	5.38978887505928
AMIGO1	0	0.512314337880385	0.248492057692028	0.10852857876506	0.202966327052667	2.64844193097494	2.66906742092493	2.98314160849377	2.77286198916694	2.64549207106252
AMY2B	0.704798749754805	2.92351019191393	2.73548496175433	3.52296034749148	0.96844466758579	4.74887411928208	4.93720170747246	4.75223566538539	4.69237053654214	4.67231466081618
ANGEL2	2.32645758134093	3.43372577092549	3.1596760803268	3.3823151853379	1.88188297445818	4.91266232319643	5.08555960505006	4.67853133055427	4.44925014961543	4.12771416755063
ANKRD13C	1.22562921925209	2.84863705089341	2.68951799802886	2.5787345361065	1.63137999214353	3.99952751196435	4.44361057871919	4.32505212895772	4.02393791897057	3.83267426769073
ANKRD20A12P	0.52701236359513	0.512314337880385	0.143295286717776	0.241594757126854	0	1.49570347921341	0.422586998816565	2.22996409429766	1.52423063698374	1.0180164689958
ARHGAP30	7.40315397555108	7.85645421060411	7.74614520819016	9.11717224673223	7.82477505011461	9.03834142131285	8.89726487046911	9.0259552874315	8.61602227539696	9.55373463235184
ARHGEF10L	0.0447380365819034	0.596080001402546	0.606086246348723	1.34284991810085	0.588365248278496	3.28494992578846	3.07562042318138	3.52886591793178	3.09272071642515	3.82734125568795
ARHGEF19	0.287438072732515	2.22891420660709	2.33676472016642	2.1582330321884	1.66231077211428	3.75732183001077	3.82079380994066	3.79611146136619	3.35799506576225	3.92544363899368
ARID1A	3.09478659642329	4.91565142057591	4.85727770320296	5.41773228889879	4.14574367213916	6.01873188472092	6.23955798860921	6.40087840144161	5.94143272124267	5.96232346765463
ARID4B	4.98965944761061	5.7823599660168	5.59033728546226	6.59593535917775	5.2527727552344	7.15095736729422	6.93493622990398	7.11953603039985	6.70283210548974	6.46767529683178
ATAD3B	2.31736971999095	3.61533183175008	3.24478049897183	2.7392664093735	2.33488898480664	4.17466662109161	4.28684870438924	4.02398634186392	3.85227538666677	3.98173494852636
ATG4C	1.09345951356732	4.41523466202962	4.32682365105385	3.96919990230124	2.67912762171534	5.33100968819082	4.8646244971262	5.13059971527846	5.07223664229297	5.18508244127504
ATP1A1	3.65064763676408	5.55136588375381	5.71316180311499	5.11466519315198	4.38241429560922	6.40464341823931	6.60119397833128	6.45476446185366	6.45783204074485	6.77660126586887
ATP1A1OS	0.633363895445352	2.26774890312229	2.23162918646237	1.97922944462099	1.40321543383451	3.040144802017	2.88938134823505	3.24807914301682	2.79440273229482	2.84867146993216
ATP2B4	2.25686081511243	4.46482100985651	4.63278420098512	4.60182532818471	3.57614275454176	5.99619229410116	5.93836312111838	5.89414665998566	5.41584565028905	5.77972599892333
ATP6V0B	5.99768172471013	5.51483851631122	5.51260857386945	6.0410306173136	5.88448038318866	4.01899695385205	4.58329021137482	4.32102090351432	4.51722010771939	4.79622801681598
ATP8B2	0.618642449977383	2.16177230268989	2.07597277831597	1.56228004509322	0.918074008363897	5.1218320776201	5.53710655731519	5.40648238319981	5.22579239689326	5.49022610862609
ATXN7L2	0.287438072732515	1.35396012081777	1.37142397812703	1.23524918192053	0.53922123304103	2.8302542876828	2.88938134823505	2.87730942826266	2.77286198916694	2.86437905264352
AUNIP	2.59062365274589	3.59511547053026	3.57059309929967	3.06524179929856	2.33488898480664	0.0763249114262789	0.360203974343874	0.417450981142275	0.269781858554453	0.532918082024768
AX747161	0	1.00136318897342	0.908558499495496	1.98872723679456	0.696915450241536	2.57799411537396	2.47666128200927	2.26395932292189	2.17674945419731	2.72793946547102
AX747205	2.33098013434653	2.80089170176723	2.60289602248722	2.8580300317945	1.7295717297883	4.08283162564233	3.90240959993048	3.83902979689378	3.89776567220696	4.42996575400395
B3GALNT2	0.429165483888357	2.01731822528092	2.13889666187872	2.11552097329512	1.20739901282813	2.99169724251079	3.31643436601605	3.42752170143906	3.13975919968561	3.24643877424461
B3GALT2	0	0.0894309887999811	0.0298203241308835	0	0	0.923283014725236	1.29065887855015	1.37514356421378	1.73941188986183	2.58357597901004
B4GALT2	1.3732534932684	3.28074561577875	2.90194662110401	1.97922944462099	2.94431680926653	0.600387765108695	1.32372690410675	1.2105753384627	0.945094378418248	1.21055889403999
B4GALT3	4.16675744125809	3.46190918677388	3.51895963073699	3.93276004495684	2.7164493451869	4.49450434789338	4.55397874941335	4.67221590178789	4.42873525952766	4.82192966109397
BAI2	0.0225424274029441	0.0602323214651197	0	0.0370907624781613	0.0240142779762179	1.04223279385465	1.30728763331713	1.2105753384627	0.824642164249802	0.999168246887839
BATF3	1.6943036015591	3.04026174016751	2.2882420001659	3.61476208311873	3.08793410709761	4.08051706509409	3.44972746719713	4.0412418812214	3.38309192829207	4.20582584329919
BC016972	4.18934903092944	4.05345148831803	4.04957033281783	5.27850487505905	4.40201834448166	1.66591742131403	2.14784366428341	2.15041304139497	1.7282632118921	2.49217110125816
BC021024	3.62877440448817	1.75110689694954	1.73946672745287	4.18905463152675	3.32144017185042	0	1.32372690410675	1.82566629726398	0.865920455868864	1.71669884001081
BC023516	2.39285088857255	4.52483335161172	4.62303524715938	4.77236937488088	3.226323337448	5.48856981350684	5.90050664752136	5.72369248874202	5.0897651601018	5.41933234664602
BC023568	1.88475278224676	1.63708410462507	0.986661275087797	0.528797120448177	0.726486592056749	2.796807116529	2.81574692484617	2.67107858187976	2.61838854683687	3.58343725352129
BC030750	1.97997530535149	3.3962444226605	1.28750968833842	4.30002514192581	3.50540599231501	1.02307648674034	1.56408097909938	1.29520471745355	1.10878774139858	0.901046442810088
BC036594	0.15086576103721	1.0166442881359	0.842881547033808	0.420676435278508	0.380868226116287	2.38891959881354	2.73200573327371	2.9205782976628	2.40393101745652	2.23457768672675
BC038201	0.633363895445352	1.35396012081777	1.29980043327903	1.21920097041621	0.0937480311943364	2.10904605830674	2.14784366428341	2.95219906331003	2.20918812273321	2.47180750617484
BC039493	0.324196434950299	0	0.222903208982784	1.0112559173674	0.741047929205543	2.09993309138765	1.67073916367379	2.63905445323382	0.646596023257642	2.19371555946091
BC040684	2.86773297947608	2.55095866953008	3.93210255623951	1.96004419429069	2.88981795476725	0	0.15502763561533	0.447345957649701	0.141187864058663	0
BC041646	3.99358737919575	3.98906108831181	3.36662979019025	5.13191222070498	4.37543112265449	5.45947357445982	5.53534315149059	5.26361959311945	5.26392996405091	5.58095845060468
BC047723	0.746021255029183	2.03993012744054	1.56714998693938	1.23524918192053	1.32804727374622	3.51489712293152	4.03061492529132	4.26756340276862	3.45248137061944	4.06792027694712
BC049825	4.07402751078549	2.81407064884002	4.05320487058088	2.62209946221061	4.05104446453655	0	0.261260190954346	0	0	0.275345191568783
BC063600	2.82988966150498	4.25050930695069	4.12230746725439	3.49657277996351	2.57731567623235	4.799006912692	4.83339181057666	4.87417434138443	4.36537996230484	4.56746226392698
BC069257	0.603769234983119	0.655859400472843	0.393168635080931	0.554607005872038	0.0708759263329568	1.58984362787044	2.5553368222853	1.85941232421817	2.09231066419234	1.35097344220713
BC070363	0.971312781507516	3.3027282281849	3.26372698338012	3.00098872579988	2.92850032962351	4.79336483704404	3.03626191687174	5.00932983633132	4.66339703908753	5.21703954988443
BCL2L15	3.33661255960858	5.09281390567921	4.48991243842124	4.74740859411231	3.68746310329465	1.25422244286374	1.3399809606357	1.48010165827958	1.31660050082714	1.24296440284727
BCL9	0.171185630648677	1.29251317937856	1.22443448774805	1.91093428214787	0.160265991458922	2.67322974629255	2.4692915534254	2.97803038491007	3.01686717663742	2.55804584113794
BNIPL	0.825092536308412	0.768463967075909	0.273634939680477	1.58750296262027	0.505503181154857	2.26394152857075	1.50764136156667	2.06621818976319	1.28651370361283	2.6148661558899
BROX	3.37434671149368	4.18269566592024	4.02571999152688	4.85388426715954	2.1288648073029	5.17378436919114	5.49599269550181	5.32126258538287	5.00915331321767	5.28378092312457
BX538249	1.2158812691124	3.08806044226437	2.45687699633845	2.27926880823718	1.50909835912714	5.1218320776201	5.39167371601818	5.12483012982841	5.38954885203355	5.52110860818581
C1orf106	0.837859787074906	1.48058212850878	2.0688087669631	2.08927328229791	0.769736975381367	0	0.226711257316895	0.0785109490816199	0.269781858554453	0.10950280115549
C1orf109	0.850515043364945	3.20939260672501	3.26686068053618	2.8318839200673	1.14306748487955	4.36165493566128	4.50436383324493	4.54319401858799	4.38325954287257	4.15776943989005
C1orf115	0	0.675247808388403	0.545444010426244	0.528797120448177	0.783870357961653	3.00151778352777	2.29683375379254	2.62604307575889	3.05752116461957	3.17685716196139
C1orf131	1.65155403876684	3.86157653396505	3.78248401850971	3.61169185491337	2.10091317048501	5.04675373389302	4.50075375450557	4.70970032402626	4.84467397175677	4.676769517428
C1orf145	0	0.303909366768115	0.170322296350341	0.0732517980427592	0	1.67821533819516	1.75800542982129	1.71941674820376	1.37495475398817	1.49246665502789
C1orf159	0.603769234983119	2.87821784950697	2.72184799831458	2.51443223651028	1.68508129967242	4.02623078500342	3.96138427693647	4.41856900413008	3.76768299395518	4.03128098403078
C1orf172	0	0	0.143295286717776	0	0	1.61564984611582	0.261260190954346	1.3595062211788	1.47171817868065	0.584408051930728
C1orf174	1.4417621080991	3.45631637719252	3.31911776138736	3.01500018697116	1.37548429910698	4.22373442177778	4.74155051932535	4.5152393722536	3.84970559537066	4.17466687948939
C1orf177	0	0.25320437875139	0.438340309129131	0.303791548801298	0.264736782829354	2.96684938158569	3.54043355879029	3.07217611379201	3.06196836232778	2.83279098405723
C1orf198	0.377635429295249	1.95522764015198	1.4396592738897	0.273028301873141	0.18177413201333	2.35101417168804	2.90585315479516	2.55916552652789	2.8825239255537	2.15166225480337
C1orf204	0.15086576103721	1.22833222559333	0.842881547033808	1.63666320933685	0.343186955104386	1.88333840819153	2.43943030050538	2.22133863105206	2.31730245259168	2.58357597901004
C1orf21	0.603769234983119	2.58210711981088	2.09019495294838	1.34284991810085	1.01711584100467	4.787700609771	4.74155051932535	4.45213194999417	4.0352905283161	3.60229447905514
C1orf226	1.43337434216169	2.38425180470454	2.11822548007108	2.74488223407153	1.58370372705392	0.183736899080686	0.452795275570252	0.152968970745529	0.206917158468063	0.243666866633964
C1orf228	7.30772064763431	7.85671958479955	7.64123529319442	6.89259922027934	7.40014936653315	5.75119495018645	5.0427559587502	4.91753593907602	5.55406713229035	5.10360369520537
C1orf233	0.542693917474933	2.37242206915072	2.81470580992567	1.8180902733827	3.0357385791738	1.07979881058588	0.482383978750474	1.13910525159635	0.62271204309953	0.584408051930728
C1orf27	4.48754651513996	5.04703670752132	5.08827499164503	5.98577935222016	3.77497260729223	6.54513744264637	6.36895270411203	6.13992034724374	6.38560449528383	5.77211297497805
CABC1	0	1.38961005735439	0.545444010426244	0.894844053761834	0.116263179501305	2.11810182314519	2.07202456895388	2.08535736947896	0.964227104795762	1.2902474518078
CALML6	0	0	0.322643146966418	0.273028301873141	0	1.80699494520962	1.69621563092155	1.56436195563641	1.96512319763763	0.558892765235698
CAMK2N1	0.0447380365819034	0.35289261730502	0.115752279393455	0.363417397174394	0.264736782829354	2.95678915697126	2.88384868706762	2.45265071311062	2.20918812273321	2.80049577719987
CAMSAP2	0.0447380365819034	0.376774371901832	0.415931259015479	0.448475698618018	0.202966327052667	2.31208588066122	1.60500736672158	2.02716084748459	1.88707091729978	1.76212612181605
CAPN2	1.24492972344023	3.72172510590117	3.40695680017866	3.2184121892138	2.22523087234624	6.58364678739442	6.98714972098788	6.71804717063075	6.6384089675995	6.83854872363619
CC2D1B	1.71521255081588	3.63279170579096	3.48168420948287	3.78250499921156	2.27110286526963	4.30924490472247	4.55745822681274	4.50461513444203	4.23557494988454	4.69737887482421
CCBL2	4.21036551849578	5.56961232366325	5.5714525949708	5.88257160539086	4.68221157038205	6.3359602922207	6.48632280379027	6.41513082706264	6.38027253867071	5.97141785658042
CCNL2	3.61586017489536	5.51147152582794	5.42134078836471	5.77140774718177	3.39003146834787	7.02902717162415	7.1446489586531	6.94651650702417	7.0060648998246	7.01251622612239
CD160	0.0881303703967951	0.303909366768115	1.11740155084303	0.723398959646231	0.588365248278496	5.17595414113183	6.75798257187549	6.36265921385427	5.29637491050789	6.1346762918421
CD1A	0	0	0	0.14296332020002	0.160265991458922	2.22255634369529	1.18664833735027	0.900627757788773	1.15946973797357	1.65782623272311
CD1C	0.210986418539197	0.533716111315591	0.143295286717776	0.91491009936076	0.879107241067987	4.1171116874147	3.70634412064306	4.05586983346025	3.36521025739821	4.64832027361245
CD1D	0.360041455321468	1.69522167561951	1.82699256648294	2.13275783411784	1.98946540794578	5.98571700739903	5.44712248676199	5.27512556281051	5.67802483833328	5.88422106606253
CD2	0.676647819579576	1.37782435625079	2.26335459884462	2.39807716461071	1.65464002434003	7.56145067232579	8.08633961406386	7.72783166718198	7.89175362982507	8.24589429585703
CD244	3.37215416675302	5.03019474939267	5.20478188570385	4.03485237459887	3.77497260729223	5.83802366159225	6.36051226666222	6.30871593386151	5.62941255305494	6.16458836317972
CD247	2.7811453716855	3.80988553440401	4.59213809797065	4.66390919700576	3.23663611842789	9.9363264657577	10.3071304401601	10.0504050725882	9.7780231220832	9.21553125520985
CD34	2.06930009626118	3.91147935712199	3.18308712436485	2.19971684484761	2.18851614955424	0.436308428621598	0.327970851680876	0.764766750582956	0.523014106156414	0.178143853089677
CD48	5.71585849749602	5.17086805357724	5.58783356365156	5.78986116758217	5.20367869781636	7.65347288574842	7.75338965303674	7.62959713444103	7.94794732841286	8.11796574691189
CD52	3.33661255960858	4.32605116445019	3.04388450363908	3.83610325449883	4.43821265396386	6.82362906744481	6.56145792363155	7.23356727046052	6.88892565901659	8.08175149515805
CD53	8.19210895829456	6.89416271434307	7.06424093166058	8.72893386199257	8.38765350755347	8.9939887916747	9.37550828919547	9.22669625202996	9.07164510329966	9.2366806515257
CD84	2.14829936990872	3.87001446526303	3.70835451058372	2.62818940059518	2.25597368478625	4.96629967622319	4.95181799557602	4.94922272929608	4.79878309258707	4.79212767743198
CDA	9.11313830263153	7.94422994390482	7.93589491920515	9.01970541163179	9.39876049686891	4.98745553162467	4.6253415181489	5.00053488386358	4.78405346600106	5.71694557025142
CDC20	3.89776550961883	3.80549317232374	4.26234393740329	3.44920031973286	3.61223316745352	0.217834387766288	0.674076848906219	0.257911781327671	1.56239748773204	0.366408949814576
CDC42SE1	5.74580431416542	7.00605730575447	6.53101005717906	7.8612081791614	5.96770344783914	8.25701360800664	8.30922100268429	8.3200861206173	8.10744099424809	8.6881541524586
CDCA8	4.79961703352018	4.91156998775343	4.67231646105552	4.77374350311251	4.62447982401796	2.18857159670863	1.64480470929961	1.22790303043267	1.84640191498644	1.6934372877552
CDK11B	6.08360645295918	6.86121176276006	6.46705567159567	7.64848908522307	6.23018457192769	8.06051681679886	7.80808841873638	7.7876632000032	7.4039143795744	7.43538583352783
CDKN2C	2.70305112094755	3.63279170579096	3.87779759374088	3.03347293657051	2.68666960558662	1.53680366319204	2.18430952333077	1.91395872480196	1.92662483841424	1.79528184292326
CEP104	1.33773929430243	4.14494959067744	3.8085229673387	4.20340179765356	3.03868840664609	5.11393190634457	5.10471187042823	4.82378212942579	4.79076739945988	4.89384765326291
CEP350	2.97853361741528	3.97543984970363	4.06225135653668	4.51411088322847	3.21332782193567	4.90614202703348	4.99223007223735	4.87966635131917	4.62484006014464	4.53019983106311
CEPT1	1.39932694189021	4.62793501625787	4.31021267010996	4.66687039936418	2.10654698991615	5.65880388949448	5.53180986040711	5.69594394802063	5.24449819981399	5.9537833344483
CHI3L1	6.96541168751555	8.07120739229328	6.00633110566201	8.99672150009676	7.20667621838685	1.04223279385465	2.45443818502095	2.15947178311442	1.15946973797357	0.634123489665352
CHI3L2	0.0665973377287464	0.376774371901832	1.01675571840077	0.502517070873455	0.202966327052667	3.61104323732633	3.61912810480598	3.4200029584341	3.64854968033252	4.2523329489258
CHIT1	1.79594367192605	3.71705551566584	2.56775328975176	4.7627136548289	3.42652396980262	0.436308428621598	0.117804350902165	0.788317439199003	0.330021259478229	0.395529494681986
CITED4	5.56133165309669	5.40952176067944	5.9528543710273	6.48998781295438	6.08791788096423	2.72749254748166	2.64963776457374	2.47459209740763	2.24873692981849	2.65154000367321
CKS1B	5.60819495649237	5.70841559299355	5.68239560455558	5.12331447971653	5.49592124369427	4.06421032663005	3.47937851315357	3.57360311155325	3.30645236028406	4.25630707788569
CLCC1	2.54463749645861	4.13448146893261	4.08905535581359	3.75215449876642	2.25089516115763	4.73127671242227	4.59179910066788	4.50816524732278	4.27633144621814	4.34854263444138
CLCN6	2.61678720604578	2.12699201657103	2.44031830435317	2.63425374000911	1.70749800973506	3.38587534147686	3.35693258964884	3.45353294575104	3.20555215377242	3.59603608393382
CLK2	2.1328417973064	5.42392067157256	5.6034110092519	5.69876045396222	3.26462194183011	6.70204998917552	6.65618391166423	6.5177593114292	6.68095313772386	6.59709136069768
CLSPN	2.79430572494141	4.91768781519612	4.62913605903856	5.09060875634166	3.90996884582781	2.02487978727633	2.34594872897281	2.17742039118952	2.1435645996251	1.84890231943196
CLSTN1	1.60002384357575	4.20287563398893	4.23059604597655	3.8544019107376	2.64081470758312	6.20980357876738	6.47854362776603	6.32138341113628	5.98423688281627	6.0958380621623
CMPK1	3.03228725520861	5.76380169712102	5.50599336945332	5.08065069054257	3.37610523818006	7.21196935789151	7.2093919338058	7.0217143697309	7.13433606950944	6.9786391290771
CNN3	0	1.42440026251274	0.625746801996711	0.209461052567978	0.0476353639121556	2.38141776920837	1.22215824651513	1.48010165827958	1.53706543852297	1.42345398319927
COG2	0.799213997557699	4.60915636402047	4.65806611324088	4.00474198462461	2.83995921411459	5.60022733372975	5.63997153625802	5.56912203888365	5.54297494320899	5.36791623766422
COL9A2	4.10208078784446	5.56896462332104	5.56764581085149	5.04011650967831	3.41975156725257	3.26470481418045	3.54744954785591	3.4200029584341	3.33613042367336	3.24243733045421
COX20	4.03436800843205	5.91416746914493	5.46360523381624	5.60460894241434	4.0597829962167	6.67507451046063	6.65658953224147	6.4789371867611	6.42368286526986	6.63574028575873
CR2	0	0.25320437875139	0.170322296350341	0.209461052567978	0.223851724571631	3.81136029974705	3.56829509168645	3.22237423073791	3.17713619863907	3.66641886295764
CROCC	3.07605004778153	2.40762419081072	2.73095361467914	3.00567434906424	2.7987932054793	5.05620776409361	4.82763977449255	4.76267639909693	4.71654862454161	4.59125541696348
CROCCP3	0.210986418539197	2.31795402460063	1.73946672745287	1.86009355857248	0.39934610556242	4.69391121805017	5.00375366575239	4.79209734400125	4.26865655567033	4.77975626971619
CRYZ	0.305934321257611	2.52981303229512	2.68951799802886	2.78359258202123	1.14306748487955	4.34632354377397	4.64346275436042	4.6337315118492	4.41663212457303	5.11677864424059
CSDE1	6.64940276309345	7.65864189294993	7.68874118530393	7.85456793722417	6.30099504711161	8.23324759742457	8.46947845575601	8.27469267506203	8.25408408162221	8.36650285296214
CSF3R	8.86346993985948	9.47201667170668	9.28201543535657	10.4922073391787	8.98715776593361	8.28894019407196	8.22229225634415	7.98893756199782	8.0337935324128	9.0073575049203
CTSS	7.02419265160319	7.56202672102344	7.10355094266004	9.16835021239679	7.53734557684453	9.47584670107373	9.57429828975923	9.27698615332082	9.37249821208894	9.96624647298457
CTTNBP2NL	0.52701236359513	0.376774371901832	0.586154057370014	0.303791548801298	0.202966327052667	1.50953404734821	1.41861282253889	1.4508846276774	1.37495475398817	1.72819046323926
CYB561D1	0.936123467779476	2.27412092319353	1.91750877230016	2.97732958284396	0.918074008363897	3.75442084825695	3.6842339038594	3.63982978235558	3.50894689984056	3.92294565482966
DBT	0.772862767116966	1.73271797890332	1.61711626127713	1.57494662530031	0.66672547780601	2.86294356361973	2.89489287296326	2.85517841832812	2.7062400626979	3.04062946732085
DCAF8	3.35449280885885	5.88271823857319	5.96641053455646	5.99758833961391	4.02599392371848	6.80622523540123	6.95420230092329	6.82332567209455	6.77909297580627	6.73733271221824
DDI2	0.825092536308412	2.5083528465698	2.5107390071397	2.08927328229791	1.51758093598054	3.28494992578846	3.63568206593132	3.52185845675103	3.30269930474713	3.26233448072697
DDX20	1.86617708496184	2.85715077824425	3.47356975846023	3.15655498883839	1.66994095046182	4.11032052815862	4.02056581278965	3.94498609249488	4.26673143647356	4.18721133551646
DENND2D	2.35782171318813	5.06000141637155	5.16921682434711	5.28526496207869	3.84067274527479	7.35528105786897	7.74654705229167	7.58805710925271	7.47066121951924	7.24477506900062
DENND4B	3.56493626643168	5.04796663183298	4.97787283405241	5.45931642443794	3.64357272720611	5.55008626888511	5.85740180963681	5.77763800545398	5.54615285193522	5.87132275253147
DEPDC1	0.94794886430711	2.49750184618357	2.13203912427953	1.79662095913409	0.417590312063873	0.113024681218927	0.327970851680876	0.223772048179298	0.330021259478229	0.21127731098823
DFFB	0.746021255029183	3.71471504049405	3.18308712436485	2.92881450754887	1.66231077211428	4.68632056852414	4.61201798692597	4.54492332880342	4.31410515314674	4.38348337802416
DHRS3	1.40791441722933	3.04399531582554	3.43229845280374	2.30230346466039	2.25597368478625	4.61454641585606	5.26119568368172	5.19699342336058	4.62934189400949	4.60222601212384
DIEXF	0.130255599432723	1.76926437260085	1.85224733664722	1.29771429269541	0.555789274230282	3.36700708247571	3.41562498942231	3.24807914301682	3.24519940105882	3.14720100821377
DISP1	0.495128443862556	3.01385261698805	3.11516408426989	2.27926880823718	1.75848761773154	4.35974739801226	4.47154323039265	4.9241949910565	3.99632153302679	3.71053747107464
DMAP1	3.52207116364919	5.29434064426513	5.22425743031029	5.26684194563784	4.67937919750398	6.58160233252266	6.67872484493048	6.32641942201155	6.32167383783061	6.48301852818783
DNAH14	0.171185630648677	2.20909768130664	2.32478617922486	1.15316106446736	1.09852874249641	0.0386671372898194	0.15502763561533	0.116220257346852	0.174426807841445	0.0739174277080215
DNAJC11	2.64974356842978	4.77446606703074	5.09534322332155	4.51739571508359	3.48824560729718	5.92702462726944	6.11993505857281	6.10986022886476	5.65686635447564	5.9096768148398
DNAJC16	0.305934321257611	2.48107076745608	2.36042749894303	2.09807567914515	1.13206104063494	3.07776452361628	3.16043720848382	3.2309935231014	2.99842437046328	3.04062946732085
DNTTIP2	5.76681990605548	6.45618358455162	5.97697315896071	6.93036255587844	5.30086542047587	7.41780991864866	7.24057023311873	7.17027454037222	7.19101191782084	7.06698528891879
DPH5	3.89776550961883	4.50736077174221	4.85727770320296	4.086632100358	4.2962989446348	6.12193738900767	6.07936467857743	6.01822057963261	6.16564235669106	5.91345673162261
DPM3	4.78732824787041	5.04051039970076	4.69575863649688	3.72115175780898	5.13986426543285	3.04964209755912	3.52629838484285	3.44984564328172	3.45248137061944	4.16412919482144
DQ573015	0.603769234983119	3.18592879954415	3.8149599283688	3.16076234501606	1.40321543383451	5.03484840364009	5.05018450624945	4.84639624230674	4.94919918631309	4.62545722461425
DR1	3.31850792504817	5.49383537049187	4.8603928212536	5.51706881043163	3.48824560729718	6.22087973211602	6.25892143616891	5.90091429491963	6.27263483262767	5.76445956430307
DRAM2	3.99358737919575	4.9607891168181	4.7290871690007	5.11249474489558	3.61223316745352	6.4763799189468	6.73857259692562	6.53003480361315	6.14849446751642	6.88227955820342
DRAXIN	0.109346731187853	0.118050409054384	0.0590367278246535	0.0732517980427592	0.138432342036255	1.16964502721205	1.25681508433267	2.36138771144541	1.0383173205742	0.838801452894582
DTL	3.89471380159777	4.56436491821981	4.49259183389314	4.70049441277772	3.70242162287695	0.315542808063788	1.11289372643901	0.984577234211243	0.69320953644764	0.584408051930728
DUSP12	2.30822424906585	4.50736077174221	4.14292065957468	4.04399208524441	2.91250852770953	4.76769883029508	5.36908141795898	5.03170226460473	4.93593465777629	5.37066852112157
DVL1	2.35338265349876	3.77885441069327	4.21120645762909	3.37146504257015	2.51089259400832	4.50662335526756	4.37427948469552	4.30273968272976	4.54766441041297	4.3670379381674
E2F2	2.56781379394092	3.23248090070784	2.79747329031687	3.37870753028748	2.49809047647491	1.11641142700518	1.63166053270283	1.60471574013559	1.37495475398817	1.81696976261001
ECHDC2	2.66415261301402	4.89616094679419	4.59837069076318	5.32047996316097	2.72012896006899	6.2308282627588	6.66508132630887	6.40183295612176	5.88356711876191	6.77244468239145
EFCAB14	2.02532891099856	4.42957694960539	4.41137950938661	4.60954113103009	2.70163631223738	5.78499315260512	6.04073123601252	5.85773836919383	5.56036744502725	5.85503598584362
EFCAB7	2.1276522486895	2.83145737205423	2.84017468611342	3.31217778305754	1.36612085548138	3.9673183407535	4.15295860676126	4.12455319253872	3.79198019517709	4.20582584329919
EFNA4	0.462523926176668	1.24139886664037	1.06075208780619	1.3129169418811	0.417590312063873	2.23092889990931	2.29683375379254	2.46000164783966	3.07522828976125	3.18521957191868
EIF2B3	2.77451990097109	4.78342755171031	4.63521118064501	4.21356311672544	4.03931013877954	5.63691855284049	5.78132935361177	6.0088534534622	5.29826090291649	5.04622776656627
ELK4	0.732410874999618	2.35449357651316	2.562662281711	2.55974297675296	0.892213454382507	4.4787716667455	4.8247551334994	4.5152393722536	4.47948567130709	4.49867491562265
EMC1	1.39932694189021	2.85290019478105	3.04753337566758	2.6818720577139	2.33488898480664	3.38212137950329	3.84946174439838	3.57698765148983	3.52514236238173	3.64535917357042
ENO1	10.5694802531165	10.1322523179385	9.91804659307265	9.41888668662181	10.3604527145863	8.30847957214851	8.4420937464424	8.46401597887876	8.52261611304431	8.34800064400457
EPB41	4.35059994943596	5.57736213095158	5.40791949269066	5.96788262986415	5.0759704810974	6.61597008066125	6.81287469307723	6.84313855516214	6.47544192306365	6.69915674530427
EPHB2	0.305934321257611	0.200652193550521	0.0876731874773869	0.209461052567978	0.604381487748787	1.64100255570097	2.78045131420406	1.68218720664778	1.24017329500863	2.40177492328537
EPHX1	3.42810457670926	3.69347812567064	3.53464462553688	3.61476208311873	4.20077007082633	2.44036775971534	1.8516742032419	2.16847399936186	2.18492775621586	2.24261304264832
EPHX4	0.558206849955873	0.146113118243091	0.0876731874773869	0.528797120448177	0.470978188281968	2.17127422118773	1.81725714003733	2.4077407392531	1.14277278941214	1.16054357352402
EPRS	3.46148727690764	5.70488233260542	5.91290547116518	5.60229061279627	4.36254018332406	6.61477093679589	6.72703177526126	6.47395340443343	6.57952932482596	6.51654142278506
ERRFI1	0.0447380365819034	0	0	0.303791548801298	0.0937480311943364	1.48173903826418	1.69621563092155	1.42106365045188	1.02014841674776	0.838801452894582
EVA1B	4.47534176445626	4.45503914877431	4.13436759320983	3.56165823992189	5.0629898891369	2.70963076150688	3.28319681974017	2.52452707348361	3.32136770505005	3.36159509937039
EXO1	3.18997205201046	3.36673507562141	3.44894891922501	3.3823151853379	2.16710903425107	0.770850154776554	0.796912631795588	0.533484583008142	1.00174777723555	0.980070517136453
EXOC8	1.60749894860665	2.26134861454473	2.13889666187872	3.33096810768672	0.783870357961653	3.36700708247571	3.58543921145723	3.47908351080933	2.98443587783774	4.12771416755063
EXOSC10	3.94278302902401	5.89465680096707	6.31338201746831	5.86140133428088	5.03593506287943	7.08552052686155	6.97354008433944	6.8039591942786	6.8051912465844	6.77105648904745
FAIM3	0.971312781507516	1.83107411042483	1.92546272675849	2.99628783484357	2.10654698991615	7.85987671320808	7.72466219559504	7.79422111433257	7.91391026792686	7.81263072233175
FAM159A	1.2158812691124	3.78556035599525	2.24440319112412	3.72683840035367	2.69417236714599	5.55092246220193	6.08901379972531	6.38841137243634	5.335472063933	5.7755784213865
FAM167B	0.287438072732515	0.821633179068416	0.143295286717776	0.745977342599018	0.470978188281968	1.89392216039464	2.30513657894388	2.15041304139497	1.83605297326252	1.38040404928918
FAM177B	0.0447380365819034	1.26718238203321	0.986661275087797	2.59125809149374	0.726486592056749	3.82801295891195	2.44695375793924	3.67815397923176	2.339452116842	2.96494062899725
FAM213B	0.850515043364945	2.83577150883748	2.71268454633355	2.24004108112014	1.83514174469396	3.20220696207187	3.53338328337044	3.2649647864918	2.96081602767108	2.86437905264352
FAM69A	1.27340481692404	1.95522764015198	1.94906481361191	1.58750296262027	1.50056561235705	5.08189136897754	5.22555203699249	5.90495968967146	5.33914093191281	4.21197768679285
FAM73A	1.16612837153507	2.35449357651316	2.35454809017378	2.44022346289876	1.72225128521543	3.23587572297367	3.22749731776376	3.22669031383878	2.93680302694714	2.71066449836859
FAM76A	1.60749894860665	3.34571341389192	3.18640076148102	3.45606379717133	2.15084263135597	4.46286552638777	4.34236279965391	4.36279722062327	4.07543577250541	4.18721133551646
FASLG	0	0.328608870653228	0.482140464578766	0	0	4.62887299409557	4.54874374797024	4.58917286790055	3.74849814366523	4.71481269820907
FBXO2	0	0.423383646235771	0.0590367278246535	0.14296332020002	0.116263179501305	1.60280443733893	1.9396304253555	1.39061323022066	1.44472733663632	2.35806322881592
FBXO44	0.287438072732515	0.821633179068416	0.986661275087797	0.723398959646231	0.572169204762196	3.51832140892422	3.95348283137103	3.36232753722367	3.7036647317956	3.7076378361682
FCGR2B	0.66236365028665	2.71450727095502	3.47356975846023	2.45400298954255	0.53922123304103	3.95726139718405	3.43467024149902	3.99138227188598	3.17713619863907	4.35226071256793
FCGR2C	0	0.675247808388403	0.664281939157157	3.02887687661677	0.0240142779762179	3.91371955892228	3.77071156991912	3.33460239010479	3.73463678316398	3.99844006934356
FCGR3A	0.936123467779476	2.49204558645572	2.72184799831458	3.94012202090617	2.31556114539819	6.34851893238739	7.01873055035581	7.15591857658483	6.58803419755453	7.31027402029815
FCRL1	1.10406758185481	2.98695103533883	2.9456221127563	4.13019514246632	2.64855911942475	6.95514997585582	6.30311704849671	6.7498829798074	5.31884570900409	7.07853469946001
FCRL2	0.287438072732515	0.922431218751351	1.01675571840077	1.69584759347986	0.79786662482766	4.79195086372687	4.30972401802718	4.49391207724071	3.60654735394447	5.20372426075655
FCRL3	0	0.35289261730502	0.586154057370014	1.0297763652962	0.0476353639121556	5.34554028761067	5.70259346066961	5.93428430419178	5.64801953321893	5.47154516975942
FCRL5	0.0225424274029441	0.0602323214651197	0.415931259015479	0.273028301873141	0.0240142779762179	3.62699137705727	3.20548848578088	2.89368770471526	2.10959842012713	4.82995175631896
FCRL6	0	0.856020996733691	0.955925666978816	1.28234973530756	0	5.74390053854132	6.51165563892055	5.9176957798118	5.31326073619956	5.44915123415278
FCRLA	0.109346731187853	0.400267227119161	0.222903208982784	0.853854760689706	0.66672547780601	4.54069846631868	4.11331907281387	4.42984363240856	3.50241746345363	5.36883424901076
FHL3	3.96331995165296	4.44377805831785	3.90419969448445	5.01825530593534	4.7395357566194	3.27688594058062	3.36092058141057	3.36624513334873	3.2607581709903	3.78670261842538
FLJ23867	2.78444673174636	2.44198779136832	2.89790976765434	3.33469698204588	2.55276400078264	1.77299770820005	1.69621563092155	2.02716084748459	1.07398276627905	1.77326290801218
FLJ27354	2.37105752411353	1.8820246334957	1.99514127502455	1.80739555255714	1.38478736335994	3.55879115028064	4.22474258912374	3.95282314715777	3.88777995406615	4.33920529993626
FMO4	1.06115911833222	2.69088785614249	2.7800324429939	2.34729795528047	0.726486592056749	3.61744366438401	3.76169018612234	3.74286512799133	3.35437389296877	3.72494886605919
FMO5	0.66236365028665	2.77865567647905	2.65165991306193	2.46084371074099	1.20739901282813	4.03103326668769	3.46462916436913	3.7307609080434	3.72064095017341	3.50544244884158
FOXD2-AS1	0.287438072732515	0.804126931282797	0.482140464578766	0.790100917444581	0.39934610556242	1.72638476133994	1.81725714003733	2.2039314381455	2.06598429090504	2.02694102838092
FOXJ3	3.31165968058077	4.85105375591649	4.76609917088195	5.37853101263128	4.03488504304956	5.70386044296205	6.10515176374363	6.05993830486679	5.65686635447564	5.51697372781248
FPGT-TNNI3K	0.395017423543386	1.7782581259036	2.07597277831597	1.93077930019058	1.24874634292926	2.66707260560897	3.02625219819228	2.8991060702243	2.49225677977043	2.35064742930436
FUCA1	3.33661255960858	3.78556035599525	3.55273082815763	3.34582612433205	2.82977730938555	4.82412670743994	4.67423675034862	4.6595014964305	4.5058398360875	4.82460865220486
GABPB2	1.62969464907558	4.11331456376974	3.85715432239976	3.80149172565088	3.01491916086701	5.17595414113183	5.16068882643497	5.10738162662162	4.7123112403841	5.09475307527458
GADD45A	7.13113901878836	8.38366148548621	7.50455983994198	8.11577771906784	6.39664401223662	5.03962233154056	4.99864342885332	5.33432091533844	4.93714557623458	4.92038842101809
GBA	5.45035809164923	5.28569424827784	5.08916041672972	5.43954019494396	5.40283251405393	3.46253291283422	3.55790996917953	3.53931370135727	3.41820378808691	3.64535917357042
GBAP1	3.99785992270282	3.45911549214531	2.27585196426524	4.239652400541	3.18963676232687	2.72749254748166	2.52010614663974	2.35351531896959	2.41092064043502	2.12582901375778
GBP1	0.445941118416148	2.09855118117683	1.66540977724271	3.38950354342059	1.32804727374622	6.86287862581742	6.89904694829966	6.10517949428898	6.01323202551185	6.40997805459998
GBP2	3.91744580182924	5.26983952441371	4.40712536376027	6.8564170725849	4.81803540067662	8.61182495096162	8.62244785016168	7.84651481856797	7.91606127295384	8.37908685968766
GBP3	1.55434112493385	2.62760402610645	2.11126874022577	2.8318839200673	1.19687433293328	6.20503050012187	5.97264774550539	4.9241949910565	5.74039360958936	4.88360705016099
GBP4	0.746021255029183	2.57696218970641	1.65587953689725	2.0261052131668	1.09852874249641	5.59456116899202	6.16168362621138	5.23605323433939	5.05337624709108	5.39069307777643
GBP5	3.27222667934086	3.56684715278959	3.19300529008336	4.34878224488917	2.25597368478625	7.36719868425764	8.10785658372705	7.16522402562506	6.54856906338926	7.3318548126641
GFI1	5.74410976706587	6.82667801947569	6.73089130012979	6.51361938046266	4.76469584630448	4.54909295906843	4.92378443705142	4.22720628938033	4.38148152324023	4.39794581254135
GNL2	5.32617286084088	5.98142280023233	6.0058622995872	6.32076271768501	4.91111379638528	7.05725612527607	6.90041759538014	6.74311991261662	6.96776933512913	6.83854872363619
GNPAT	3.42387689839237	5.4466641270508	5.72346320879656	5.80472470328831	4.75486378895539	6.31543944778013	6.4152318694466	6.06898057018222	6.26975415214989	6.22717690357585
GON4L	3.33885974719652	4.21451823078707	4.14632773844384	4.67571771208717	3.41067195821034	5.32906117018275	5.40814788374783	5.4187948860882	5.16300844548238	5.27107024915957
GORAB	1.39068804436016	3.66466702546128	3.62533378168909	3.56483669428764	1.17559179679206	4.96253387168184	4.63525403463911	4.45213194999417	4.84079716620457	4.37437017582584
GPA33	0.603769234983119	0.889608198909858	1.52589234239897	0.894844053761834	1.19687433293328	3.46608361456743	3.59224021867732	3.45353294575104	3.89776567220696	3.40877657861232
GPATCH2	2.15341530785624	3.62782469464467	3.3926833518477	3.49989774127594	2.51089259400832	4.25280471564058	4.4511123246225	4.41668130322538	4.35816562147088	3.79492244056933
GPATCH4	2.931660252166	5.78459331717812	5.95042016626042	5.50305313535898	5.17715267624966	6.84764701752288	6.7938253586532	6.96116077035985	6.48333822696968	6.97562915126726
GPN2	3.75024356139853	5.10805304538503	4.87791922175422	5.31293840668757	4.15120544342691	5.69329569508579	5.95098485668097	5.98993474612634	5.38156542656662	5.96414693752293
GPR137B	0.618642449977383	2.00204430074003	2.25706508330707	1.71885784934936	1.52601392943763	3.41556049023505	3.61579439643915	3.62027902609183	3.33613042367336	3.46136592381504
GPR153	0.0665973377287464	0.200652193550521	0.415931259015479	0.363417397174394	0.0937480311943364	1.30268682108726	1.63166053270283	1.32771368268375	1.14277278941214	0.999168246887839
GPSM2	2.60563230343772	4.59013005476211	4.47237401101691	4.37617953244976	2.15084263135597	1.69040930978969	1.52195960956256	1.85941232421817	1.58729240015743	1.70511494610142
GSTM2	1.11459821852346	3.00621750057194	2.57282639570705	2.48788677577505	2.22523087234624	3.1189462790602	4.38802402912369	4.68951724154537	4.64572946428144	4.30699857393214
HDAC1	4.86812106715228	5.85748013126409	5.92485793842221	6.00345678217258	5.10862202341146	6.64327882863721	6.76815368632977	6.73063800865082	6.64953261572586	7.14354253609659
HDGF	8.33727918558801	8.85360424730989	8.72814819473689	8.38385099021718	8.34569207535867	7.11860992058248	7.0892361694707	7.02481576670724	7.06900435323242	7.37247035610785
HENMT1	2.45632270859242	4.68164963452972	4.70733841357836	4.10857804168915	3.11053946380237	5.13750380921326	5.29806131960496	5.35516860435041	5.18661922712049	5.14491819879093
HFM1	7.72238165338404	7.54170422350065	8.41312895694345	7.16155581997889	7.43415144706214	5.93921117956192	5.89019555069431	6.38310425510687	5.85694259207867	6.22818895051299
HHAT	0.377635429295249	2.10571412566685	1.72130582389868	1.49722327305277	1.20739901282813	2.50392888686082	2.58291474196059	3.0134344170739	3.11429214924376	2.32816853634401
HHLA3	1.49108970773206	1.65672476213754	1.03157075517945	0.554607005872038	1.97721720078096	3.5786081180966	2.73815114616416	3.32658206137813	2.60626018104298	3.7335271052744
HIST2H2AB	0.825092536308412	2.03243213619321	1.14491338747889	1.29771429269541	2.4545771955061	0	0	0.588179580147869	0	0
HIST2H2AC	3.97925348616104	3.92368994234693	1.52589234239897	3.45948332998357	4.02896372262177	0.700245895614894	1.52195960956256	0	0.964227104795762	0.658353176774108
HIST2H2BC	4.97456384909468	3.82515433833861	3.13930259282384	3.7852327352684	3.87738546044592	2.87901457452793	2.59650850067938	1.3595062211788	2.38984935299644	2.25060389194757
HIST2H2BF	2.36224715612535	2.57696218970641	0.940308773289882	2.41930421385554	2.58540758917068	0.793637390732473	0.865888229176197	1.00482293295965	0.387845870276419	1.64575782932578
HIVEP3	1.03921663236619	1.93927828058521	1.61711626127713	2.0804168490248	1.64692827341914	4.108049685816	4.79116044976247	4.889227347115	4.10159178732348	3.72781395020942
HLX	6.12293108045583	5.82854930731433	6.64438341354444	6.36336965584309	4.91593462766585	3.99215819512689	3.63238643449212	3.08649528742376	3.22551196825213	3.90786623364628
HMGN2	10.068504724245	9.95574233431861	9.72769050299646	9.75723844946549	9.48762474548789	7.52190970357256	7.63590831796698	7.78620182860473	7.61705260921514	7.76931174427295
HNRNPU-AS1	2.33098013434653	4.91768781519612	5.19412181972801	4.95425135788539	2.4545771955061	5.72476063899513	5.97069177840716	5.75987935351355	5.76242090721779	6.22007262646163
HOOK1	0.0225424274029441	2.13401547559252	0.955925666978816	0.554607005872038	0.380868226116287	2.76832964611499	2.89489287296326	2.68995731061244	3.14814928570897	2.77301963129877
HORMAD1	0.360041455321468	0.512314337880385	0.701814503879609	1.64869591677278	0.918074008363897	2.80804255344395	2.76849157605247	2.70859218483619	2.17674945419731	2.9746217576986
HPCAL4	0	0.0894309887999811	0.115752279393455	0	0.116263179501305	3.8252508299322	2.27163466913853	2.4001179211839	2.16025243951274	2.77855688266662
HSD17B7	0.772862767116966	1.30501372301695	1.4941558853088	1.61229246953467	0.95601591528678	2.93645577345112	3.33682557753335	3.17402503708135	2.95604529595115	2.72793946547102
HSPA7	0.0447380365819034	0.376774371901832	0.701814503879609	3.06524179929856	0.223851724571631	3.67380453392931	3.34086946116609	3.35051051283343	3.7036647317956	4.23229641612031
IARS2	4.571161627461	5.50335854284441	5.79738163277161	5.6994836461854	4.16746777909249	6.41386544601022	6.71928628366932	6.36167837595533	6.52299086011551	6.20935018261207
IBA57	0.799213997557699	2.00970147619438	1.85224733664722	2.11552097329512	1.46592082397661	2.67322974629255	2.83307610846538	3.02834558678919	2.43168859611018	3.03601348702502
ID3	0.412192485359107	0.1736403622681	0.196852286948502	0.604881538678145	0.264736782829354	1.46763810750822	0.888166230636314	1.49449124270399	1.89706152733839	2.65756268850521
IFFO2	0.210986418539197	1.70468751023746	2.0250611617013	2.36927968272701	1.90792770115662	4.61774241737091	4.57816068448891	4.72198178293609	4.38148152324023	4.66336346591603
IFI16	2.53682858172252	5.19709326835718	5.00346023904302	6.15508509812507	3.34068993203768	7.96478041468299	8.44079908522409	8.10908873168902	7.99449274771518	8.39009331806513
IFI44	2.52503538146579	4.64278391019439	4.80002380758888	5.08950569281906	2.72379921390972	7.07886856944216	7.77559333137337	6.13246383240381	6.76245312404604	7.21700601628575
IFI44L	0.971312781507516	1.99434626749617	2.63235169247939	3.23845559453833	2.25597368478625	4.8757631737983	6.06415752872151	4.27799869684727	4.67940441994711	5.95927922018531
IFNLR1	0.130255599432723	0.146113118243091	0.143295286717776	0.579963254864878	0.0476353639121556	3.58515374166244	3.19212020097003	4.00149299912165	3.1228312141418	3.75334684019695
IGSF8	0.15086576103721	2.29306984222432	2.70346251933488	1.47035628843877	1.61566231592645	4.68174693443378	4.78077874337065	4.35690273070581	4.78001005699384	4.54327012107882
IKBKE	1.60002384357575	2.90720429408742	3.25112368048731	2.8683572259174	2.80919535242583	4.831027501688	5.06859023433937	4.67853133055427	4.98476730326585	5.2068079455008
IL12RB2	0.15086576103721	1.99434626749617	0.825984271749347	0.700461596244569	0.488343959029447	4.49971067879288	4.53469015789875	5.28032536701982	4.14205941839642	3.69890379919724
IL23R	0.0881303703967951	0.0894309887999811	0.0298203241308835	0.0732517980427592	0	0.626007721297204	1.73360615288853	1.42106365045188	0.865920455868864	2.27431426316003
INADL	0.676647819579576	1.93123698816001	1.99514127502455	1.7526994037966	1.15399059537589	4.05480876309058	4.33629900873905	4.6337315118492	4.19363351645556	4.03128098403078
IPO13	1.40791441722933	3.03276547666841	3.1664038048276	2.8580300317945	2.17249066585342	3.46962559890997	3.74652804266367	3.48630132263453	3.50241746345363	3.72207808074275
IPO9	1.29208069321045	3.59765806247204	3.64473552459186	3.36783011864131	2.17785229713909	4.25895857965119	4.46229230731116	4.37451443854287	3.84196864225482	4.1934428957367
IPP	0.71867087084784	1.43581302779566	1.73946672745287	2.0715057117848	1.77980043898402	2.95678915697126	3.58202664720712	3.21370313328353	2.90249886135736	3.37627750672189
IQGAP3	1.94499922378239	3.77211714914782	3.6204423013401	3.78795532366442	2.54448637427131	0.113024681218927	0.360203974343874	0.188804815797073	0.0723203938481957	0
ITGA10	0.230482488514156	0.227167558781117	0.273634939680477	0.604881538678145	0.223851724571631	1.48173903826418	1.15024229836166	1.3595062211788	1.28651370361283	1.99875219043947
ITPKB	2.09611672132835	4.70541953715388	4.24972849350004	4.84214329165834	3.45991716286496	6.35427856024931	6.44512342241005	6.61315744685622	6.22037889250196	5.9977687038037
JAK1	3.06523317269285	6.24089046833458	5.81995879669089	6.85024322701267	4.64494976233041	7.73501760658128	8.12583843886154	7.96524104201091	7.68746077454212	7.9145366666131
KCNA2	0	0.0894309887999811	0.0590367278246535	0.14296332020002	0.0240142779762179	1.11641142700518	1.05499290804191	1.19303699721209	1.07398276627905	1.5838533899756
KCNA3	0	0.0602323214651197	0.222903208982784	0.333912489294896	0.0708759263329568	3.5420665016758	3.67785395717308	3.15603387277082	3.34710416528704	3.56112103695824
KIAA0040	2.25686081511243	2.83145737205423	3.06203727065735	4.27889055509083	2.13439073111211	5.29851768591462	5.30117783128372	5.1837348952679	5.1241959431984	5.87391165705292
KIAA1107	0	1.4013002580457	1.53631789262923	1.18655885963426	0.453400835740394	2.20566403780911	2.4692915534254	1.93521264005043	1.95559449095986	1.76212612181605
KIF14	2.00848794789899	2.99082496688844	2.78441246121737	3.17331129082718	2.400567358157	0.651180635257297	0.511378013391418	0.476634016886322	0.548591900925673	0.306342851144144
KIF1B	3.92942465168009	4.16566068489337	3.79339075178084	4.9782888493127	4.12784874726991	2.87901457452793	2.90585315479516	3.12399915842708	2.3827566406986	2.78407296257584
KIF2C	5.56853074412499	5.46069884162511	5.42204372551435	4.61721588774416	4.84018425307015	2.24752963907029	1.35605392991029	1.94572332134317	1.84640191498644	1.17740874153945
KIFAP3	1.00566417696328	3.28706061532223	3.26686068053618	2.79986996329014	1.93351057233859	3.89540146454946	4.27421667368862	4.2633680584676	3.99864319728837	3.77566949329646
KLHL17	0.462523926176668	1.42440026251274	1.55694566053188	1.21920097041621	0.555789274230282	2.27207798794056	2.78639420838676	2.66473037206348	2.73437400999207	2.52548442594821
KLHL20	2.73752572807231	4.52483335161172	4.05501871157659	4.57527857215174	3.20547394955681	5.49031450331227	5.6101260687545	5.95198823280948	5.24742970209637	4.66485919383357
KMO	1.2158812691124	0.303909366768115	0.56594262392347	1.64869591677278	0.726486592056749	3.70118023067669	3.05114746954799	3.47182940658169	2.90744967930822	3.72207808074275
L1TD1	0.171185630648677	0.0894309887999811	0	0.14296332020002	0.264736782829354	2.83575419645258	2.15704690360006	2.92589678910619	2.39690736596125	1.36576379154701
LAMTOR5	6.03973045412767	6.43002859267196	6.07542791653262	6.67417501478458	6.42425718093017	4.6399183540364	5.13180530974958	5.08021054673246	4.8575219304522	6.224136496089
LAX1	2.95821364943121	2.58723376727765	2.36628304459987	3.26995686792896	3.88067711450406	5.73436232910989	5.61847859853072	5.77543009178313	4.89663865604627	5.57460660667671
LCK	1.02811895771525	1.55573316336062	1.98756333398222	2.0261052131668	1.43938009635294	6.89220803789204	7.29889823297714	7.2130486354612	7.19075811907273	7.28593755480822
LDLRAP1	1.13543166161932	4.08278632665859	3.1630438642511	4.21558682038841	2.60941452089293	6.28158365042917	6.67512586327771	6.38165346477859	6.69354718560956	6.22667061375207
LEFTY1	0.618642449977383	1.49156065118513	0.859583205297235	1.06611890541313	0.362150610183733	1.80699494520962	1.79384765570943	1.85941232421817	2.01184496193121	2.09952474947564
LGALS8	3.26515463529918	4.88579605328321	5.20723075518803	4.83030598093407	3.3667458368316	6.08777316597563	6.35102002889991	6.00947982423547	6.26301011092427	6.10633427751211
LGR6	0	0.786405643520402	0.664281939157157	0.853854760689706	0.0937480311943364	3.93180797912648	4.36834864287212	4.03633275098668	2.68909252415239	3.27021713530101
LINC00339	0.850515043364945	3.76534827749723	4.07660876901711	3.42841177147345	2.39597392424804	4.75469254353314	4.55745822681274	4.83371944880876	4.31410515314674	5.15026728955038
LINC00568	0	0.376774371901832	0.971375319562832	0.832914962852683	0.138432342036255	1.77299770820005	2.04253264063854	2.2039314381455	2.03011807731828	1.9006011001781
LINC00853	1.29208069321045	2.19573381089577	1.6748774750831	0.723398959646231	0.635890219804151	2.57799411537396	3.19659007371733	3.38180999546513	3.82898079531518	2.40177492328537
LINC00869	0.900054333615535	1.61717236713452	1.55694566053188	2.04443721227573	0.980767260653831	3.32460728948818	3.43088125154915	2.98314160849377	2.11816522919065	3.35048439522228
LIX1L	0.618642449977383	3.04771925423306	2.9059722104097	2.97732958284396	1.43042356466062	4.1550025236445	4.6170287415318	4.58581682704248	4.2896650367595	4.31654600323406
LOC100131060	1.56205607351795	0.906113052136551	0.859583205297235	1.74150685746259	1.13206104063494	3.78885346469907	4.02308466077062	4.27383363249235	4.2492887786132	3.95996873373214
LOC100131564	3.32984991845885	5.48218636448711	5.43324438829129	5.26684194563784	3.98681969654673	6.54849078171491	6.70091900559349	6.9605130609876	6.37581413866449	6.59591574374626
LOC100132111	0	0	0.438340309129131	0.894844053761834	0	4.6209313544324	4.65650032375027	3.93182897989128	4.23557494988454	4.78389187098114
LOC100506343	0.746021255029183	0.146113118243091	0.415931259015479	0.745977342599018	0.825458275896472	2.03447777098321	2.78639420838676	1.82566629726398	2.3467604078089	1.608934805931
LOC148413	1.50716443467872	4.01020939657739	4.16995462291476	3.48655166929776	2.32525743183378	4.48578515890539	4.64182474267585	4.60251950269137	4.23754206755168	4.73488941399641
LOC339524	0.15086576103721	2.65227356118286	2.37211492007083	1.78576529108753	0.620221871648973	2.86832048339026	3.17862688362847	2.63905445323382	2.71191091452578	3.05438944983902
LOC388692	0.825092536308412	2.50293754811098	2.15251471756612	2.32497611278291	1.82833906774454	3.78601526085771	3.98483223424243	4.26546725562055	3.3397976199088	3.74488598685323
LOC643723	0	1.49156065118513	0.524649938143104	0.91491009936076	0	2.71560929542104	3.27053263222645	3.24382667017023	3.1934423558224	2.08171829375513
LOC643837	0.690791946293123	1.6271625877466	1.68428344594378	1.54950126900504	0.696915450241536	2.77407028730591	2.78639420838676	3.0382014288658	2.86226853780927	2.32059705963692
LOC653160	1.10406758185481	3.7053149846181	3.78685661133525	3.53273256800637	2.54032968243745	4.48052823880579	4.73541960039083	4.26546725562055	4.44244421468369	4.85768293485881
LOC653513	1.58495642703847	5.12136695498901	4.69343148576117	5.39380348779011	2.86010994851173	6.67545797007811	7.07382958578679	6.52347163916124	6.65248449367564	6.69659977460003
LOC728431	1.07200646786374	2.03243213619321	2.3952094978488	2.44712967760395	1.56745497125273	2.93132733186353	3.31643436601605	2.86074307936094	2.71191091452578	3.24243733045421
LOC728989	0	0.872912338044305	0.664281939157157	0.392330966405749	0	2.75096938085539	2.97513457987998	2.73912519521405	3.2175611491617	2.80049577719987
LOC729041	0	0.25320437875139	0.586154057370014	0.420676435278508	0	2.57799411537396	3.00602197166417	2.13212311054617	3.02600091474187	3.76455134079394
LRIF1	1.458392744205	4.21286074404531	3.87369250234165	4.83689425174878	2.72012896006899	5.68950374292245	5.76862659720848	5.38056950037447	5.39220020665808	5.5391625975839
LRIG2	0.887828072831337	2.57696218970641	2.55242605084488	2.99628783484357	1.41234194353023	3.56542709748391	3.61245296685861	3.66866794950007	3.2607581709903	3.56753240066165
LRRC39	0	1.37782435625079	1.21148164398906	1.69584759347986	1.17559179679206	2.99661586915458	3.56829509168645	3.33059779912913	2.7005468322612	2.28990742180187
LRRC40	1.98572309277907	3.04026174016751	2.8775543069479	3.59313199700545	2.16170725256013	3.87951296704321	4.29937109018284	3.92121620802989	4.01019580485692	3.51542552749165
LRRC47	2.22805400549564	5.05538452622684	5.09534322332155	4.59562283630725	3.80992425834085	5.73656905811228	5.76336336657619	5.8038727204763	5.49362387292763	5.63232073606241
LRRC8C	2.48906609191619	3.19938338073284	2.96118190483898	3.13104987891293	3.00891515193098	5.50505979255697	5.60844974421244	6.07617379789219	5.78007370915949	4.69591650175426
LRRC8D	3.4573564388309	5.42535269009868	5.08295099904789	5.67248110903125	4.28018728250978	6.06629470209463	6.14385644661831	6.16768429307318	6.2576890160905	5.81988770830049
LY9	0.305934321257611	0.906113052136551	1.28750968833842	1.06611890541313	0.435606681988847	5.72920013022141	5.79833932412617	6.13303878070316	5.53899268794938	5.89573176805927
MACF1	2.03644798577989	4.29034718787165	4.61568005432362	4.71630258905497	3.01491916086701	6.29711651555969	6.52415717507954	6.48480500052564	6.09579287649652	6.09361856832843
MAGI3	0.0447380365819034	0.328608870653228	0.370041100719336	0.528797120448177	0.223851724571631	1.95584421255456	2.01242522726327	2.41532349197475	2.17674945419731	1.79528184292326
MAN1C1	0.66236365028665	1.16116259072536	1.55694566053188	1.71885784934936	1.0290313331406	4.76625946418395	4.9623557779132	5.02428327048885	5.25521804418609	5.07913262448766
MAP3K6	0.478918289719595	0.856020996733691	0.503551765111821	1.41507305102852	0.244439080916873	2.28821452417832	2.62994286084642	2.41532349197475	2.95604529595115	2.40893315695021
MAP7D1	6.61319312639543	6.4883955806407	6.30120692244235	7.69274475055865	6.39836746409305	7.89322831973672	7.52632052949585	7.79857655463262	7.46080184317776	8.03480520105895
MATN1-AS1	0.924200339917944	1.10508025077891	0.876093724007322	0.811666755349687	0.696915450241536	2.38141776920837	2.4839935550136	2.52452707348361	2.52483851793056	1.96028928897146
MCOLN2	0.287438072732515	1.73271797890332	1.07512435435279	1.87040604461145	0.620221871648973	5.35035147951851	5.66840778933573	5.23283833878418	4.88914999165657	4.87587861085495
MDM4	3.13930155766615	4.12040476111195	3.79339075178084	5.07842842158323	3.5618601030872	5.07609420561611	5.31871201679961	5.34825279406151	4.95279571859381	5.10580789228726
MDS2	0.0447380365819034	0.376774371901832	0.322643146966418	0.333912489294896	0.18177413201333	4.45216316198242	4.51334970497492	4.06554004742597	3.76495787117594	4.45438793282662
MEAF6	2.28043475711215	4.65748152803357	4.10665196285012	3.79879458685007	3.15743108919102	5.01073889300985	4.6949206760598	4.9763890199753	4.69809606013963	5.18195191719916
METTL18	0.633363895445352	3.19938338073284	3.79989543169373	3.13533216618961	1.65464002434003	5.29253061599726	5.06492782624292	4.94660858351158	5.14320815391982	5.44219027067149
MFSD2A	1.03921663236619	1.43581302779566	1.21148164398906	1.59995095949309	0.852532122134916	2.49004421975797	1.8516742032419	2.4001179211839	2.40393101745652	2.41605604882275
MGST3	2.7811453716855	3.92368994234693	4.01271229344895	3.3823151853379	3.07362375193916	4.79336483704404	4.61536042295019	5.23819252489527	4.18550455563973	4.42114237694146
MIA3	2.29439641292637	4.79897744030917	4.69343148576117	5.31482749491209	2.83317926825516	6.79285647029431	6.56232407942709	6.16149791561334	6.38737744401492	6.3461526364704
MIIP	6.0805882616776	5.98676718063724	5.85161105678976	5.93509819359478	5.66294700092058	4.85424632828333	5.06980897387138	4.78918210233521	4.90036846159542	4.82995175631896
MIR3916	0.786098545579884	0.906113052136551	1.55694566053188	1.73022679906897	0	1.96591100568578	3.08529453552772	2.80987112517523	1.67118969968097	3.73637522098649
MIR548F1	3.4344229555515	3.92975669719673	5.559363156801	5.29295218685058	3.53912628939292	6.18577868581459	6.2738042473806	6.47576768152691	6.82723812270828	6.29684184826578
MLLT11	0.704798749754805	1.84825832669064	1.38302301007866	1.44297945623411	1.13206104063494	2.82473333164344	3.13271532232901	3.05286008549112	2.69483104589244	2.52548442594821
MMP23B	0	0.303909366768115	0.482140464578766	0.554607005872038	0	2.09076219514089	1.99199879390223	1.71941674820376	1.69429074521743	0.558892765235698
MOB3C	1.58495642703847	4.64647237600179	3.75819495482309	3.16076234501606	2.96926795157403	4.83789544467502	5.02275744023895	4.76118948381886	5.01375189393596	5.21601964859477
MORN1	0.971312781507516	2.60250530177493	2.57282639570705	2.41226317644875	1.32804727374622	2.95173261473232	3.35693258964884	3.22237423073791	3.06640189338838	3.25440851986423
MOV10	0.837859787074906	2.45886744680718	2.55242605084488	2.48117338439168	1.13206104063494	4.21109414273145	4.69649953173437	4.57400882047224	4.28206093825526	4.69737887482421
MPC2	4.02183486943441	4.76883673917722	4.66876704852705	5.01128237404121	3.67424594913779	2.81362762905281	2.94357140975884	3.23956162571398	3.36880436647465	3.18938266996626
MROH7	0.772862767116966	2.20909768130664	2.10427829206194	2.00753727222251	1.0525710834083	0.34669508755995	0.15502763561533	0.856747125759399	0.107165016051286	0.960716585193168
MRPS14	2.11721681115754	4.68045079659567	4.61321996671593	4.38159710462507	3.25450797948859	5.5357963239611	5.63339236314196	5.691266855656	5.39924675606207	5.61385441932039
MSTO1	0.412192485359107	1.25434822320558	1.57728264375447	1.10156840082696	0.505503181154857	1.80699494520962	2.16619180556714	2.32158901035786	1.98399385879798	2.32816853634401
MSTO2P	0.230482488514156	0.616282945415321	1.18522176692393	0.853854760689706	0.18177413201333	1.94570668178355	2.23733625330399	2.07581951757536	1.82562925836696	1.93075385525116
MTF1	4.19927729062407	4.41667532397555	4.19484699428343	5.33916316204413	4.10410768358807	3.57203266110152	3.51917852146823	3.41622884145162	3.22551196825213	3.4123428069983
MTHFR	3.20975222886235	2.97917182498262	3.00687903311405	2.99157157637311	2.52778726265027	3.95473616886296	4.22255257260015	4.23579684683567	3.60044593769431	3.93042666908784
MTMR11	0	0.376774371901832	0.524649938143104	1.10156840082696	0.53922123304103	3.98227351605628	3.11865202890664	3.32255511462446	3.38309192829207	3.71053747107464
MTOR	1.56205607351795	3.28706061532223	3.38116203792587	3.36053267989047	2.28607503494671	4.25280471564058	4.46229230731116	4.42984363240856	4.22965745248643	4.37802236754671
MTR	1.22562921925209	3.99292936566225	4.07660876901711	3.30839017055034	1.80773643484934	4.72388063336536	4.67743825847928	4.75970103446864	4.5774795203836	4.50870477108109
MTX1	5.90593467601127	6.3006311463563	5.59595482321151	6.7357533915754	6.02794954811654	4.900904489225	4.52049832111291	4.69731341648152	4.75413522817199	5.35592862645646
MXRA8	0	0.0304304743080684	0.143295286717776	0.0370907624781613	0.116263179501305	0.902468405317758	1.61839549954899	0.640876517155149	1.89706152733839	0.682182644925732
MYCL1	0	0.118050409054384	0.482140464578766	0.629376730267855	0.488343959029447	3.46962559890997	3.48669702418578	3.31446734258122	3.36880436647465	3.42652021453652
MYSM1	1.78938596785683	2.5974327308302	2.36042749894303	3.07419159112589	1.86203615556644	4.02623078500342	4.36834864287212	3.95021552304468	3.97053355513806	3.93786909099839
NBPF10	0.287438072732515	0.694379106581217	0.68317027206014	0.973486125931491	0.505503181154857	1.89392216039464	1.75800542982129	1.3595062211788	1.68278645992391	1.62131387048844
NBPF15	0.210986418539197	0.57559012025418	0.56594262392347	0.811666755349687	0.264736782829354	2.12710109954058	2.21987634142407	2.15947178311442	1.7723501405037	3.22631963950413
NBPF8	1.28277297506435	2.52981303229512	2.20573677309593	2.55335649129042	1.41234194353023	3.70419015528045	3.8803521431774	3.94760317720062	3.36521025739821	3.72781395020942
NBPF9	2.66415261301402	4.02350777218996	3.57312689410698	4.69325121434131	2.88981795476725	4.77344197712931	5.20129077507326	4.99168598661123	4.52045519340753	4.77144933126299
NECAP2	2.48501357965649	5.41889738332361	5.42555328294762	4.99252142284666	5.01811074772503	6.41570279869708	6.13398591134863	6.43811117985822	6.52178068270071	6.55011260871924
NEK2	1.73582279113408	3.75854749772402	3.56041318335404	2.77812571940646	1.28894160868742	0.964032420847754	0.511378013391418	0.716479684761674	0.925704503670611	0.773749338404835
NEXN	1.07200646786374	6.35799606958651	4.18328398141788	4.85388426715954	2.44571480404524	7.8794808692806	7.28846704339409	7.29265652559688	7.19075811907273	5.4157833752825
NID1	0.0225424274029441	0.95452405772449	0.955925666978816	0.811666755349687	0.620221871648973	3.07311535664748	4.19824038948834	3.93182897989128	3.46931951604148	3.15998550686609
NIPAL3	2.04197555125576	3.83596252944601	3.85298998424372	3.43537462433136	2.6133771228234	4.50834636142779	4.78672029170058	5.01931599380868	4.49765575611501	4.29738754075394
NOL9	1.9271879770589	2.95557930273475	3.02179531723492	2.99157157637311	1.83514174469396	4.01657759401495	4.2334695613122	4.50461513444203	4.03755036933545	4.22825549909257
NOS1AP	2.59814749526049	3.39916242941967	2.98039858298992	3.81223013849898	3.01791182126173	0.464983852651937	0.511378013391418	0.291262277044665	0.359223253769247	0.506467155874268
NOTCH2	1.79594367192605	3.28390657081878	3.35194966852355	4.39058142660661	2.77422582216385	4.95497264453524	5.077099869344	5.04275970788452	4.77053113095299	5.13847299998643
NOTCH2NL	3.63244305059815	4.58116450396076	4.46420687639108	4.87452406116002	4.24741390567513	5.4142390122077	5.47314683585396	5.72445571427137	5.31512479712141	5.48261312027203
NPPA-AS1	1.48298467635419	1.61717236713452	2.15251471756612	1.79662095913409	0.726486592056749	2.79115641449791	2.99579947467317	2.55916552652789	2.93680302694714	2.7393422522096
NSL1	0.924200339917944	2.73312827692024	2.64685702980756	2.88879245108698	1.31836978255911	3.27688594058062	3.4270822842605	3.50418943101581	3.40775966469542	3.33928745908409
NUAK2	0.647936637504656	1.93123698816001	1.17191038279951	3.36053267989047	1.89496410963361	3.92149952580442	3.39632495064238	3.79611146136619	3.54751484944042	4.36519904129904
NUDT17	1.86617708496184	2.99082496688844	3.36954797398434	2.48788677577505	1.92077584266123	3.4482420668745	3.55443158243155	3.58373300386433	3.90025133948236	3.43004290384949
NUP133	3.37872182982376	4.0936349146772	4.11014567490045	3.96439410612225	2.7777611658358	4.91785742546572	5.24078126647874	4.88786536378679	4.8395025791727	4.85637441988723
OBSCN	0.0881303703967951	1.38961005735439	1.26260954129287	1.11897176493319	0.202966327052667	3.689077339761	3.31232130877927	3.2981544937298	3.45924022981162	3.39802469378755
ODF2L	1.458392744205	3.71939220004829	3.4012643555039	3.40021936725009	1.77980043898402	6.13927692364282	6.18267682182987	5.72674297124142	6.0963349565974	5.87907557033756
ORC1	4.15660204846279	3.96956257558638	4.20141305735249	3.95473421936533	3.19228839611122	0.675921840680153	1.22215824651513	1.13910525159635	1.22438970827705	1.17740874153945
OSCP1	1.6370179749745	1.4013002580457	1.81847510245847	1.64869591677278	1.97721720078096	0.651180635257297	1.29065887855015	0.476634016886322	0.387845870276419	0
OTUD3	0.287438072732515	2.63257179573725	2.54211667241773	2.60367386897879	0.505503181154857	4.16596009464414	4.21596250537699	4.06312856385864	3.94668309458957	3.86165857481208
OTUD7B	0.0225424274029441	1.3418783211896	1.32407218878464	1.21920097041621	0.39934610556242	2.83575419645258	3.16956071307178	3.18737268790105	2.62441470777249	2.52548442594821
OVGP1	1.39932694189021	0.468534117456048	0.68317027206014	0.973486125931491	0.505503181154857	2.44036775971534	2.4985472437691	2.86628635922127	2.21718509244538	2.31298563696704
PADI2	3.83387767254067	6.089244774161	5.50400287873978	6.46681249573123	6.87469604516768	3.94967241327461	3.85512760016036	3.51481679271837	2.80505368364859	4.65435638645142
PADI4	9.24378335854079	9.72254756589898	9.47401373928062	10.8730803414999	10.0456152185148	5.5357963239611	5.67882868818907	5.34130367187937	5.94504864264672	6.62194564771822
PAFAH2	2.93463487971067	3.24226388240082	3.15291683535945	2.57243175376526	2.42782500628216	4.87175313363514	5.01265325436777	4.98914772915649	4.71654862454161	4.73773484420708
PANK4	2.08544981208969	3.34268515752516	3.44618715220096	3.30839017055034	2.51089259400832	4.38622610420456	4.55397874941335	4.35098405854531	4.69523613865	4.95869633881248
PBXIP1	4.8851350858789	6.60987005613591	6.52349665229086	7.39264230013844	6.06495241835735	8.83650793496995	8.49363122945896	8.37919812445728	8.38175001629916	8.81952624323349
PCNXL2	0.759504433861652	1.10508025077891	1.08935485413306	1.21920097041621	1.01711584100467	4.33665802333102	4.29312348380721	4.46497620698939	4.05995619817321	3.90026700296495
PEA15	3.53976109683146	4.44801127463949	4.11537043044522	4.07330248532103	3.85580467420302	6.0981076489822	6.3954405767332	6.22651601365635	6.00343891966844	6.76444426765363
PER3	0.191223272283102	0.768463967075909	0.503551765111821	0.554607005872038	0.0476353639121556	3.59491682784835	3.74652804266367	3.44244264483521	3.4826499515789	2.72220409599963
PEX11B	2.63884154992407	3.56424962656887	3.7244003784825	4.24560658994908	2.80573629695045	5.17052358034313	5.36610834093407	5.18151324574833	5.04329060860107	5.33822712604756
PEX14	2.86461700895294	4.31990490882957	4.4268715900785	4.1042154791168	3.91639813676398	5.04200338461958	5.26119568368172	5.38153758286085	4.97064510850484	4.98288201855532
PGBD2	0.249718604524925	2.71450727095502	2.71727354765848	2.61598370782065	0.980767260653831	4.23418404133425	3.77370620524371	3.70314929369406	3.79998917143719	3.99606543357512
PGD	10.4365630976399	10.2837157305135	10.2979024404918	10.510274994421	10.5660447881055	8.31808951473573	8.05483567936667	7.93868440580066	8.15570100290533	8.16655205703156
PGM1	4.87819904015429	5.60036485989623	6.16044749841359	5.83991577590192	5.4356536017936	4.23210016368406	4.78672029170058	4.60417918375557	4.41489478672094	4.34294748876846
PIAS3	0.982854366364408	2.12699201657103	2.25074802814495	2.13275783411784	0.588365248278496	3.8197106563683	4.15984214456627	3.79029132449374	3.80795393201794	3.73067335579276
PIK3C2B	0.377635429295249	1.03176522409484	0.56594262392347	1.10156840082696	0.572169204762196	3.08701815091247	2.99066093467816	3.10536908692801	2.64827074838721	3.4123428069983
PIK3R3	0.130255599432723	0.73189703264101	0.701814503879609	0.528797120448177	0.244439080916873	1.95584421255456	2.24598760395392	2.41532349197475	1.31660050082714	2.05458962319605
PLCH2	0.0225424274029441	0.227167558781117	0.248492057692028	0.241594757126854	0.0240142779762179	3.15898505158153	3.93754891759571	3.2981544937298	3.54751484944042	3.00800308640656
PLEKHG5	0	0.0304304743080684	0.0590367278246535	0.0732517980427592	0	1.97590804152639	1.40322557332517	1.43605118885914	1.82562925836696	1.43752314890876
PLEKHN1	0.0447380365819034	0.0304304743080684	0	0.273028301873141	0.0708759263329568	1.4390159180422	1.57785251202424	1.50873872019848	0.76042205750274	1.27465798782346
PLEKHO1	3.83068763386937	4.30908554918369	3.8149599283688	4.99015905646127	4.48221482368408	6.8958326426912	6.71695450408095	6.64977851172569	6.5014601583898	7.43866839568117
PM20D1	0	0.118050409054384	0.273634939680477	0	0	0.520679456820435	1.57785251202424	1.13910525159635	1.37495475398817	1.64575782932578
PODN	0	0.118050409054384	0.0876731874773869	0.241594757126854	0	2.16254713572304	2.08172274271173	2.28894016469217	1.69429074521743	2.07273196591087
POLR3GL	4.84932857704391	7.59325820263111	7.31643224083439	7.24961443730749	6.09537446037274	8.02860507845203	8.13489157976239	7.95747133594731	7.92509115011069	8.28714671414501
POMGNT1	0.982854366364408	2.64245630966195	2.84856536660235	1.73022679906897	1.95864768332056	3.13687860935093	3.32462546835503	3.2649647864918	3.0440967224947	3.45446378769296
PPAP2B	1.95088777350683	3.12024792378367	3.13587886311184	3.04262136269976	2.02559821182574	1.27055880077271	0.953007643069487	1.04448142318028	0.69320953644764	2.40177492328537
PPFIA4	1.30132874624006	3.00238473607622	2.28206028306168	3.5098268930066	1.49198209868107	1.07979881058588	1.37194980251627	1.12067047826063	1.10878774139858	0.795760906829329
PPIE	2.1276522486895	3.30584143578697	3.37826727544144	2.50784152144276	2.83995921411459	3.84992165372433	4.25505879201733	4.11991996268783	3.39018299645312	3.67831637041203
PPIEL	1.22562921925209	0.423383646235771	0.586154057370014	2.48788677577505	1.0525710834083	3.51832140892422	3.72193221198273	3.82486507553715	3.57577891170529	3.62090840170073
PPM1J	0	0.118050409054384	0.0876731874773869	0.10852857876506	0	1.33411492658678	0.931716012210695	1.40591877703731	1.7057040187301	1.47892569909422
PPP1R8	1.87858742000651	3.94979691918966	4.11710781927418	3.47983204779893	1.85535940913009	4.8447308476968	4.94917147928521	4.82235690819954	4.80675449604419	5.17251937962787
PRCC	3.88551975395619	5.55790899281174	5.76450303376498	5.98399963744323	5.13504857667351	6.56514154867134	6.60540222408133	6.4942336489801	6.11357484337579	6.68485270558767
PRKAB2	1.19618552168439	3.30584143578697	2.93384114014835	3.26214579874594	0.905201674951019	4.67101839530883	4.76732011186564	4.3706192634963	4.64424735337757	4.62545722461425
PRKACB	2.11197064924145	4.34584756089517	4.1849415252779	3.25822434762819	2.28110155619936	5.6266435390382	5.83033169538488	5.73888080707958	5.52214613296755	5.59122092095522
PRKCZ	2.54463749645861	2.93561979914012	2.8775543069479	3.8826960753792	3.13279607816913	4.18762867830733	4.45671314567241	4.36083506536882	3.9657949021991	4.40153888103798
PRMT6	0	2.40181649625606	2.26335459884462	1.16995660304084	0.380868226116287	2.59106133362362	2.70087976441244	2.43037047069344	2.41787656303355	2.97943806877134
PRPF38B	6.23485557689386	7.9970678513724	7.91157413042151	9.15819306822418	6.61296425725305	9.25664123173617	9.07816760605272	9.13042641773292	8.75012882453552	9.25287012864812
PRRC2C	5.78093762577248	6.87594961975319	6.8498146294304	7.68418424874311	6.20250270212353	8.19109342338848	8.1534041296942	8.29333046449923	7.93633744047539	7.9126493603672
PRUNE	1.79594367192605	2.65715724839875	2.90194662110401	2.55974297675296	2.42782500628216	3.67073047456328	4.2826503048678	3.88070816537103	3.98699733312757	3.95996873373214
PSEN2	0.478918289719595	3.06986325481965	2.29439734257391	1.35758668926233	0.980767260653831	3.4192285519033	3.35293354345564	2.9205782976628	2.45892218232639	3.28973737674095
PSMA5	3.27222667934086	4.75637435247058	4.9769163815412	4.49090522930433	4.15935952515988	5.84485845859357	6.2921944234639	6.07198210821416	5.81934843518986	5.89254355222541
PTGS2	4.78073117568246	5.50268039703246	4.66402087362392	7.79220295810738	4.74676923874286	4.31122035298481	3.15125564009171	3.09596305109354	2.63639203720045	3.23036597481586
PTPN14	1.60749894860665	0.985918497306363	0.842881547033808	1.04806206921491	1.18627230931704	0.0763249114262789	0.0795951666779017	0.0785109490816199	0.141187864058663	0.10950280115549
PTPN7	6.05279438381224	6.04148595113452	6.31980848648292	6.48831483117693	6.12551509856964	4.89827857266662	5.19571948457512	5.29066908707673	4.54289992119199	4.89894082431423
PTPRC	5.63952406567572	7.14942348827922	7.09586226987781	8.91602948250675	6.3888628987588	9.81017297544668	9.9926293149933	9.67520064113406	9.6453092558381	9.5117542347459
PUM1	3.43231990241296	5.10894447210792	5.24267798153468	5.65095790065673	4.61857752446546	6.07504076337786	6.38372818642334	6.20042049754321	6.04895527211921	5.94703758374271
PYGO2	1.62233395918376	3.32130749373814	3.65433942033476	3.40731928519917	2.40971058198137	4.77487419865604	4.56612038246966	4.41856900413008	4.672150347923	4.72057746847248
PYHIN1	0.445941118416148	1.4128964935866	1.97994537855788	3.15233532677947	1.14306748487955	7.74015906847286	8.36364843420911	8.15467889405396	7.58187206853046	7.10411879740148
QSOX1	6.74548665324899	6.62957157287239	6.9018912715168	7.3582498399143	6.55645571629111	5.37794435477975	5.01138524080186	5.04642676904143	4.82256637294966	5.04162969214037
RAB13	7.9525831471205	8.00594828372603	7.91444942509564	7.76240405173105	7.77810141188177	3.63647631844423	3.39632495064238	3.74286512799133	3.2491048524683	3.85118607709427
RAB7L1	1.09345951356732	3.29020777943909	3.33413404147115	3.22244320928208	3.33109715769995	5.76495353906404	6.11934662616015	5.63311343308321	5.4132374355761	5.90398830543067
RABGAP1L	2.56012965593375	4.98817833965138	4.72795063492551	5.1637049714713	4.25377456805533	6.37425808518918	6.52415717507954	6.82082981998802	6.41371349218222	5.64753080514861
RABGGTB	4.03852164225808	5.91976639733655	5.99550983520181	6.15033226152521	3.5139102429447	6.84900746900538	7.12543703685684	6.89524500287572	6.76688651689832	6.92753020399901
RAD54L	1.87239559694859	3.48681194129212	3.32213354718427	3.13533216618961	2.15084263135597	0.113024681218927	0.422586998816565	0.447345957649701	0.470456532046784	0.306342851144144
RASSF5	6.18482731995566	5.32304945000533	5.45950254992136	6.90644598104604	5.24449264854015	6.87728454667424	7.08983700951569	6.84734900291502	6.92141036866906	6.65581199865955
RBBP5	2.37981441464173	3.60525906211629	3.51105271856893	4.01639739274432	2.50663783155884	4.88905004204309	4.8131585433657	4.80946615978902	4.54766441041297	4.78389187098114
RBM34	5.27721444685757	6.2429221981188	6.30426034229412	6.54815569150942	5.55480252775494	7.567661331006	7.556628241039	7.27270607817871	7.56317068758666	7.18400537835463
RCAN3	1.31964888280195	3.07716969605116	2.83596097462884	2.21598203802676	1.90792770115662	6.63225926514481	6.75419722040936	6.52653816519922	6.8295222079367	6.00250848320826
RCAN3AS	0	0.25320437875139	1.04623520143537	0	0.18177413201333	4.97005567663338	4.67903635228543	4.18124697925832	4.92864772513865	4.9115956383033
RCOR3	2.48906609191619	4.48556143905977	4.21607833998097	4.86681870021271	3.01491916086701	5.2642576663597	5.28762405514208	5.09208698807461	4.85880045568893	4.92164016959702
RER1	3.81946662087278	5.70429261367408	5.79249735687362	6.00462761158857	4.67464618386675	6.53503040410414	6.58594183753198	6.45706228859275	6.29122034469176	6.65393032559104
RFX5	2.77451990097109	4.57601620520008	4.79243283461436	4.20747491759296	3.28960092702918	5.51280553434725	5.65872122700962	5.47339074423402	5.33822458925065	5.98824217192055
RGL1	1.09345951356732	0.713260024968436	1.15847503319733	1.79662095913409	1.14306748487955	1.90442883426543	2.62331768874472	2.37700478424646	2.10959842012713	2.21019955136539
RGS18	5.48830569178138	7.40594771690753	6.95069268194657	7.82073422626198	5.28356210209355	8.8711512618361	9.11006033726883	8.48037457963091	9.19767608624503	8.1376239864006
RGS5	0.412192485359107	2.11993419796784	2.3952094978488	2.26370547691763	0.769736975381367	2.95173261473232	2.83307610846538	3.09596305109354	3.25299976015126	2.76188095971734
RHOC	1.84103148072622	3.32438090839191	2.53693422470999	1.9981629102359	2.2148359448361	4.73275138911154	5.38679235367725	5.52248919422618	5.13373336681511	5.12549557261473
RNASEL	0.268701607729288	3.08443932063311	2.9842113925417	3.13533216618961	1.064198475434	3.75442084825695	3.9187341621436	3.77563742244492	3.61565136698972	4.18095274195761
RNF11	4.59109391021574	5.82367059213326	5.26713930008099	6.0057974915801	4.52701672335237	7.14792087641826	7.39804825329041	6.9963442653683	7.45023864642048	6.58844784033103
RNF187	3.6470250502667	5.04331100460446	5.1608186940182	4.36528297165782	4.69067547711784	5.85030307790604	5.77685878813767	5.74491164380336	5.60142616762848	5.90018346657124
RNF207	0	0.0894309887999811	0.0876731874773869	0.0732517980427592	0.0240142779762179	1.31848645206539	1.05499290804191	0.588179580147869	1.07398276627905	1.36576379154701
RNPC3	3.59908447083602	5.70665004444923	5.27727510968643	6.26664750126981	4.47787451060989	6.52782816817042	6.78123263245969	6.8336198778046	6.45233751124085	6.40685296340787
RORC	0.305934321257611	0.400267227119161	0.115752279393455	0.176595285107097	0.160265991458922	2.25575892110395	3.34892338137638	2.67739898035755	3.22947100631688	4.59125541696348
RPAP2	2.75108816573166	4.92479264520127	4.92430300479809	5.08840178526485	3.03278270793412	5.61789177066792	5.8375048008123	6.00446122688998	5.37264283040025	5.50449750218746
RPF1	5.54828206299464	6.2939835115293	6.09583612709258	6.21346415667561	5.08598636557974	7.0834992629365	7.02471323931571	7.1046635371056	7.05205874667857	6.96109319191936
RPRD2	3.66146113637002	4.11331456376974	3.93801217067606	4.46901769470086	3.53286347637437	5.28450900985358	5.20351328105748	5.42725778567951	5.06450043456598	4.7263192953171
RRP15	0.786098545579884	2.90720429408742	2.68483971095712	2.28698796377209	1.19687433293328	3.28494992578846	3.48669702418578	3.44614889249146	3.37596583421103	3.35790103066506
RSC1A1	0.191223272283102	1.4128964935866	1.65587953689725	0.954223834398683	0.417590312063873	1.98583628018581	3.11393363455784	2.48183235843611	2.03916856911647	2.16017155307228
RTCA	3.20729448711746	5.0792326129228	5.1708905999054	5.16789155776828	3.20809666050976	5.66731168022376	5.74897990139037	5.68186693547687	5.72995138762028	5.57540211822404
RUNX3	2.69605622899781	3.88466312559378	3.92616863504749	4.26723075577076	3.88723797721629	6.3874256881163	7.11100631434856	6.93337340785356	6.34284358566344	6.2407799970436
RWDD3	0.462523926176668	3.51667621393805	3.04753337566758	3.17331129082718	0.865880871504869	4.13952074664809	3.98483223424243	4.33907336808781	4.22767954730643	3.91793667337757
S100A10	6.42849954671468	6.22986940933382	6.03923288580837	6.11769916459579	6.87448968285049	8.85160249247164	8.41357932108299	8.80492636450911	8.98735714113735	8.69173528592376
S100A12	13.6679571334731	11.3740836501346	11.9288238786428	12.6999884922166	13.6203047407481	8.06330327024339	7.55183903404023	7.87532191899238	8.18045362354093	8.29392901549264
S100A6	12.6639323900335	11.8013512351468	10.9934965981048	11.6826194640968	12.7429755660209	10.9187037108783	10.085820897658	10.4402205854905	10.5531523849064	10.6137731203578
S100A8	14.7405306959985	14.5045978815844	13.9954789635991	14.851321982291	14.8261000097467	9.84361382528277	9.83880557481652	9.96054045142079	10.1181669763446	11.6635672395542
S100A9	17.0629259813889	15.2796374901508	15.0705218265682	15.8284936323258	16.8422444794317	12.3008866782113	11.7285389955378	11.7850658737891	12.0675962607773	12.4616119479276
S1PR1	0.342230267383622	3.16550869128832	2.59792773972568	1.28234973530756	0.284752867957483	6.32768936633747	6.03450267241244	5.91836299593274	6.25477830737216	6.81886564708265
SARS	4.37050712826989	5.38911875863991	5.50665625653948	5.4221203218746	5.46336046166543	6.22245512078722	6.22923263994203	6.18386780526636	6.29641941201888	6.30597729127294
SCAMP3	4.66011351275673	4.65137570702526	4.87072823586724	4.29620544699557	4.50585591012325	5.79420347564439	5.81950471915102	5.7922717036817	5.38334334286073	5.81988770830049
SCARNA2	1.30132874624006	1.89861597507557	1.75740185743446	1.84970682712517	3.47741577996842	1.20407324122099	0	0.355735863371873	0.573724110845729	0.682182644925732
SCCPDH	3.88859095133765	5.54874030839934	5.94846984097396	5.43172727062243	3.929171396502	3.32460728948818	3.64552402918473	3.5803642699289	3.40075467323337	2.89529028769391
SCNN1D	0.0881303703967951	1.04672931943893	1.13122304865499	0.853854760689706	0.470978188281968	1.94570668178355	2.40893788514516	1.55065590423706	2.05710098321691	1.68166433464675
SCYL3	1.53878634436482	3.34571341389192	3.40695680017866	3.80955301935251	1.37548429910698	4.81440980325163	4.78523719705678	4.57061727679614	4.66778033214821	4.63769592326414
15-Sep	3.99358737919575	5.88532199533192	5.79467018787638	5.93448399290826	4.86532511105674	6.51460139460297	6.9884392059627	6.77183113130214	6.65800303824421	6.83024120057607
SERBP1	4.53927223564709	6.74301865579251	6.86566178225715	6.27588965829253	5.01061846058688	7.36601134201203	7.38317437353505	7.13109438779529	7.19075811907273	7.04762395359275
SETDB1	3.40255065365634	4.82525055728227	4.91334613757117	5.04808785946702	3.90674342392257	5.80475821710825	5.69787172021746	5.85076463856359	5.41671400839352	5.89827727755635
SH2D1B	0.0447380365819034	0.446135502840444	0.955925666978816	0.790100917444581	0	4.4250546642179	5.68599931377752	4.89466245885787	4.89289918281588	5.20063397067732
SH2D2A	0.772862767116966	1.76021420038822	2.76681203226513	2.26370547691763	1.43938009635294	6.49170313810642	6.58082174662357	6.13188865488253	5.96061374765054	5.52110860818581
SIKE1	3.06794500423088	2.64245630966195	2.57282639570705	3.10944567791583	2.0016105049275	4.02382353584073	4.07983659984282	3.56681011790468	3.48596340326607	3.98652761058272
SKI	1.46663671940932	4.63537856711431	4.32982338822029	4.59406803780042	2.58943658905416	5.80615969966528	5.87284491354217	5.84235141967291	5.60828379986929	5.34757077312086
SLAMF1	0.603769234983119	0.446135502840444	0.738395344094091	1.0297763652962	0.323970706358571	4.15059608554599	4.40550533394981	4.06071304271528	4.23557494988454	4.79212767743198
SLAMF6	0.850515043364945	1.42440026251274	1.23727207199251	1.42909372763731	0.488343959029447	5.99925884109375	6.39008419835658	6.19712511755235	5.9420360045232	6.11292433521781
SLAMF7	1.57736329374182	1.53465790319378	2.40092583602347	2.21598203802676	1.39403082195621	7.20082431857536	7.63611401292093	7.31334979832506	7.02952896453781	7.44673359200076
SLAMF8	0.109346731187853	0.490590291363755	0.415931259015479	0.554607005872038	0.223851724571631	1.66591742131403	2.09135615788853	1.64397142970377	1.44472733663632	1.93075385525116
SLC2A1	2.22319644840487	4.68045079659567	4.10839987644641	3.83083215243084	2.60941452089293	4.77057326153323	4.78523719705678	5.09090373386778	4.60821209835769	4.69298730112904
SLC2A5	5.74410976706587	7.31133741358261	6.73514003784024	6.59710010718528	5.67247424646259	1.4390159180422	0.84326080954566	1.42106365045188	0.845428936480176	0.941099483409077
SLC30A7	2.23772032710345	3.79001373155176	3.86130667478545	3.8068709232062	2.16710903425107	4.26712311075707	4.69017371528477	4.76416178346179	4.56969298269907	3.86165857481208
SLC35A3	1.07200646786374	3.75627342832148	3.33413404147115	3.59934518380178	1.78683531508777	4.74741583927282	4.99992268606782	4.82662835494297	4.5058398360875	4.52362001166152
SLC35F3	0.0225424274029441	0.856020996733691	0.645143028454416	0.790100917444581	0.323970706358571	2.00549010850134	2.77448383816032	3.00842958129961	3.90025133948236	2.37278144134058
SLC41A1	0.0447380365819034	1.20183845487051	1.28750968833842	0.832914962852683	0.160265991458922	3.07311535664748	3.15585372841767	3.19620300565852	3.05752116461957	3.31662946294155
SMAP2	5.39743835615741	6.25344131483907	5.84899973114021	7.97757510132514	6.67209960051718	7.77600286015805	8.2750226033547	8.26698627377175	7.9850103259888	7.84118980732156
SMPDL3B	3.81463076921257	2.22891420660709	1.4396592738897	3.19808639238019	4.03340698980406	0.217834387766288	0.15502763561533	0.691716245753582	0.174426807841445	0.532918082024768
SMYD2	3.48399785618126	5.77676141534874	5.58218425215943	5.64946163815634	4.19945263478964	6.59016964149912	6.35752145958181	6.33344043415367	6.6697058515017	6.34428690768018
SNAP47	1.13543166161932	3.17575487374972	3.25428484326977	2.85283857998627	2.14537948375318	3.61104323732633	3.94553787222983	3.82770916746604	3.76222759113871	3.64232539327784
SOAT1	1.10406758185481	2.91538027982422	2.9059722104097	2.99628783484357	1.4214110815376	4.66947921320393	5.03279135144191	4.69731341648152	4.51072809169258	4.7574972509975
SORT1	4.17306845103653	4.94090205853215	4.82255998214516	5.82474949111489	4.84945351568417	3.49069680920311	3.76169018612234	3.74286512799133	3.39018299645312	3.93539254715495
SOX13	0.0225424274029441	1.10508025077891	1.19841145228489	0.7682078085997	0.18177413201333	1.95584421255456	2.39344654200584	2.15041304139497	1.67118969968097	1.64575782932578
SPEN	2.96986008098046	4.61167435193029	4.84265088234081	5.54550284612396	3.05917002645498	5.93088414473964	5.99141995346081	5.91301660687803	5.60218973846567	5.69953765789847
SRGAP2	1.43337434216169	3.2259218625281	3.2223571250007	3.93521821348911	2.80226892798745	4.20473222837783	4.06524562150162	4.19452828629063	4.10375020003545	4.03128098403078
SRRM1	5.80348659807342	7.07473765786194	7.03880184940195	7.54022498571254	6.57790663126834	8.11905924878177	8.09249872116595	8.23212425824818	7.7407894419912	7.91689233276626
SRSF11	6.39000757929062	7.81225875871808	7.78026263288424	8.19778532066938	7.03432253036791	8.88737989882476	8.86129393788286	8.75863887108475	8.64280220498904	8.71032386956324
SRSF4	6.1458930847188	7.47827076738608	7.56627228013978	8.01349565859426	6.51839577852717	8.39693962613571	8.44056356740105	8.37786468195572	8.05792809868651	8.2486398996696
SSBP3	2.41857567097538	5.36991121705226	5.14642871047529	4.60027720336103	3.99291617155116	6.19276040132039	6.65171454226874	6.47304540958219	6.05955760404262	6.32644109779114
SSX2IP	1.16612837153507	3.68632911154391	3.10469407995939	2.5787345361065	1.22822079850981	4.08744963647311	4.09188402609357	3.95542606657783	3.86759874413144	3.15573658270888
ST6GALNAC3	5.19773024847202	6.11387688328084	5.7533748561097	7.20574794387536	6.24845457689554	4.7283228292233	4.50976206973894	5.21339705150681	5.27737813002591	3.07703507059947
STIL	2.59814749526049	3.05513841741034	2.62259980565502	2.65825935421032	2.33488898480664	0.838159714916691	1.11289372643901	0.984577234211243	1.07398276627905	1.07312722808573
STRIP1	3.18498434076476	4.30597934175809	4.39428713855556	5.09501259586538	3.61816142658254	5.29652475531957	5.30945576500327	5.27824769374925	5.1092334817777	5.31173831665829
STX12	4.31337433345489	4.27295389433635	3.87163556803131	4.74600913997245	3.57817163941852	5.82287214936703	6.07147696824007	5.98038153816657	5.58761233140516	5.95744958354787
STX6	2.28043475711215	2.9516094318821	2.63235169247939	3.55847276752219	2.24068416546962	4.13506669431185	3.83519898391467	3.993916604409	3.79998917143719	3.88494739277644
STXBP3	4.4307401758316	5.76493326205934	5.72574245519586	6.34638522784768	3.93076013148072	6.77864895507072	6.63246062574625	6.43298409536033	6.38471720319749	6.59277607367141
SUCO	5.51885330483097	6.55467016406486	6.71663778688711	7.0758698382049	5.67532019459318	5.1856779331586	5.30117783128372	5.24990225340405	4.90036846159542	4.92038842101809
SUSD4	0.0447380365819034	0	0.0298203241308835	0.363417397174394	0.0937480311943364	2.51768119907825	2.99579947467317	2.38475037962263	3.46596757212676	2.72220409599963
SV2A	2.03089916041728	3.66223992596537	3.48168420948287	3.23047161685847	2.08387849440512	1.31848645206539	1.29065887855015	1.39061323022066	1.12588033478522	1.35097344220713
SYDE2	0.0225424274029441	1.35396012081777	0.0590367278246535	0.0370907624781613	0.138432342036255	1.4390159180422	1.63166053270283	2.07581951757536	1.76145406768144	1.07312722808573
SYT11	1.59250980561189	1.93927828058521	1.64628592225199	1.68420336021005	0.783870357961653	3.78032204731609	4.39581966050712	3.96579103487911	3.33613042367336	3.78944776607614
SZT2	1.84735908956937	3.08080908721918	3.12555865223209	3.44230403384147	1.7295717297883	3.80856607243017	4.01804255937772	4.01403257128875	3.75125450559085	3.93042666908784
TACSTD2	3.82268154007793	6.07972771751523	5.89681323347857	6.51813563455272	5.78302794582728	0.547741171314332	0.648202865364746	1.64397142970377	0.76042205750274	0.178143853089677
TADA1	0.603769234983119	3.22920510909879	2.87344852224808	2.56610131523975	1.09852874249641	3.9163175456427	3.67144567144973	3.69382672557455	3.57266566628698	3.25042915036269
TAF1A	0.342230267383622	2.79203837546763	2.92196317212841	2.48788677577505	0.726486592056749	4.09664154710639	4.05543566969217	3.77858013458749	3.96104063345136	3.74771178818416
TARDBP	4.32815383986048	6.18703548398316	6.23474541661703	6.45186834214492	4.14984193787242	7.10557892476182	7.25885197408384	6.959216769207	7.09201823929144	7.211131576316
TATDN3	2.7341151031429	3.93981160481145	3.56041318335404	3.52622511463205	3.44442980828694	4.63834561342649	4.69807666143058	4.76118948381886	4.65016668321153	4.51036965531555
TBX19	1.62233395918376	4.64401444688486	4.51648506308847	4.84476066723517	2.72379921390972	5.36943738786177	5.75126053012623	5.77026511450933	5.42967704757998	5.45435000389777
TCEA3	0.210986418539197	0.616282945415321	1.00178696612561	0.790100917444581	0.264736782829354	5.26221680886811	4.77331723154575	5.00556713426754	5.55327765511238	4.90781083583174
TCEB3	1.17621716086749	4.01592371685066	4.24814377820884	4.39415954785922	2.58136730602187	5.5239209171399	5.30117783128372	5.17147326716683	5.34371393513535	5.25328390693169
TCTEX1D1	2.88628878255345	6.01984684604563	6.01846689751571	5.46102335356871	2.63302849913948	0.651180635257297	0.953007643069487	1.46556710354065	0.107165016051286	0.336688481754991
TDRKH	0.360041455321468	2.63257179573725	2.33676472016642	1.8180902733827	1.33766028135207	3.82801295891195	4.36636626511277	3.74887936682582	3.74019731907954	3.96726068749024
TEKT2	1.3732534932684	0.786405643520402	1.85224733664722	1.06611890541313	2.49809047647491	0.113024681218927	0.261260190954346	0.152968970745529	0.300215946477068	0.452064397224361
TGFBR3	0.268701607729288	1.04672931943893	1.51539090381234	1.64869591677278	0.572169204762196	5.63770591569198	5.91074457248685	5.7198702928106	5.04553796268396	4.60845767071224
THEM4	0.772862767116966	2.76061675369288	2.84017468611342	2.22404638127323	1.55926144673348	4.4910229932618	4.73234434286287	4.79791021421669	4.62032413462325	4.75609459310506
THRAP3	5.42466989601176	7.27962386939926	7.16320791018873	7.2347242708974	5.74334782834148	7.99043435671453	7.79598836985234	7.70635791693685	7.66168764897317	7.81499025873357
TIMM17A	2.73752572807231	4.51545134231807	4.6436736009462	5.04581482171687	3.29947266916089	5.33100968819082	5.60088208613288	5.59689518451077	4.83040779612173	5.54729485912673
TLR5	0.15086576103721	0.118050409054384	0.0298203241308835	0.475749409389249	0.0937480311943364	2.28016881682567	2.27163466913853	2.13212311054617	2.37562888619647	3.03138269023338
TMCO4	2.3754426134545	4.408009693485	4.31627517872609	3.41085618423899	3.97300769863698	5.04912305583878	5.2001782368274	5.08616098840804	4.86517614134358	5.05765924404311
TMEM39B	2.10142074536873	3.23574927113313	3.47627964972153	3.50652476283916	2.80226892798745	4.23418404133425	4.12743419377994	4.1222384375706	4.2492887786132	4.31082513091294
TMEM56-RWDD3	0.0665973377287464	3.64513492901787	3.18640076148102	3.01500018697116	1.0290313331406	4.62570158228452	4.37625102623351	4.74623543096947	4.24733762337371	4.61775497734921
TMEM69	1.67308715735578	3.48681194129212	3.26998758569714	2.41226317644875	2.12331763625757	4.25280471564058	3.80916520551441	3.56681011790468	4.29155981544562	4.48180196251247
TMOD4	0.825092536308412	3.09167249773911	3.37246026699146	3.26214579874594	1.48334721039052	4.09434905407034	4.11568120413837	4.212048617406	4.2512372986003	4.65736499874317
TNFAIP8L2-SCNM1	0.268701607729288	1.86524026547572	2.35454809017378	2.58500990285937	1.54273346135318	3.18507326941768	3.11393363455784	2.62604307575889	2.7782774020482	3.1810444258957
TNFRSF14	4.16802185372628	5.24572587674512	4.71079429969769	5.48889996216891	4.60072434422842	6.40371796494492	6.35752145958181	6.06537046202332	6.26204409776497	6.03004453105272
TNFRSF18	0.0665973377287464	0.1736403622681	0.248492057692028	0.209461052567978	0.380868226116287	2.41854281247082	2.04253264063854	3.5937922647238	3.08400101451	2.34319331376122
TNFRSF1B	4.49461856182953	5.54017403737361	5.19165057822779	7.05765339050016	6.34037750005436	7.55291930063387	7.70244023797711	7.44002670813109	7.34309353575182	7.57656842749435
TNFRSF25	0.191223272283102	2.96348642223809	2.562662281711	2.17496996828317	1.18627230931704	6.9386321306737	6.71422932267465	6.41418503332354	6.92873385557818	7.08748506721339
TNFRSF4	0.305934321257611	0.25320437875139	0.606086246348723	0.392330966405749	0.138432342036255	2.20566403780911	1.92892471519997	1.96651771118183	1.95559449095986	2.1770410452532
TNFRSF8	0.618642449977383	2.20909768130664	1.81847510245847	2.52099297984877	2.33488898480664	3.37835762405123	3.23185907878198	3.4200029584341	3.47266369013048	3.39442285150275
TNFSF4	0.109346731187853	1.856774282703	0.664281939157157	0.91491009936076	0.264736782829354	1.58984362787044	2.80992396346386	2.35351531896959	2.57548554784484	2.29764125202375
TP73-AS1	0.324196434950299	1.65672476213754	2.24440319112412	2.0261052131668	1.0290313331406	3.25241996230411	2.95943931017125	3.05771339219412	2.96081602767108	2.99379127400099
TPR	2.80734711303231	5.77788286489903	5.89174737445854	6.54050724106213	3.15743108919102	7.68847087635589	7.72156389708204	7.50276483118584	7.41525551308723	7.51487455695364
TRAF3IP3	5.6262462344528	6.10452146200695	5.89529534265713	7.66209442040437	5.91530163155997	9.44012896656827	9.28218638924923	9.40008304155003	9.26443743420112	9.61628884832263
TRAF5	0.732410874999618	3.05513841741034	2.78441246121737	3.04717391281214	1.00510111640937	6.85646710651996	7.04778059229377	6.73177720017029	6.39488826304193	7.07347560819064
TRIM17	0.0665973377287464	0.490590291363755	0.143295286717776	0.209461052567978	0.0708759263329568	1.30268682108726	2.02253100471052	1.13910525159635	1.49821331886209	0.880595062305797
TRIM46	0.287438072732515	0.838929543199797	0.273634939680477	0.392330966405749	0.116263179501305	1.50953404734821	1.55017671927482	1.69470410556863	1.69429074521743	1.880143360624
TRIM58	0.982854366364408	4.3593953463846	3.42109041504156	2.6935350466136	1.39403082195621	5.08189136897754	5.10352227388416	4.48493180440169	4.83690991483649	3.78119660292302
TRIM62	0.912177851844343	2.49204558645572	2.90194662110401	3.49989774127594	2.82636730953409	3.89276550337816	4.3383231055559	4.34305453413218	3.77853229977998	3.98891798430847
TRIT1	2.58306036661933	4.17420331835842	4.08373424753966	4.14513666957862	3.07936493884762	5.2642576663597	5.3945946253134	5.43100319801713	5.27354857145426	5.21193281800078
TRMT13	1.6943036015591	4.54473453219544	4.14462520478173	4.01639739274432	1.95240434701413	6.56099683853603	6.25624755960864	5.98675736709679	6.21139914092107	6.09805414669151
TRMT1L	1.27340481692404	3.71471504049405	3.45170540946778	3.54566007326792	1.57560222480117	4.1940662947424	4.40357339433401	3.993916604409	4.27633144621814	4.59282776162843
TSEN15	2.83944395976061	5.33147548552413	4.96635333991	4.44851477794446	4.29012342674184	5.92250876827605	6.04817018943262	5.84516128088785	5.9444466180915	5.53426114592861
TSNAX	3.86851029794425	5.30137662646676	5.20886102856809	5.8990351337672	4.55818712697968	6.23343493483998	6.45960768339951	6.30769771436256	6.05733200001884	6.21037480806276
TSPAN2	4.45580390495456	7.00294361454879	6.27887422057282	7.20752845292237	4.70095326955061	4.4610873033394	4.18480445895	4.19011475517329	3.66032911562727	3.73637522098649
TTC13	3.07335342277298	4.71715922084497	4.67113429355801	5.61844122674891	3.53912628939292	6.70204998917552	7.04963485306954	6.93271309932433	6.62080762608	7.09027070782541
TTC22	0.395017423543386	1.3418783211896	1.13122304865499	1.9009084584781	0.264736782829354	3.5420665016758	3.94819105636934	3.83338058607906	3.18123004871902	3.28585440062315
TTC24	0	0.303909366768115	0.438340309129131	0.14296332020002	0.160265991458922	3.4192285519033	2.75036399272925	2.90450416196272	3.2491048524683	3.39081199432258
TXNIP	6.54985901304385	8.18959388303492	7.28161094695928	8.03886136892239	7.35264091936605	10.1751341272665	10.6524036203379	10.5035063809551	10.4453710415393	10.3566414590697
TYW3	2.1837357166094	4.33217134646642	4.10839987644641	4.1683079671017	3.04163221501555	5.37700160958573	5.5719294594951	5.32830867737048	5.20984981450021	5.33916421860771
UBAP2L	3.30017320175296	5.2880575000915	5.56127876340337	5.57968590895545	3.88887354152414	6.0940974753628	6.29740598813599	6.12033668465758	5.91463536604185	6.22616414619193
UBE2J2	4.31451660951047	5.71135338092319	5.84743066397373	6.12686807264056	5.39076246152923	6.79990810223943	6.6187867100976	6.3577483423538	6.61097766188378	6.48851928109083
UBE2Q1	3.99928129668076	5.90187567622975	5.65574824758141	5.87426884747043	4.82830021744819	6.80307012642384	6.598240885492	6.53873950137613	6.49654034556812	6.91470072262913
UBE2T	2.89242139034803	5.0112479365252	4.77162513019923	3.58062476847785	3.37610523818006	2.84669150983162	1.73360615288853	2.08535736947896	2.52483851793056	3.20591596013732
UBIAD1	1.06115911833222	2.54042459211908	2.60289602248722	2.48117338439168	2.01963857299022	3.26062147565673	3.49397859713741	3.7277189183348	3.25688418088522	3.38356305397778
UBQLN4	1.84735908956937	3.78332850250627	4.02756869704573	3.68363195503526	3.1628488755017	5.10484984648812	5.0427559587502	4.86451272786193	4.59292764176285	5.34010070288098
UBXN11	4.06319540360252	4.79011232285429	4.64608234605572	5.91469022020117	4.42924884905697	6.67277160994114	6.54577753244312	6.41086986388434	6.54738016145041	6.6037351552749
UCHL5	0.850515043364945	3.71002266844416	3.81281746423991	3.48989977966544	1.50056561235705	4.7298005268232	4.95181799557602	4.42984363240856	4.47782244124193	4.4630109077546
UHMK1	1.1559685340059	4.0082995823608	3.84672085172527	4.02795939197099	1.71489350612025	5.66190343967671	5.75505358461405	5.62250689634571	5.26006449304041	5.57381065623706
URB2	0.690791946293123	1.70468751023746	2.04710078070283	1.18655885963426	0.380868226116287	1.98583628018581	2.71963581312802	2.34559973319817	2.68909252415239	2.33570048418585
USP21	2.52503538146579	3.96168877907025	4.33281690109484	4.32648353429561	2.64469211001472	5.40409416761282	5.45740239584164	5.12483012982841	5.26682228572466	5.52687760318697
USP24	2.23289526205055	4.28720032818424	4.66402087362392	4.487559454211	2.58943658905416	5.58234392863258	5.94966144100382	5.84235141967291	5.47540261489328	5.56982430366649
USP33	3.13672070902445	5.19876895885071	4.99592598265665	5.64646444963611	3.62210010903036	6.25924584947719	6.36399372329248	6.36901845742279	5.94082918558518	6.02306385841677
VAMP4	1.39068804436016	3.65493403168516	3.63990949522031	3.5552802460283	1.47466032879904	4.89696381987737	5.0526522129599	4.71278050424566	4.78808557430147	4.69152046753611
VPS13D	1.65155403876684	3.2259218625281	3.26058646465874	3.54887393048175	2.70535385371673	4.40114141998024	4.67903635228543	4.55697080558648	4.30662911915829	4.11901067436405
VPS45	1.48298467635419	4.01020939657739	4.28570461854239	4.31520358717522	2.67534179284063	5.6353425368342	5.90870279142935	5.97718302600218	5.63090997473741	5.80436414089909
WDR3	1.23531174659089	3.88257954423231	4.2607730265359	3.28159474427308	2.23040038371829	4.8171927461465	4.92916632836053	4.83513349468167	4.97182725240076	4.57225239013903
WDR64	0.0881303703967951	0.0894309887999811	0.170322296350341	0.209461052567978	0.0476353639121556	2.07224363552811	2.4692915534254	1.57793901974482	2.03011807731828	2.22649732562782
WDR77	2.60936019581172	4.38611512305188	4.46557128025566	4.03255837107211	3.53495410296846	4.94100662340864	5.35115035256987	5.28757375057293	4.82518491910486	5.13523957067333
WDR78	0.191223272283102	1.0615397944266	1.19841145228489	1.04806206921491	0.39934610556242	1.89392216039464	1.86296648750217	2.06621818976319	2.10098043681425	1.94066633645046
WNT2B	0.746021255029183	0.227167558781117	0.298347133810351	1.62452929919337	0.284752867957483	2.796807116529	2.4318674035076	3.26076186760012	2.3023448008882	1.84890231943196
XCL1	0.0665973377287464	0.227167558781117	0	0.209461052567978	0.116263179501305	0.770850154776554	1.29065887855015	1.4508846276774	1.44472733663632	2.03621622616619
XCL2	0	0	0	0.475749409389249	0	0.983983478967741	1.88528930441011	1.00482293295965	1.67118969968097	2.74501002565513
ZBTB18	1.50716443467872	3.83596252944601	3.4843789159061	4.64300882918427	1.54273346135318	5.44335203629724	5.06980897387138	5.2024820490002	4.97418863821005	5.66855904780245
ZBTB40	1.00566417696328	3.01765507583217	3.3955493611352	3.34951684169055	1.44828136704741	4.93076392097123	5.20905461278504	4.90142768029203	4.72918661038302	4.94398788900749
ZBTB41	0.618642449977383	1.60711248464173	1.4172708613076	1.54950126900504	0.116263179501305	2.46896340595347	2.87271930257305	2.34559973319817	2.41787656303355	2.53205576697608
ZBTB8OS	4.79716763613472	6.41605100319373	5.82528263383339	6.32029261577052	5.58790408497092	6.78967195610759	6.92823264958318	7.02047194172756	6.77807970625806	7.00928184107072
ZC3H11A	3.79348605356186	5.01695815288921	4.93517728450378	5.35117876979317	3.71722663597607	5.88718871695785	5.98044520279295	5.74791763451745	5.76378651020169	5.71261324454552
ZCCHC11	2.57164056941104	4.66719740824287	4.51516799192313	5.30155163504681	4.01854256991528	5.81593214119179	5.73060390825549	5.7922717036817	5.47706863541665	5.44219027067149
ZFP69	0.759504433861652	2.88239459770109	2.76681203226513	2.54694160854262	0.53922123304103	4.73863506826079	4.2826503048678	4.212048617406	4.23557494988454	4.04283103561916
ZFP69B	0	1.22833222559333	1.14491338747889	0.677153652643265	0.18177413201333	2.29621561048286	2.41662162148892	2.4077407392531	2.06598429090504	2.08171829375513
ZFYVE9	0.81221129113175	0.533716111315591	0.808886742781886	0.973486125931491	0.620221871648973	2.23925314693899	2.62994286084642	2.58628968733016	2.38984935299644	1.9006011001781
ZMPSTE24	2.1276522486895	4.39052069988062	3.99392403270745	4.82766222530655	2.7987932054793	5.23541954858549	5.41679393511425	5.45050865590014	5.04103974824618	5.05538018343023
ZMYM1	0	1.73271797890332	1.37142397812703	1.52359905351506	0.284752867957483	2.86832048339026	3.12335504184166	2.73912519521405	2.79440273229482	2.72220409599963
ZMYM6	0.759504433861652	2.84863705089341	2.84017468611342	2.9725508362557	0.651390228917619	4.0500849059846	4.37427948469552	4.09180369297497	4.20373072716094	4.05884731893192
ZNF362	2.13801274537746	4.63661543366544	4.67467789395219	4.46051019500957	3.59229449983423	5.24888039586345	5.56589581075482	5.56827202494745	5.42881645929669	4.86810854764044
ZNF436	0.268701607729288	1.60711248464173	1.63662808480716	1.49722327305277	0.138432342036255	2.7625660709986	2.56919167703256	2.43783551514108	2.58169321577012	2.94538127035567
ZNF678	0.249718604524925	2.24197560143783	2.33676472016642	1.67246437913967	0.992985492644748	2.53806695045256	3.24917543593599	3.20934796230867	2.53766793662236	2.55159208532705
ZNF683	0.268701607729288	0.821633179068416	0.346536765202202	0.811666755349687	0.435606681988847	4.79336483704404	2.61666195198586	3.98120018603736	4.78539875461373	2.38008462031835
ZNF684	2.43966805470293	2.28678114900163	1.86884154024639	2.24797242077125	1.66994095046182	3.76021699015342	3.59562873721662	3.22669031383878	3.52191778183736	3.52204274067753
ZNF691	0.445941118416148	3.17915416045096	3.48706859846306	2.64630647648226	2.15628516932	3.90850950795296	3.57517720648441	4.02646409088367	3.75125450559085	4.60066388253401
ZNHIT6	1.17621716086749	3.6128202248402	3.50044230403929	3.2503493226038	2.17249066585342	4.77916235200195	4.8434030180594	4.82378212942579	4.37434745052091	4.43873549604428
ZRANB2	5.98087274423624	6.62832865002934	6.57560280175561	6.80055187255686	5.64563778731967	7.40352982681706	7.66119343313341	7.5175918838042	7.50311565529368	7.44564633179048
ZSWIM5	0.130255599432723	0.636206877878341	0.545444010426244	0.209461052567978	0.116263179501305	2.47602462537492	2.74427049258462	2.7866724887669	2.31730245259168	1.42345398319927
ZZZ3	1.6943036015591	4.39052069988062	4.30412457800993	4.27889055509083	2.7777611658358	5.28249661992869	5.34914418503644	5.3640119233521	5.15157826428605	4.88232184857964
ABLIM1	1.02811895771525	2.783130383695	2.09019495294838	2.10682469496276	1.74410211756793	5.45411972034083	5.51758952150283	5.41596285156376	5.58915375007369	5.40508377662807
ACADSB	0.52701236359513	2.57179884609841	2.50012627663581	2.27926880823718	0.696915450241536	4.4910229932618	4.75978848444917	4.45213194999417	4.38325954287257	4.502025954441
ACBD5	1.50716443467872	3.28074561577875	3.04753337566758	3.98114481784503	1.43938009635294	5.44874592399287	5.49599269550181	5.13175086869922	4.70522115833931	5.06107109860864
ACSL5	3.16991690319305	5.02925329517184	5.21860417020244	4.67865480036598	4.00352340269798	5.51965589874079	5.87563507624919	5.81107626795306	5.72083991941908	5.85961484458869
ADAM12	0.0665973377287464	0.200652193550521	0.0590367278246535	0.333912489294896	0.0476353639121556	1.09822125973945	2.08172274271173	1.27867134040838	1.88707091729978	2.86957713785002
ADD3	4.07267793678651	6.19461331956794	5.92882018965923	7.01529724599658	5.01885784086055	7.38676714349645	7.66704349150023	7.71675124114877	7.56728237981614	7.62270704876705
AFAP1L2	0	0.922431218751351	0.196852286948502	0.0732517980427592	0.0708759263329568	1.82922269062345	1.50764136156667	1.59138950173687	1.53706543852297	1.93075385525116
AGAP5	0.511158482257308	2.00204430074003	1.98756333398222	1.95035503960318	0.522460710343274	3.33240960639536	3.3648975796872	3.26076186760012	2.95604529595115	3.09045376164315
AGAP6	0.287438072732515	0.95452405772449	1.17191038279951	1.15316106446736	0.417590312063873	2.29621561048286	2.25458738449618	1.91395872480196	1.85667714865415	2.16017155307228
AGAP9	0.249718604524925	1.48058212850878	1.46170555526355	1.08395253225569	0.588365248278496	2.09993309138765	2.71341085115956	2.22996409429766	2.43168859611018	1.49246665502789
AIFM2	0.305934321257611	1.16116259072536	0.876093724007322	0.874494973820969	0.343186955104386	2.35867535025274	2.4985472437691	2.67107858187976	2.43168859611018	2.39458099536657
AK057316	1.28277297506435	2.14100490795772	1.31198735362495	2.64630647648226	1.4214110815376	0.113024681218927	0.261260190954346	0.0785109490816199	0	0.21127731098823
AK124226	0.130255599432723	0.423383646235771	0.273634939680477	0.363417397174394	0.0240142779762179	2.35867535025274	2.36195571577923	2.53848241074839	2.76196979606539	2.49217110125816
AK125699	0.462523926176668	1.26718238203321	1.19841145228489	0.420676435278508	0.711776785352259	2.52450850597744	2.23733625330399	2.41532349197475	2.24873692981849	2.74501002565513
AL050000	0.511158482257308	1.52400368501783	1.62690515890759	1.91093428214787	0.202966327052667	2.4830514521749	2.60325764724927	2.65194953179794	2.68333108545202	2.66356033548187
AL157440	0	0.146113118243091	0.273634939680477	0.209461052567978	0.0240142779762179	1.39498890976755	1.63166053270283	1.59138950173687	1.19229485980354	1.57114724767426
ANAPC16	4.08209855002579	5.31070487440064	5.03136837137498	5.15950620066672	4.50265484695207	6.35092157235625	6.42621657067446	6.47304540958219	6.27455209570238	6.23977674732122
ANK3	0.324196434950299	0.328608870653228	0.370041100719336	0.677153652643265	0.18177413201333	3.48720624335996	3.28739363145566	3.67183689476351	3.77582761266163	2.60243140317064
ANKRD16	1.32872244354363	2.29306984222432	2.82749644971262	1.49722327305277	2.05503262532057	3.28092356741171	3.44221849805398	3.27333406931808	2.85715994168019	2.89529028769391
ANKRD22	5.43310827403366	3.51667621393805	4.06765214404242	5.22526279868654	4.54372470484284	1.98583628018581	2.08172274271173	1.34369752631669	1.12588033478522	1.10873185924696
ANKRD26	1.18623588879288	3.44506529080816	3.63020873342136	3.1774701329616	1.74410211756793	4.91396285363577	4.65162503181518	5.15684660112882	4.7472482224383	4.06112091331059
ANXA11	7.88036986807715	7.8797528410018	7.97892788030232	8.40750152948265	8.5442003218232	6.92062960401401	7.07565068780255	7.14854450173098	7.03830105661701	6.90555682682621
AP3M1	2.07470344667535	3.52204028302083	3.44894891922501	3.9079452123753	2.51089259400832	4.37682511391232	4.74155051932535	4.44288696086188	4.21774914076727	4.40153888103798
APBB1IP	5.92923779648369	7.69797727330459	7.45373156945408	8.50462746508658	6.94732812103677	8.63911323951723	8.68611652560277	8.79596845342403	8.35345856275068	8.20702522791064
ARHGAP12	3.95308803319908	3.26483611327951	2.98039858298992	4.46221571314536	3.57614275454176	5.294529067893	5.20573236848413	5.0849728618763	4.92376924177803	5.56982430366649
ARHGAP21	0.825092536308412	4.18945373397176	3.23200984948505	3.37509083118462	1.01711584100467	5.25505098618287	5.39750963282398	4.86174034078935	5.25132912877367	4.62852664649058
ARID5B	1.09345951356732	1.57650497819604	2.22519951807351	2.17496996828317	1.48334721039052	4.46995658144383	4.68541108380689	4.85059720716937	4.48280639003648	4.29352512787181
ARL3	1.94499922378239	3.28074561577875	2.8775543069479	3.11812621921875	2.58540758917068	3.95473616886296	3.69375123316747	3.67815397923176	3.7374197300958	4.04283103561916
ARMC3	0.0881303703967951	0.278779621107693	0.143295286717776	0.10852857876506	0.0240142779762179	1.53680366319204	2.04253264063854	1.42106365045188	2.0210104502463	1.3360298918933
BAG3	1.4417621080991	1.18840685706796	0.971375319562832	1.38661618006315	0.362150610183733	4.42869869649986	4.38411035987194	4.45765063973142	4.95757719038227	4.46472933521326
BBIP1	2.46457848726227	3.83164896469468	3.62533378168909	4.26918061144393	3.24432261270047	4.99361925624541	5.07952200281881	4.98150605163917	4.83431258283894	5.2730330413028
BC014575	1.01693525398777	2.87821784950697	3.15630041635042	1.63666320933685	0.96844466758579	3.4192285519033	3.4571975557806	4.04369019631275	3.94908596223333	2.93053573938715
BC078172	4.12048442983456	5.42892653001515	4.38710511513919	6.29754566037717	4.37192681971904	6.75707184789765	6.59612782644207	6.88059739865297	6.05175292243827	6.44782955877672
BC080555	1.6370179749745	3.15173292556557	3.29168818998315	3.32722957047926	1.28894160868742	4.69391121805017	5.02527246802236	4.68951724154537	4.7513843698067	3.53845419297256
BCCIP	2.74092830907514	4.91565142057591	5.31636493059599	4.79825659788835	3.21332782193567	5.61709351646898	5.77237432638236	5.80819916370172	5.55406713229035	5.65055367037129
BLNK	0.746021255029183	0.57559012025418	0.586154057370014	1.70739859617055	0.711776785352259	5.60587133171538	5.34612969330235	5.91234691300236	5.25424679766555	5.82658533253557
BMI1	0.924200339917944	4.16566068489337	4.53219683840585	4.13447996380578	1.79383605408893	6.20077446576337	6.18492816632901	5.93296421890498	5.91709216182324	6.07686262449053
BMPR1A	0.0225424274029441	0.118050409054384	0.346536765202202	0.475749409389249	0.30449504396661	2.55149915815201	2.87271930257305	3.28165508061839	2.83654271648815	2.58357597901004
BMS1	1.20606700605789	4.29974679107944	4.48588399164309	4.29620544699557	2.23555143764819	5.69178011001396	5.53092518389259	5.55974422661377	5.5091773131064	5.3174555761359
BNIP3	2.26633666619652	3.93579804720199	3.46267900342277	2.78359258202123	2.32041743463706	4.8171927461465	4.70750340429387	4.64667404257122	4.84725273322821	4.23431263814169
BTAF1	3.89471380159777	4.48830443738533	4.35654398955494	4.87324268885721	3.24176499554081	6.02054407849497	6.35702238838677	5.91969650316727	5.87411466424692	5.72628788226747
BUB3	3.61771215756078	4.80008175952679	4.85623783399695	4.69179820058091	3.35021934314045	5.5642360585125	5.61180044776901	5.44866231382381	5.38689261583259	5.60375225441639
C10orf11	7.37277033229477	9.49274002384647	9.34025871449129	8.95008100247353	8.55267306158807	7.2541685196801	6.85977815530596	7.78419002283192	7.6526861674192	5.73414593627938
C10orf118	3.39609081818852	3.99099652348116	3.64954546398617	5.16579978326182	3.33829771160354	5.22288168050896	5.24294380645565	5.02180176997283	4.95638330727606	4.58178519155806
C10orf129	0.912177851844343	0.490590291363755	0.774071534890973	1.70739859617055	1.58370372705392	0	0.0795951666779017	0.188804815797073	0	0.10950280115549
C10orf137	1.83467599691352	3.58233485769824	3.62777331664797	3.98589522923929	1.70006440737541	4.7604875961642	5.13063785401213	4.73415957341653	4.71089600875539	4.7263192953171
C10orf2	0.837859787074906	2.99468852399003	3.30699117857209	2.30990067306987	1.96486411764886	3.81414912563418	3.89967079016306	3.85584590490056	3.9657949021991	4.06339093028811
C10orf32	3.03783075455337	3.83811448496267	4.22093382567465	3.60244177165968	3.84573437692242	5.13192628468438	4.99479883708747	4.76860878252044	5.13689854810075	4.70612212059452
C10orf32-AS3MT	0.81221129113175	1.49156065118513	1.7484621627495	2.43328402889792	1.1209699813338	3.64902667769582	4.06524562150162	3.17402503708135	3.32136770505005	4.04971694073402
C10orf35	0	0.533716111315591	0.222903208982784	0	0.284752867957483	1.27055880077271	2.64310262501143	1.90321318417929	1.71702770917683	1.95051117538347
C10orf55	0.52701236359513	1.66644572301399	1.85224733664722	1.64869591677278	1.4214110815376	0.217834387766288	0	0.116220257346852	0.44344185352991	0.275345191568783
C10orf88	0.66236365028665	2.57696218970641	2.45137852247143	2.60367386897879	0.992985492644748	3.70419015528045	3.60238199108813	4.11759775591504	3.81850567088451	4.02663494727047
CACNB2	1.10406758185481	2.47001182081753	1.42850849638767	1.38661618006315	1.57560222480117	0.407051465188027	0.595019746468498	0.666520315151758	0.206917158468063	0.243666866633964
CALHM2	0.0665973377287464	0.872912338044305	0.756343715583852	1.21920097041621	0.96844466758579	4.55577356172667	4.57473083950717	4.56210337098227	4.25706711799179	4.93161525072033
CASP7	0.52701236359513	3.34571341389192	3.24478049897183	2.66419886047225	1.63137999214353	4.66485178956034	4.59010133284883	4.20768844139636	4.28586799742333	4.51036965531555
CCAR1	5.52577390326453	7.43111400889073	7.20913719043649	7.53415677245702	6.48066091362919	8.57160024144535	8.6168307061655	8.33877339337178	8.33140941657854	8.3667326355544
CCDC6	1.6370179749745	3.17234755870864	3.62533378168909	2.99628783484357	2.41426055552005	4.06421032663005	4.20269136950207	4.41289847530495	4.06882199628876	3.9053376017101
CCNY	4.77824947545611	6.51587689027261	6.16423368071267	6.82295910145809	5.16842563458558	7.1515087705634	7.24462293207583	7.52899532867159	7.17749867741954	6.46553132818551
CCSER2	2.11197064924145	2.83577150883748	2.73095361467914	3.54566007326792	2.22004277078147	5.12968922320525	5.55983682203476	5.09090373386778	5.17845053521866	4.52031881421296
CDH23	0.799213997557699	1.29251317937856	1.11740155084303	2.00753727222251	1.30862693683979	2.70963076150688	2.65614343461351	2.7808140705713	3.03054619020091	3.30132399057486
CDHR1	0	0.328608870653228	0.115752279393455	0.241594757126854	0.160265991458922	1.80699494520962	2.20220253337417	1.83700290530598	1.84640191498644	1.63358761933514
CDK1	1.61493552207689	3.63031033781333	3.35783965456479	2.0715057117848	1.39403082195621	0.183736899080686	0.84326080954566	0.533484583008142	1.00174777723555	0.658353176774108
CDNF	1.25448400478067	1.0615397944266	0.908558499495496	1.13616769050856	0.769736975381367	1.90442883426543	2.97513457987998	2.32158901035786	2.53766793662236	3.49202330166476
CEP55	2.53682858172252	4.23262600013895	3.93997667500131	4.18699333933199	2.15628516932	1.46763810750822	1.65783021169807	1.49449124270399	1.96512319763763	1.5838533899756
CFL1P1	0.377635429295249	0.468534117456048	0.924520978096448	0.502517070873455	0.522460710343274	1.23769897948807	1.99199879390223	2.35351531896959	2.28723044432253	1.84890231943196
CHUK	3.82749052585765	4.14494959067744	3.8170992155637	4.74320615256896	2.88654711411071	5.28551415315123	5.433932126489	4.91486368824505	4.80542898371651	5.05195482771966
COL13A1	0.210986418539197	0.118050409054384	0.196852286948502	0.677153652643265	0.488343959029447	2.06289444642987	2.76247432112234	2.18631164668789	1.91683755882405	1.25889822543372
COL17A1	5.90593467601127	6.31538072861824	6.41079745514022	5.78373621633742	5.81133340301119	0.113024681218927	0.749025903080129	1.02478844615539	0.174426807841445	0.144231517136999
CSTF2T	1.55434112493385	4.31218508312751	4.389982216351	3.48319577078127	1.44828136704741	5.43612867194627	5.06370495454959	4.84499319789574	5.1092334817777	5.47751538429112
CUBN	0.268701607729288	0.57559012025418	0.774071534890973	0.700461596244569	0.39934610556242	1.94570668178355	2.62994286084642	2.50333764713447	1.81512968192909	1.72819046323926
CUL2	3.16739029304163	3.85521554011314	4.13436759320983	4.23766219736422	2.42782500628216	5.28249661992869	5.40428849906081	5.00179459300945	5.14530523850785	4.65736499874317
CUZD1	0	0.200652193550521	0.0590367278246535	0.502517070873455	0	1.85111316082382	1.84029283409999	1.80272228239343	1.80455313164103	1.97964891570039
DDX50	3.30936968942916	4.6684073054639	4.78589434435581	4.73899143391866	3.83559329257401	5.401314965965	5.58392157869774	5.59522709786242	5.41758184414767	5.51282696246698
DIP2C	0.0225424274029441	0.376774371901832	0.625746801996711	0.475749409389249	0.116263179501305	2.07224363552811	2.43943030050538	1.93521264005043	1.87701063993045	1.91072220268359
DL492557	1.65876751453633	3.17234755870864	3.03288218612384	3.1774701329616	1.66231077211428	3.23587572297367	3.6842339038594	3.61040338826084	3.57577891170529	4.24834784236009
DLG5	0.0447380365819034	1.78719615937335	1.17191038279951	0.874494973820969	0.555789274230282	2.99661586915458	3.61245296685861	2.75713956406388	2.27961346887064	2.83279098405723
DUSP13	6.21908328991811	2.28046492337094	2.66121797618475	4.23566924490167	4.19813399460088	0.113024681218927	0.0795951666779017	0	0	0.178143853089677
EGR2	0.377635429295249	0.146113118243091	0.756343715583852	1.10156840082696	0.362150610183733	3.42653681502989	1.56408097909938	0.856747125759399	1.28651370361283	2.35064742930436
ENKUR	0.542693917474933	1.78719615937335	1.01675571840077	1.37217444880433	0.417590312063873	4.76625946418395	5.48232863833598	4.79935977958678	5.48454201056143	3.67831637041203
ENTPD1	5.2374175423297	4.94190294918199	4.92529496961902	6.03014834639349	5.59793824774965	3.80856607243017	3.78858684501103	3.91320507968747	3.57888545339886	3.53845419297256
ENTPD1-AS1	1.65876751453633	3.66466702546128	3.88597289957169	3.35319814150471	2.48949217998801	4.53225484320377	4.44172903140692	4.87554930512624	4.3418002298733	4.37070871508874
ENTPD7	1.90915408436105	2.99082496688844	3.44618715220096	3.16914042537353	1.86868214452413	0.983983478967741	1.18664833735027	1.13910525159635	1.12588033478522	1.24296440284727
EPC1	3.86695399313658	5.23188041699786	5.33290562979205	5.8697782608554	4.50692135478034	6.17659747051982	6.39689796233637	6.38744789299142	6.18411957982684	5.87907557033756
ERLIN1	5.5014051586981	7.19105852353404	7.55942003331157	6.13704718619953	5.14192322137112	4.60973909905622	4.62699834112492	4.28629292455481	4.37255840653608	4.56746226392698
FAM171A1	0.0225424274029441	0.1736403622681	0.808886742781886	0.209461052567978	0.138432342036255	2.16254713572304	2.62331768874472	2.52452707348361	2.37562888619647	2.46495526268445
FAM175B	1.79594367192605	4.17079233259026	4.32982338822029	4.1042154791168	2.64469211001472	5.33100968819082	5.25478017857995	5.31924307928451	5.0897651601018	5.34570687858346
FAM178A	1.40791441722933	3.34571341389192	3.44342008815407	3.71257954383671	1.56745497125273	4.68174693443378	4.87860068822957	4.66587270549792	4.35635638525451	4.80575039716033
FAM204A	4.51860572428907	5.74672084796241	5.60403062213731	5.77278279120675	4.52175554673484	6.48952404601293	6.35001720323143	6.30157325972296	6.29405852198437	6.08638154055012
FAM208B	1.87858742000651	3.45070180189553	3.61060930378987	3.46289477684584	2.9316775278463	4.48753321747907	4.74307918673331	4.7745168717592	4.49601335416512	4.46816006171791
FAM24B	0	3.56944001065151	0.955925666978816	3.92288527143904	1.81463672184843	5.22497890657654	4.98061369184819	4.96996710174421	4.97654616524672	4.74623761672281
FAM24B-CUZD1	0	0.821633179068416	0.115752279393455	0.811666755349687	0.572169204762196	1.84020944420772	1.59149382806976	1.8814789745017	1.71702770917683	2.06368931257192
FAM35A	1.3732534932684	3.47855869259827	3.53464462553688	3.13104987891293	3.02089828666744	4.35209192537973	4.66781234137652	4.9387376046239	4.10590538837453	3.78944776607614
FAM53B	2.04197555125576	4.44236422141907	4.40000712529179	4.55464331357552	3.03278270793412	5.39667103258363	5.5676222868269	5.44588836265207	5.15470457826197	5.14169919860333
FAS	1.43337434216169	2.26774890312229	2.24440319112412	3.24243107531173	1.0525710834083	3.54877964492951	3.83806283867027	3.32255511462446	3.14396034182447	3.90026700296495
FBXW4	3.31850792504817	5.22778280638315	5.13275281197315	5.16055703954474	4.03192742072742	5.92895567663339	6.05618600458448	6.24790740803186	5.6888483182118	6.15184476831166
FRA10AC1	1.49108970773206	4.24078226676352	4.0089741647351	4.07998268746555	2.66774020051082	5.05385005825232	4.9662876865424	4.95703686544581	4.79878309258707	4.78801565109096
FUOM	2.30362968085619	3.11315695371718	3.1596760803268	2.09807567914515	3.07936493884762	4.04771716444465	3.98483223424243	3.72467050089362	4.49436908033048	3.7076378361682
FUT11	0.690791946293123	2.11284168194738	1.98756333398222	2.17496996828317	0.741047929205543	3.56211293928982	3.98483223424243	3.64950669614811	3.17303069861757	3.9129102403265
GATA3	0.395017423543386	0.490590291363755	0.876093724007322	1.04806206921491	1.01711584100467	5.5567622840877	5.57965011300111	5.55202587009345	5.68308590223594	5.14919905685098
GLUD1	1.46663671940932	3.72870127399182	3.80637091553985	3.7852327352684	2.68290354205358	4.66793838722285	5.10352227388416	4.90681710850463	4.67940441994711	5.02192271518383
GLUD1P3	0.57355474881459	1.48058212850878	1.53631789262923	1.74150685746259	0.30449504396661	2.50392888686082	2.68823887966683	2.38475037962263	2.20918812273321	1.98923217205639
GOLGA7B	0.0225424274029441	0.200652193550521	0.143295286717776	0.14296332020002	0.0240142779762179	2.23925314693899	2.71963581312802	2.15947178311442	2.01184496193121	2.25855072494087
GPAM	0.305934321257611	1.0166442881359	1.50481246396953	0.853854760689706	0.244439080916873	2.26394152857075	2.12925916278148	2.04682168701009	2.00262087247875	1.72819046323926
GRK5	3.93240388752158	5.02736854163919	4.31324710890804	5.54951948733179	4.95861218833295	6.19383151886508	6.52948199070918	6.61850494156828	6.42497815408893	5.81854444415583
GTPBP4	5.60352981142874	5.74672084796241	5.97410010416375	5.20605217433683	4.16341934838332	6.90239959298472	6.7511617718763	6.53221590684571	6.7888513982306	6.30501838527888
HELLS	2.96113408336329	4.72880414543888	4.35507242420754	4.59251156187278	4.18221558039419	2.55816865354686	2.62994286084642	3.18293717804015	3.10570224200643	2.52548442594821
HK1	4.90271050392394	6.24940457229395	6.22067368834738	6.55975202150803	5.84205218851951	7.13571059640761	7.1952225829564	7.01985032626005	7.02441090763567	6.98284257559592
HKDC1	0.0225424274029441	0.0894309887999811	0.0590367278246535	0	0.138432342036255	2.36629606028102	2.65614343461351	2.7808140705713	3.33613042367336	2.80049577719987
HPS6	0.0665973377287464	1.97100260176059	2.46781147241911	1.89081247377657	0.839058707100728	3.51832140892422	3.33682557753335	2.98823478778917	3.44909002964017	3.56433028033452
HSD17B7P2	0.0447380365819034	1.17484903400714	1.03157075517945	0.992494619877658	0.343186955104386	1.33411492658678	1.30728763331713	2.51749845443958	2.7782774020482	2.13449159325701
HTR7	0.0665973377287464	0.0602323214651197	0.115752279393455	0.14296332020002	0.116263179501305	1.2867122432365	1.22215824651513	1.57793901974482	1.40326998419106	1.07312722808573
IFIT1	0.690791946293123	0.906113052136551	1.27511333455629	2.46084371074099	0.223851724571631	3.05907728084391	4.29312348380721	2.22133863105206	3.46596757212676	5.10029107235619
IFIT3	3.38308372027069	2.76514767391938	2.94170580136964	5.16789155776828	4.06413249310226	5.65880388949448	6.22923263994203	4.33308094386514	4.80144512394428	6.63421404567145
IFIT5	0.130255599432723	0.768463967075909	0.842881547033808	1.57494662530031	0.362150610183733	3.25652654702522	3.38069683939299	2.48903646510057	3.0214412739179	3.90786623364628
IKZF5	2.77783643969824	3.80549317232374	3.6686264445688	5.2580324544577	2.72746015421774	5.05148849305257	5.2886711860564	5.04642676904143	4.90656345568632	4.71047395323321
IL15RA	1.81543981233477	2.70981422198471	3.01062258736917	3.09192631664344	2.37278478229824	3.93693471544236	4.13444030217714	4.11527180521891	3.19749025988358	4.32413871443485
IL2RA	1.68726606458533	2.16177230268989	2.7800324429939	1.62452929919337	1.47466032879904	4.15939554408571	4.29729155942367	4.47770712042286	4.36357975640477	4.26619476784555
INPP5F	0.875497313182967	2.68133074259207	2.64203810382781	2.78359258202123	1.23852007309951	4.02141226328083	4.11568120413837	4.0988842973572	3.82636913599498	3.85118607709427
ITGB1	2.61678720604578	6.20715525993356	6.07766023638199	5.61996999259946	3.33829771160354	8.48707533583953	8.59223380842636	8.25699832941893	8.44227523683173	8.16020299722634
ITPRIP	4.58258520143927	4.70069678412865	4.52828490702418	5.79866266320711	4.7682545917384	3.29296908754616	3.20991719436198	3.21370313328353	2.88754364719392	3.08152184957461
KCNIP2	0.210986418539197	2.06219308682873	1.54666864344882	1.89081247377657	0.769736975381367	2.35101417168804	2.4242646512647	2.55230404885605	2.42479910866531	3.32043059385242
KIAA1279	3.11065506782941	3.45070180189553	3.48706859846306	3.9004167616148	2.37278478229824	4.54909295906843	4.32205025434623	4.78333388684972	4.29345210886793	4.74906077444861
KIAA1598	0.171185630648677	2.47555189062445	1.56714998693938	1.89081247377657	1.08717584768432	4.51006731226159	5.65466588514599	4.86174034078935	5.39131696307305	4.98647515245869
KIF11	2.31280423133871	4.3306437332681	4.01084443981241	4.13019514246632	2.35869025129078	1.52323328510953	2.06226076006773	1.48010165827958	1.95559449095986	1.79528184292326
KIN	1.71521255081588	3.37268543012216	3.13587886311184	3.8775927842281	2.17249066585342	4.26915704439238	4.12509124308028	4.02150433012509	3.97289705767074	4.07017962895044
KNDC1	0.0225424274029441	0.0304304743080684	0.0298203241308835	0.554607005872038	0.0708759263329568	1.80699494520962	0.820272835991936	2.35351531896959	1.24017329500863	2.09064899345141
LHPP	2.19370254756282	3.03276547666841	3.68979515002151	2.72796875106641	2.45898805905958	4.00197560955375	4.34840121048953	4.44288696086188	4.2782438062336	4.29159003679777
LINC00202-1	0	0	0.0590367278246535	0.10852857876506	0.0476353639121556	1.33411492658678	1.53613714924981	1.27867134040838	1.10878774139858	1.25889822543372
LINC00856	0.0447380365819034	0.278779621107693	0.196852286948502	0.392330966405749	0.116263179501305	1.11641142700518	1.46381372568073	1.5368183911634	1.27123169328782	1.14347891662576
LIPA	2.49713712512105	4.3137323564927	4.25289271147498	3.44575629743571	2.8126461341837	5.82010015095385	6.59401166793691	5.68579101458974	5.71096278440411	6.35080642964184
LOC100499489	0	0.906113052136551	1.06075208780619	1.35758668926233	0.755463763952028	2.30417256794254	2.00224816130094	2.68369181011581	1.7057040187301	2.45115235943577
LOC283070	1.9742045267499	3.2259218625281	2.19261419369584	3.77429070949521	1.49198209868107	3.92149952580442	3.96662796751841	4.14065331364467	3.88024504427278	4.29352512787181
LOC387723	0.52701236359513	1.87365685809366	1.93337306932294	1.58750296262027	0.53922123304103	3.13687860935093	2.99579947467317	3.38567511348453	2.99842437046328	3.59603608393382
LOC399815	0.478918289719595	0.95452405772449	0.196852286948502	1.20297223223706	0.39934610556242	3.30887491472545	3.13271532232901	2.96258715843648	3.07082184154182	3.00800308640656
LOC619207	0	0.596080001402546	0.645143028454416	0.333912489294896	0.0708759263329568	3.24417155783402	4.23564308077883	3.37404855496201	3.44569069785329	4.92414041323503
LRRC27	0.412192485359107	2.53512856868238	2.60784725442111	1.38661618006315	1.60773879335512	3.35556653079481	3.28319681974017	3.20059797896368	3.0214412739179	3.25440851986423
MCM10	1.54658469802168	2.89898170951076	3.0763968032671	2.79446454960558	1.79383605408893	0.464983852651937	0.820272835991936	0.740825229517689	0.738363985303543	0.452064397224361
MCU	7.0273310309274	7.40086134645702	7.24652375103087	7.63871876280653	6.8260111179099	4.30330227828836	4.49350638280468	4.78918210233521	4.27633144621814	4.06112091331059
MGEA5	4.56253419184441	6.33722615991466	6.20442183231025	7.20294555381328	4.49944666543943	7.76883311706365	8.00378234296203	7.81443494083489	7.45785193579445	7.81936204288816
MKI67	3.9114188711354	5.63728827280809	5.89933950799656	5.99993858193616	3.19493516520545	2.56480745807948	3.14664285009059	2.6325634328224	3.17713619863907	2.60243140317064
MMS19	2.27105135389016	4.03480962195501	4.16660295139009	3.70971078293084	3.18698024593712	4.37304749783773	4.69334009062498	4.68638693687498	4.49929629043732	4.86029640973156
MSS51	0.360041455321468	1.98660693809795	1.86884154024639	2.61598370782065	0.879107241067987	2.75096938085539	3.04124085253615	2.96775329026203	2.6541736270407	2.71066449836859
MTG1	3.72812635151148	4.89822501950151	4.68876589243625	4.54340854515758	4.17016043523226	5.28852538808861	5.52293858783422	5.45511419968254	5.19068629378947	5.61694859984769
MTPAP	1.38199710509062	2.58210711981088	2.40092583602347	2.50784152144276	1.04084921856771	3.06845115902305	3.2448657930603	2.92589678910619	3.1228312141418	2.85392635586352
MYOF	0.799213997557699	1.7782581259036	1.45072452619582	2.42631105448269	1.62354255877723	3.85805239209259	4.41704295585017	3.9709457271548	3.67491943491633	4.7630942848959
NEURL	0.412192485359107	0.713260024968436	0.482140464578766	0.448475698618018	0.435606681988847	1.71449234338888	1.74585737169614	2.46000164783966	1.65949896574952	2.55804584113794
NFKB2	4.11525015827465	4.30753328145168	4.12230746725439	5.7153028411891	3.92279890299123	6.10780048513626	5.94302609116487	5.85425571759594	5.89731964407465	6.27741814529429
NMT2	0.863060252938907	1.7782581259036	1.78389330055655	1.3129169418811	1.17559179679206	3.87684778843187	4.60194396361924	4.47408116565065	4.28015363468141	4.3670379381674
NOC3L	0.558206849955873	3.4394066718544	3.34603553725534	3.11812621921875	1.66231077211428	4.93204824272174	5.02149828028086	4.87417434138443	4.87531899246018	4.69737887482421
NOLC1	3.1774702923386	5.92736644992243	6.14605379341609	5.68202618430071	3.92120137178777	6.68767517133523	6.75836056133342	6.6380795917533	6.58494731445893	6.56019425251377
NPM3	5.22228212447067	5.31380093501239	5.48932142299511	4.3977288167328	5.91289217172307	4.04296999161469	3.8466204503528	4.00902981373503	4.20574171664812	4.20582584329919
NRP1	0.0447380365819034	0.0894309887999811	0.143295286717776	0.209461052567978	0.0476353639121556	0.983983478967741	1.77005205008433	2.04682168701009	1.76145406768144	1.65782623272311
NSMCE4A	3.96186268440125	6.02693880023377	6.17844802880512	5.65469178175001	4.65747760265396	6.46710725315919	6.68748474300063	6.43578294543173	6.52661531344881	6.31267184653702
OBFC1	2.37105752411353	3.69822452971984	3.84881359092308	3.89284881878334	3.38771974531281	4.38059286433805	4.65812176680056	4.57739240987098	4.42528756938257	4.53347852144942
OPTN	1.32872244354363	5.54281523464303	4.93812882691424	3.39665626236304	1.80080298569237	7.35408386267124	7.65186509779667	7.25564735044625	7.00462174449226	7.35798013431534
PAOX	0.360041455321468	2.06953837762045	1.37142397812703	1.11897176493319	1.10979299588739	3.03537260553848	2.969921772638	2.67107858187976	2.94645624222171	3.26628119170251
PARD3	0.130255599432723	1.58677979993268	0.606086246348723	1.25112083892176	0.362150610183733	2.88433203970365	3.52984518323582	2.72698942398553	2.97974274293142	2.51225126088033
PCGF5	1.29208069321045	3.91352164504909	3.53464462553688	3.66004827492493	2.031533333193	5.41882682769662	5.85598965930304	5.62414375534222	5.56272298694069	4.97083985989497
PDCD11	2.18872773902649	4.0809702708944	4.50060029178473	3.8775927842281	2.86676479630682	4.84609405058839	5.00884586531682	5.03785574850155	4.82910384842055	5.19960240123584
PDCD4	5.81038557406942	7.58687381696138	7.68186100550301	7.4481298318446	5.5767852966006	8.67119213602934	8.94054492695466	8.39833602615684	8.62544251080151	8.33936245538449
PDZD8	6.66089929931723	8.11911454819693	8.2287672376774	7.95064292425722	7.04114154983858	4.44857799117162	5.08194007660071	5.41501760329993	4.73337478958369	3.92544363899368
PFKP	2.33548855436865	4.64401444688486	5.14897857138087	3.8673317244383	3.43550466839046	5.54337921700511	5.4804969467791	5.16361580153203	5.06228244851126	5.36975167658255
PI4K2A	2.19370254756282	1.27990337466667	1.90951072239203	2.82129133900597	1.72225128521543	2.74513589116876	3.57517720648441	3.28579765783122	2.96557103542559	2.81673374610604
PIK3AP1	3.82268154007793	5.09731273952356	4.80326489453843	6.2295759545136	4.37075682464155	6.32133239106761	6.66225627834179	6.32188780402394	5.88293887825626	6.57259843440457
PIP4K2A	3.41538419284031	6.8524559266085	6.66234294713092	6.80995845286958	5.21284876994275	7.95375758047904	8.45579281117399	8.32738916129584	8.08180242933073	7.71800292642178
PITRM1	3.42810457670926	4.53149762792823	4.52959006310346	4.3977288167328	3.60229827849287	5.39853040013964	5.41295764118474	5.27720773398815	5.24351970717883	5.20372426075655
PLAU	2.70653588989668	4.61418795276043	4.34324555056926	4.22164095472891	2.54448637427131	0.25114456857885	0.648202865364746	0.417450981142275	0.107165016051286	0.424073857447783
PLEKHA1	0	0.95452405772449	0.68317027206014	1.08395253225569	0.0937480311943364	4.91005773990003	5.54062691587584	5.10621085541358	4.9443898203618	4.86290515879477
POLR3A	0.71867087084784	3.17915416045096	3.29782887777876	2.72796875106641	2.3057992494643	3.77746699328592	3.95348283137103	3.74286512799133	3.78123192578313	3.50877782320914
PPP2R2D	4.10208078784446	5.8468325385826	5.98317855216251	6.1439706909463	4.55921463055393	6.71142959088745	6.84383762920496	6.67210453592811	6.43100750593272	6.40908586194459
PPP3CB	2.88628878255345	5.29590716397532	4.99119701318099	5.23127654877967	3.84909895902625	6.01388820967958	6.39252138139959	6.22219940829254	6.00805572192737	5.69075429474293
PPRC1	0.924200339917944	3.70767074674612	3.91622420493035	3.36053267989047	2.56099440429106	4.40669514647541	4.50796490097057	4.4974885928753	4.19363351645556	4.47329090306541
PRF1	0.786098545579884	2.76514767391938	3.46813465756445	2.80525519983097	1.22822079850981	8.41897683151989	9.15983781933321	8.53827496303074	8.39403785644181	7.84943470237262
PRKCQ	2.25686081511243	5.07376409388658	4.78807713535679	4.02795939197099	3.11053946380237	6.34418407130534	6.86118660402554	6.93469311895125	6.40979360294701	6.06954083854593
PRKCQ-AS1	1.3732534932684	3.98323915506803	3.76707472759897	3.16495746687958	3.01491916086701	5.63060413246571	5.73445158978406	5.92169445577011	5.80150783739928	5.90272114043418
PSD	0.15086576103721	0.400267227119161	0.273634939680477	0.363417397174394	0.116263179501305	1.48173903826418	1.20451254248326	1.31155076571768	1.14277278941214	1.42345398319927
PSTK	0.478918289719595	2.34241626221334	2.14572175780567	2.60367386897879	0.992985492644748	3.72804612173195	3.64552402918473	3.37015212015904	3.38309192829207	3.46136592381504
PTER	0.429165483888357	3.14131408556096	3.00312573967975	2.53402563312355	1.07573290529229	3.96982166057855	4.07012569585099	4.21856427270503	3.85484060867641	3.93786909099839
PTPLA	1.87239559694859	3.8445511588607	3.55529616130479	2.00753727222251	1.71489350612025	0.547741171314332	0.749025903080129	1.46556710354065	1.37495475398817	0.682182644925732
PYROXD2	1.1559685340059	3.2193328682324	3.24478049897183	3.37146504257015	1.93351057233859	4.38622610420456	4.44736632762579	4.96480890543206	4.54289992119199	5.05993471004598
RASGEF1A	0.786098545579884	2.55095866953008	2.69882930524895	2.69933137348057	1.97721720078096	3.37835762405123	3.41945420651121	3.42752170143906	3.05752116461957	3.21001984645846
RASSF4	1.47483385369941	3.47855869259827	2.91798201772385	3.71544261160623	3.23148894274271	5.81175205496738	5.93301549225922	5.41501760329993	5.71732012884591	5.47325346786671
RBM17	4.68770444324991	6.81798200283044	6.74472443591564	7.18265775639136	5.73609712813037	7.82158407961622	7.60303448878841	7.42555004359621	7.49799637394635	7.28009376205726
RGS10	5.44202029805713	7.36362563950802	5.97170151345719	5.23127654877967	5.42948601962575	8.63389403899223	8.69384406803892	8.68771740522689	8.80728558897596	8.49282782464641
RHOBTB1	0.230482488514156	2.40181649625606	2.15927584237054	1.44297945623411	0.892213454382507	3.55212453868908	3.90240959993048	3.20059797896368	3.4826499515789	2.57723567432794
RPP30	1.3732534932684	2.37834906199974	2.38370842054758	2.1582330321884	1.90792770115662	3.30094392140047	3.70006141684225	3.35839927400835	3.11429214924376	3.07703507059947
RPP38	2.13801274537746	3.96366126056429	3.84881359092308	3.33469698204588	2.97543888958066	5.26731354961066	4.84482753634284	4.84639624230674	5.23566778239392	5.10910788640988
RTKN2	0.0881303703967951	0.446135502840444	0.196852286948502	0.303791548801298	0.0937480311943364	1.7498794824811	1.57785251202424	1.8923870072038	2.20918812273321	2.02694102838092
RUFY2	0.66236365028665	2.67170989563807	2.36628304459987	2.44712967760395	1.75131279778672	3.22334183596244	3.38069683939299	3.41622884145162	2.90249886135736	3.14291420848405
SCD	3.8049101638278	5.60036485989623	5.35663127096572	5.64045132775461	4.31223266111797	2.53130365593489	2.4692915534254	2.59966289825436	1.99333742771133	2.28213190942563
SEC23IP	2.94647243415792	3.60019618125639	3.26686068053618	3.44230403384147	2.07240926431987	4.64619222725723	4.63195742416016	4.41856900413008	4.53011715093427	4.82326977848842
SEC24C	4.47534176445626	5.00838433048595	5.16754110466419	5.75341188042228	4.13613553345727	5.98262150975068	6.30415299853018	6.17886473588066	5.91954478098678	6.1030279257026
SEC31B	0.704798749754805	3.76308491109124	3.56551212022318	3.56165823992189	1.71489350612025	4.3288787106865	4.56784658997794	4.27383363249235	4.29911414253439	4.59753453982372
SFMBT2	0.94794886430711	1.29251317937856	1.85224733664722	2.21598203802676	1.44828136704741	4.16596009464414	4.56957073451966	4.49391207724071	4.12940237217243	3.80037641852662
SFXN3	2.28510367111797	3.75627342832148	2.66597336582163	3.7852327352684	2.15084263135597	6.10552566957744	6.07572955483182	5.94020978570863	5.48454201056143	5.98644892268137
SGPL1	1.56205607351795	2.54042459211908	2.19919040351861	2.59125809149374	1.64692827341914	3.62699137705727	4.12977334567347	4.05586983346025	3.74849814366523	3.95752986909902
SH3PXD2A	0.268701607729288	1.7960791591737	0.986661275087797	1.15316106446736	0.30449504396661	2.34331209248822	2.54835917792216	2.61291328249966	2.04816263803253	2.15166225480337
SIRT1	1.62233395918376	3.5353638438579	3.43508690970498	4.62027439505074	2.38674294676535	5.08304801152228	5.03404069772366	4.90547163775501	4.91519199841144	5.0312301282406
SLC29A3	0.971312781507516	2.65715724839875	1.89338036138554	1.63666320933685	1.064198475434	3.30094392140047	2.90585315479516	3.29404729694921	3.15649086062966	3.26233448072697
SLC35G1	0.603769234983119	2.34846755726407	1.62690515890759	1.23524918192053	0.79786662482766	2.85754652909554	3.00091977733666	2.84959221054385	2.8825239255537	2.47180750617484
SPOCK2	2.1276522486895	2.20909768130664	2.36042749894303	2.9725508362557	1.28894160868742	8.08106814140836	7.99065120790156	7.52921374474202	7.86225642837039	7.66573590820859
SRGN	11.6424654946584	13.5611786555173	13.5423514515474	12.6817025052836	11.8305598898807	9.32856187316389	9.52583327719671	9.42582683877627	9.09597315842044	9.53484110996418
STAMBPL1	0.633363895445352	2.24197560143783	2.26335459884462	2.52099297984877	0.943479158725201	3.16773364598526	3.46091814528098	3.23528393509657	3.16891348216036	3.08599471792606
SUFU	1.92120169195378	2.76061675369288	2.7931328052263	2.79446454960558	2.81608868170943	3.69211259443327	3.69690977500513	3.9238767290091	3.64558973215169	3.49202330166476
SUPV3L1	3.52996014708002	4.408009693485	4.49259183389314	3.8775927842281	3.59630433918433	5.2571019985484	5.66195731290546	5.68500705217112	5.49032798854664	5.15666012858854
TAF5	2.23772032710345	3.02144753901324	3.10819253080056	3.30459258796688	1.78683531508777	4.03103326668769	3.93487607149104	3.63982978235558	3.7374197300958	3.72207808074275
TBC1D12	0	0.0894309887999811	0.415931259015479	0.0370907624781613	0.39934610556242	2.12710109954058	2.04253264063854	2.8991060702243	2.01184496193121	2.55804584113794
TCTN3	1.31964888280195	2.6765283388734	3.02179531723492	2.36927968272701	1.61566231592645	3.61744366438401	3.64225082923317	3.61370278450905	3.18938306221498	3.2974721161348
TFAM	2.36224715612535	4.1168640180779	3.8149599283688	4.086632100358	2.40514621331877	5.1014292796909	5.22117113684203	4.90816132562484	4.84079716620457	4.96599471034975
THNSL1	0.0665973377287464	1.57650497819604	1.75740185743446	0.653462957610903	0.572169204762196	2.51768119907825	2.61666195198586	2.1412970598619	2.31730245259168	2.56447085522611
TIAL1	3.78362143816027	5.85482559117895	5.85161105678976	5.72314786389487	4.04225268007519	6.36192246923964	6.65374779039373	6.44646184969205	6.30910188416718	6.49441980693531
TM9SF3	4.22986992442424	5.43391507918914	5.48192428565279	5.57968590895545	4.67464618386675	5.959506036988	6.28748786442535	6.14847640107794	6.08600044282823	5.97503962058149
TMEM72-AS1	0.478918289719595	2.20909768130664	2.01017878010943	2.51443223651028	1.70749800973506	3.16773364598526	2.95416937823808	3.4645386431375	2.78904762354799	2.60866217655738
TNKS2	3.08945808077206	4.06268286206581	3.92219908478598	5.05035732156608	3.14105457678348	5.57084706522516	5.79465852695605	5.38540342979155	5.17947415469526	5.4893822021778
TRDMT1	0.912177851844343	1.14734506344457	1.33605663481807	1.62452929919337	0.635890219804151	2.51082142943462	2.58972763211812	2.1228904515025	2.3023448008882	2.42314394616975
TRIM8	3.73496783133906	5.5566027428636	5.27882816387874	6.18172602582363	5.30760677515055	7.29791048896083	7.04778059229377	7.00892847413079	6.94236599115924	6.73981856053095
TRUB1	0.0881303703967951	1.74194173639287	1.73946672745287	0.91491009936076	0.453400835740394	2.82473333164344	2.92752703887467	2.82702853209522	2.80505368364859	2.78407296257584
TUBGCP2	3.97636953824884	4.18945373397176	4.31476193826815	4.25940487271895	3.97300769863698	5.291530350978	5.28132525877087	5.18040113672569	5.10600695083267	5.02542003548338
TYSND1	1.18623588879288	2.19573381089577	2.92989267345331	2.05351659269555	1.66994095046182	4.51693066002362	4.35641331011365	4.36475671084837	4.39034978925103	4.41048259596518
U80764	3.03228725520861	5.59337507947589	5.26635666489483	5.27947254328631	3.74819171654031	6.16189437377619	6.13573268489619	6.2788918301514	6.16822283264378	5.4474141394798
UBTD1	4.88436605881778	5.6186317602662	5.31712090900808	5.91032389238526	5.83315990829937	3.82801295891195	3.51917852146823	3.36624513334873	3.65739326118708	2.87991745673732
VENTX	0.603769234983119	0.376774371901832	0.545444010426244	1.86009355857248	0.95601591528678	3.61424700023947	3.48669702418578	3.5427795495879	3.72064095017341	4.00554061482686
WAPAL	4.01903487926974	5.44525311704596	5.53747329937485	5.97685874210946	3.94812171113975	6.27045798261437	6.60750175269975	6.28304233799514	6.09470810486621	6.17459781243232
WDR11	1.17621716086749	4.61041590731725	4.46693439497798	4.47240669697895	2.03744413799151	5.4142390122077	5.86303662890523	5.67950735455821	5.34736192965375	5.73983412052229
WDR11-AS1	0.249718604524925	2.66687530538638	2.0543731295003	1.89081247377657	1.28894160868742	4.51864140734148	4.95445966591855	4.41668130322538	5.23073853937185	3.86686645356428
ZFAND4	1.49914945947028	2.783130383695	2.36628304459987	2.50784152144276	1.26898395749972	3.25652654702522	3.30819649187114	3.09123693583314	3.32136770505005	3.10374879301679
ZMYND11	1.13543166161932	4.72880414543888	4.49526626237381	4.63698125692222	2.08957909761843	6.06336752600347	6.43806235769156	6.20096899646775	5.97954309947361	5.85896161098279
ZNF239	0	1.11930654159526	0.808886742781886	0.554607005872038	0.264736782829354	3.27688594058062	2.98550402697281	2.90450416196272	2.75099474208471	3.21001984645846
ZNF248	0.588741088525743	2.91538027982422	3.30088944794823	2.81596574010565	1.22822079850981	3.80576642271983	3.81499122400081	3.93973763750802	3.9514848344563	3.46136592381504
ZNF25	0.850515043364945	3.17234755870864	2.80611527956844	3.40731928519917	1.45712805447543	4.69239627980132	4.941202676113	4.59419233645274	4.61124965378825	4.30699857393214
ZNF32	1.87858742000651	4.28562432057443	3.92021020632233	3.31972330628734	3.54328644489203	5.43703357281372	5.66276520146074	5.83953607515788	5.44593143767772	5.89827727755635
ZNF33B	1.54658469802168	3.62533476152797	3.80205715735921	3.83347011080845	2.15084263135597	4.47172391269087	4.54524316387673	4.39191374168292	4.65900038781507	4.43523399368593
ZNF365	0.647936637504656	0.146113118243091	0.0590367278246535	0.790100917444581	0.488343959029447	2.22255634369529	2.7923127223983	3.79901274854382	2.24091342568442	1.85939134786846
ZNF37A	0.799213997557699	3.64021030501092	3.57818117241718	4.00239956068524	2.11215889446161	4.69844651132502	4.78523719705678	4.71738847911429	4.5539926848847	4.26027028955279
ZNF37BP	0.558206849955873	3.51667621393805	3.41262687240928	3.9029306128291	1.60773879335512	5.1229571502613	5.32689023421599	5.20138599308665	4.92132379988477	4.52197035716851
ZNF438	5.74665084191226	6.1528661444231	6.45336737482459	6.46596270146493	5.39824629804085	4.76625946418395	4.65162503181518	4.92685002947836	4.90284965233174	4.77144933126299
ZNF485	0	1.83969180396687	1.77511675854805	1.04806206921491	0.0476353639121556	3.43380824319006	3.44221849805398	3.17402503708135	3.32876794715607	3.37627750672189
ZNF503	0.982854366364408	0.675247808388403	0.645143028454416	0.700461596244569	0.555789274230282	2.22255634369529	1.67073916367379	1.56436195563641	2.33210661553283	1.55832820441645
ZWINT	2.63884154992407	5.42606816668134	5.04603486450763	4.69760149576501	3.03278270793412	1.62838189109193	1.64480470929961	2.06621818976319	1.97458938187225	2.15166225480337
AASDHPPT	1.36445656654093	3.39916242941967	3.63749041308296	2.91891259814534	1.76562693231986	4.23834278824492	4.35840940181919	4.24646360618649	4.32709571112496	4.71913843400556
AB231721	1.41645107892807	0.490590291363755	0.524649938143104	0	0	2.66088907478321	2.74427049258462	4.03387190742247	3.63965155465763	3.61473040692281
AB231723	0	0	0	0	0	2.30417256794254	1.88528930441011	1.2105753384627	1.47171817868065	2.62719464728676
AB231731	0.478918289719595	3.73795066549119	4.80542158107948	4.39594528610491	3.24942428460893	6.34080348467542	5.94435560480196	6.05387848843851	5.65392343772431	5.51614532772527
AB488780	0	2.33023699028763	3.13930259282384	2.37653312195076	1.23852007309951	3.65214728223541	4.07741499492928	4.13607158379025	3.91507607360226	3.64232539327784
ABTB2	1.79594367192605	2.61259724912745	2.43475623507095	3.66598043596202	2.81952303420645	1.09822125973945	0.84326080954566	0.614768641147539	0.782147945567942	0.921211955975168
AF086184	0.478918289719595	1.18840685706796	1.01675571840077	1.25112083892176	0.825458275896472	1.55024758321854	2.31339189396773	3.62682542714158	2.20918812273321	2.16017155307228
AGBL2	0.603769234983119	1.07619977114553	1.00178696612561	0.528797120448177	0.905201674951019	2.4830514521749	2.41662162148892	2.06621818976319	2.0210104502463	2.09952474947564
AHNAK	0.837859787074906	3.5353638438579	4.08551013184639	4.7403977086864	2.4545771955061	8.17762129026073	8.12818017740624	8.13687335191614	7.85698785246069	8.1872558554444
AK055250	0.971312781507516	1.0166442881359	0.460406601810056	0.420676435278508	0.470978188281968	1.80699494520962	1.78199891250517	1.76760723240446	1.64771272265758	1.55832820441645
AK091275	0.191223272283102	0.376774371901832	0.0298203241308835	0.209461052567978	0.0937480311943364	1.30268682108726	1.75800542982129	1.46556710354065	1.43104016244377	1.79528184292326
AK125821	0.0881303703967951	1.74194173639287	1.78389330055655	1.16995660304084	0.435606681988847	1.92521538126892	1.82882096331009	2.2039314381455	2.08358847604615	2.34319331376122
AK128569	0.109346731187853	2.23545968533863	2.0688087669631	2.90393112809411	0.39934610556242	3.54877964492951	3.55790996917953	3.44244264483521	3.3397976199088	3.90280453002231
AK129926	0	0.889608198909858	0	0.176595285107097	0	1.18696183036522	1.68353363249741	1.04448142318028	2.24091342568442	2.05458962319605
AK294004	0.759504433861652	0.57559012025418	0	2.24797242077125	1.15399059537589	3.80296132953005	3.94553787222983	3.33859589601567	3.57888545339886	3.60229447905514
ALDH3B1	4.67085655723754	5.56442256059043	5.71889388484602	5.19686234265366	5.01885784086055	4.22792335651585	4.15525677056828	3.993916604409	4.21774914076727	3.42298890266616
ALKBH8	0.130255599432723	2.22233889576954	2.5107390071397	1.64869591677278	0.453400835740394	4.32105722284502	4.56092933262995	4.43171420043797	4.46612582993549	3.84063700349961
AMPD3	4.8036901438322	6.82016092595267	6.85581024697591	7.20574794387536	4.84018425307015	4.32105722284502	4.31590030040674	4.57400882047224	4.40617657586418	4.71913843400556
ANKK1	0	0	0.143295286717776	0.241594757126854	0	2.35101417168804	1.3399809606357	2.22996409429766	1.84640191498644	1.97964891570039
ANKRD49	3.38090442353153	4.44660158222431	3.78029274228125	4.37074153963636	3.26713939243545	5.36754011925147	5.48141308325426	5.32730419726806	5.33822458925065	5.62465514191587
ANO9	0.445941118416148	2.67170989563807	2.06160900356856	0.853854760689706	0.160265991458922	5.3599259952148	5.2233632498015	5.06462354966069	5.03539718538093	5.60608980967342
AP2A2	2.86149429390545	4.935887162975	4.6218119827981	4.86165883421924	4.09705001282928	5.32515622128784	5.32485002199755	5.47429852183495	5.31139426366688	5.3250435144474
AP5B1	4.19059380627995	6.36360907717338	6.49772105316813	6.59476967006062	5.31005038772224	4.61294575613388	4.79116044976247	4.05101031049504	4.16291081769385	4.48519237699718
APBB1	0.287438072732515	1.6271625877466	1.47260363354516	1.42909372763731	0.66672547780601	5.20280448867468	5.51490753265139	5.47611236524682	5.41584565028905	4.9599153009336
API5	0.959678118649519	5.18784201778301	5.13789647798988	5.07508858663292	2.400567358157	6.7065598090674	6.89904694829966	6.55899114554963	6.53463720163539	6.43955206580622
APLP2	6.87152032469092	7.71095215016858	8.01128597582814	8.19252931430195	6.80299145636523	9.40951019656535	8.98531182222974	8.61168531067376	8.82897459928189	8.80153618166679
ARCN1	2.43126806965268	5.27937325187877	5.3351465575498	5.29007427547679	3.21332782193567	6.6019176650638	6.5748252500465	6.31024191693625	6.33183726428235	6.29587684897806
ARHGAP32	0.171185630648677	0.533716111315591	0.273634939680477	0.528797120448177	0.202966327052667	2.44036775971534	2.3539744223477	2.46000164783966	2.63639203720045	1.94066633645046
ARHGEF12	0.15086576103721	2.9674237896521	2.23803032680037	1.44297945623411	0.488343959029447	4.30528587482772	4.47522705389219	4.33308094386514	4.12940237217243	3.52862974119784
ARHGEF17	0.924200339917944	2.28678114900163	2.43475623507095	2.41930421385554	1.62354255877723	0.25114456857885	0.422586998816565	0.323859203270788	0.76042205750274	0.366408949814576
ARL14EP	0.249718604524925	4.4896739832987	4.24496911589816	3.36783011864131	2.31068845406447	6.42531069654854	6.7381893865633	6.44877292777587	6.51124973634294	6.26218282123733
ARNTL	2.69955791430116	4.00063494285954	3.99392403270745	5.57575249621319	1.64692827341914	5.80124854278597	6.34146492291902	6.01010592317715	5.77872344352846	6.03699158935399
ASCL2	1.31051789422419	4.29348719844935	3.31306721120134	2.97732958284396	3.73733859406266	6.03973381796961	5.20462325143309	4.81234074094858	5.46871922672583	4.86029640973156
ASRGL1	3.12374675467993	4.47730101296829	4.55031356148037	4.35797260482346	4.27394226109748	2.497003256704	2.81574692484617	3.02339230121383	2.53126748821146	3.13430220556149
ATHL1	1.78279831988443	3.42802241184777	3.0291960218091	5.4053743148519	2.37745252500224	6.68119766727892	7.10001318976533	6.18608583466958	7.10419773675456	7.44063435391603
ATM	2.05843230203044	3.19938338073284	3.19629625077668	4.21962573147634	2.35869025129078	5.82425615383151	6.30467069472526	6.17328534507392	5.87221671872322	6.00309986223132
AX748330	0	0.0894309887999811	0.0590367278246535	0.14296332020002	0	1.69040930978969	1.3399809606357	2.02716084748459	1.71702770917683	1.9006011001781
B3GAT1	0	0.25320437875139	0.606086246348723	0.91491009936076	0.138432342036255	3.97979172784739	4.7184239818957	3.93182897989128	3.46596757212676	3.20591596013732
B3GNT1	1.11459821852346	2.40181649625606	2.58793954911904	1.42909372763731	1.82150416240433	3.09621280235789	2.68823887966683	3.22669031383878	3.23735663763344	3.16422195412723
BACE1-AS	0	0.278779621107693	0.415931259015479	1.25112083892176	0.116263179501305	1.4390159180422	1.98167609040275	1.10199709290981	0.598425995326489	2.13449159325701
BBS1	1.39932694189021	2.56661695671092	2.83596097462884	2.70510450555969	1.68508129967242	3.37080052737706	3.31232130877927	3.50062950905176	3.16478448220236	3.53191199767816
BC028022	0.268701607729288	1.35396012081777	1.56714998693938	1.41507305102852	0.992985492644748	2.04401232284475	2.76849157605247	2.94173562609737	2.66590741872292	2.57086738245874
BC036195	0.249718604524925	0.0894309887999811	0.298347133810351	0.241594757126854	0.244439080916873	2.18857159670863	2.37778704903003	2.67739898035755	1.88707091729978	2.80049577719987
BC040735	2.09611672132835	3.21602705178744	2.85690752913387	3.96679900529874	2.35869025129078	4.86369945930455	5.91006429982167	4.56210337098227	5.98071797775508	3.9053376017101
BC144419	0.429165483888357	0.227167558781117	0.346536765202202	0.723398959646231	0	1.85111316082382	1.79384765570943	1.8923870072038	0.496974640803485	1.19407903095022
BCL9L	0.746021255029183	1.8820246334957	1.85224733664722	2.39807716461071	0.741047929205543	5.85301770155904	6.00740913003995	5.80675845707985	5.64727984347669	5.61230483693382
BCO2	0.15086576103721	1.11930654159526	0.859583205297235	1.59995095949309	0.604381487748787	1.89392216039464	2.47666128200927	2.1228904515025	1.49821331886209	1.91072220268359
BDNF-AS	0.0225424274029441	1.52400368501783	2.17270377095603	1.69584759347986	1.43042356466062	2.18857159670863	2.96469006193517	2.84959221054385	2.68333108545202	1.9006011001781
BIRC2	2.75108816573166	4.71481891404394	4.80110497913665	5.40093497235856	3.24942428460893	5.63218533042689	5.82889278457063	5.55631894280801	5.72995138762028	5.68781458346317
BIRC3	1.27340481692404	2.66687530538638	4.9508495233094	3.23845559453833	1.4214110815376	6.76969767900982	6.2921944234639	6.63605291335182	6.17028389534044	6.84779670758934
C11orf24	1.02811895771525	2.76966440890087	2.90194662110401	2.0804168490248	2.28607503494671	3.63332159495348	3.87478467978231	3.9760820674704	3.47600013033149	4.02197390012018
C11orf57	3.20729448711746	3.98323915506803	4.06405386642407	3.63001597506139	3.25196837125555	4.97380192382926	4.73695477442888	4.72045230601178	4.66193297692676	5.00312579101931
C11orf58	4.08745426663206	6.4106387408382	6.04608898594391	6.07820684820761	5.03445808554737	6.92805070384757	7.05086970422213	7.08815439166922	6.8791933918319	6.85009947043165
C11orf63	0.395017423543386	1.42440026251274	1.24999642989308	1.16995660304084	0.223851724571631	3.36700708247571	3.27053263222645	2.83270262174812	2.78904762354799	3.20180036660227
C11orf80	1.67308715735578	3.19603148065552	3.08707342980994	3.50321505720823	2.33968075522719	5.38076889970382	5.24402386207348	5.6548963366398	4.75413522817199	5.55860355904776
C11orf95	0.191223272283102	1.37782435625079	1.01675571840077	0.934700876151986	0.264736782829354	2.05348427578515	2.11043213193361	1.96651771118183	1.65949896574952	1.64575782932578
CABP4	0.759504433861652	0.73189703264101	0.393168635080931	0.528797120448177	0.905201674951019	1.69040930978969	1.99199879390223	2.28894016469217	1.8668797167837	2.53205576697608
CADM1	0.130255599432723	0.227167558781117	0.0876731874773869	0.528797120448177	0.116263179501305	2.39638262156837	1.52195960956256	2.16847399936186	1.58729240015743	1.62131387048844
CAPN5	0.0225424274029441	0.35289261730502	0.545444010426244	0.303791548801298	0	1.09822125973945	1.73360615288853	1.8704878388295	1.61176500693503	1.46525644428695
CARD17	2.43966805470293	1.26718238203321	0.664281939157157	2.77812571940646	0.470978188281968	3.20645877879822	3.94021682093916	2.7208830407171	3.63965155465763	3.94034139086765
CARNS1	0.0665973377287464	0.25320437875139	0.438340309129131	0.273028301873141	0.0937480311943364	3.15898505158153	3.10919975785385	2.61949311566049	2.66005245207369	2.43721612098663
CARS	4.12179003582171	5.56507230285277	5.3828643851285	6.25439585843962	5.15081156359764	6.22926199582843	6.3454958414437	6.40564487156972	6.28457613647686	6.38614650379725
CASP1	6.31551501652853	4.88683590000862	4.82255998214516	6.68662980731273	5.90604343450903	7.71314641333443	7.89075078046332	7.5758446549537	7.51086233806412	7.9793840536396
CASP4	6.8909852461066	5.59146288360375	5.70625310656511	7.20549340596361	6.65177314224126	8.06125061596316	7.86342672142174	7.74936550396568	7.69642731649321	7.99982478279823
CASP5	0.633363895445352	0.278779621107693	0.393168635080931	2.03530033009543	0.323970706358571	2.66707260560897	3.58202664720712	3.31851689611824	2.64234361847016	3.6544224236167
CCDC153	4.41804311155215	4.28246713101526	3.55785694099155	4.88473427343739	4.39512964588515	2.56480745807948	2.76247432112234	2.47459209740763	2.29480741565961	3.0127094157016
CCDC34	4.19059380627995	6.39537548878372	6.06826119230819	5.15950620066672	5.09025769233083	3.96229863224742	4.15525677056828	3.96320676568268	3.85227538666677	3.91793667337757
CCDC82	2.10670534073462	4.46203295356314	4.08728383281705	4.66834872440292	2.08387849440512	6.57627315105621	6.23684794815293	6.00508950711365	6.06233478956118	5.81045848843002
CCDC84	4.08075650853112	5.91161530093419	5.32089487042155	6.03645860934795	4.39972576442185	7.35695546386607	7.55445329944036	7.69023556139454	6.94357152577569	6.76931936685691
CD248	0.0447380365819034	0.328608870653228	0.143295286717776	0.176595285107097	0.0708759263329568	3.06845115902305	3.34892338137638	2.76309471176473	3.36160717214333	1.91072220268359
CD3D	3.11852432728016	2.90720429408742	3.20285573619632	2.84762837956316	2.64469211001472	7.73575322391123	7.98936369938733	8.29191520738331	7.98618076218789	8.39674712822718
CD3E	3.02113594231351	2.70981422198471	3.45445664305505	3.48319577078127	3.43997414017804	8.54561591949585	8.54536361289019	8.75490826618121	8.72475966880807	8.76015349355767
CD3G	0.360041455321468	1.14734506344457	0.955925666978816	1.20297223223706	0.811728410906822	6.61636957389455	6.60035085415273	6.82794940165088	6.49448546157815	6.33210050102877
CD44	5.90479750184134	6.07517362461455	6.04927738304608	6.59671196232337	5.79179661509151	7.84358987844887	7.81736943893576	7.7009391635634	7.78079608332443	7.58370260530286
CD5	1.33773929430243	1.3418783211896	1.34794234586527	2.05351659269555	1.08717584768432	6.12699295247398	6.20780412374856	6.10752175987016	6.45233751124085	6.07573861166027
CD59	2.97853361741528	4.60915636402047	5.11634248630069	4.32648353429561	4.09846431177631	2.86832048339026	2.54134762185966	2.23853829468646	2.56925105392598	2.83810392577958
CD6	1.73582279113408	1.69522167561951	2.06160900356856	2.35466247454322	1.17559179679206	6.99839692363395	7.0400287498001	6.89693860110113	7.04449421247988	6.90745342812297
CD81	3.65606451790949	4.698329597349	5.35294976238203	3.46969356505294	4.76023503413642	5.7555539595441	5.90050664752136	5.95394199209619	5.57132721793334	5.97684709872876
CD82	6.34208317321001	7.02318173393633	7.0836966675244	6.80895353359607	7.02524204447869	4.86773191629803	5.17435016637243	5.25096207634057	4.52045519340753	5.72270184117564
CDC42BPG	0.249718604524925	0.872912338044305	1.00178696612561	1.63666320933685	0.39934610556242	2.44036775971534	2.60997536724742	2.61291328249966	2.29480741565961	2.08171829375513
CDC42EP2	1.10406758185481	0.821633179068416	1.4396592738897	2.59125809149374	1.37548429910698	3.05436740241554	2.56919167703256	2.75713956406388	2.46565100441906	3.03138269023338
CDCA5	4.75150892967939	4.96768532451202	4.74490534467901	4.78605211318263	4.22298435423514	0.675921840680153	1.0351644658537	1.00482293295965	1.07398276627905	0.921211955975168
CDKN1C	2.05843230203044	3.22263112698673	1.82699256648294	2.3619895910247	1.4214110815376	4.29932688452715	3.57860599170293	4.15204438038983	4.5524132167236	3.84063700349961
CEP164	1.26397542871791	3.2996082880268	3.12555865223209	3.13104987891293	2.07240926431987	4.82689098739914	4.50976206973894	4.55525588470028	4.34362780126764	4.53184010765618
CEP57	3.81785647071098	5.33300221873213	5.50731883918327	5.66138851124642	4.1728480751406	6.3090281450211	6.49360626099239	6.21461413088491	6.12211814239095	5.94888046425943
CHEK1	1.96841057230578	3.79223527483663	3.8170992155637	3.51640856511145	2.48949217998801	0.902468405317758	1.59149382806976	1.55065590423706	1.48502657092786	0.921211955975168
CHKA	6.32433103898153	6.15588848081177	6.08699844256735	6.74524045186336	5.64515399880594	4.58219084937695	4.62699834112492	4.75821104787756	4.64127855592298	4.31464156530249
CHORDC1	2.13801274537746	4.44236422141907	4.27951199620986	4.86036597903972	1.39403082195621	6.64406272889622	6.30415299853018	5.89956330529047	6.17798676189318	6.16617342673829
COPB1	3.75698120057006	5.59528474421466	5.89630744729578	5.90719697628032	3.94498056100322	6.50901839006302	6.65577817701276	6.3107502194875	6.29264013127221	6.41487527599338
COX8A	6.98042294020474	5.37658895982698	5.93572805184851	5.10596373922481	6.39721872497973	4.44678205922203	4.60698976834187	4.50105626406395	4.31037197874052	5.22111196019064
CREBZF	1.7221153978263	4.58373178024652	4.31476193826815	4.43294408004281	1.36612085548138	5.70536339692484	5.74517082350421	5.36890155612207	5.3851190708226	5.35870385233177
CRTAM	0	0.675247808388403	0.808886742781886	0.653462957610903	0.555789274230282	4.86504486436491	5.138790274204	4.75373183282428	4.58676822884558	4.84849830856295
CTR9	3.20483255127487	5.45930149816587	5.38862974974717	5.40004546225726	3.55363465090739	6.86959695183413	6.75078189135632	6.74725666409693	6.65579815288976	6.84020450313434
CTSF	0.130255599432723	2.17545299035988	2.0543731295003	0.528797120448177	0.980767260653831	3.06377183324009	3.28319681974017	3.12861932732702	2.98911379530972	2.55159208532705
CTSW	3.5358487032298	6.64378874723513	4.88405452400638	5.43259746568974	5.77509031550918	8.2973110453781	8.75488120706894	8.544014880661	8.33336516028275	8.34986157936778
CTTN	0.994304350667534	5.61424363848822	4.2607730265359	2.89385634785366	1.45712805447543	5.82079365004131	6.55538022873188	5.76508157969742	6.2567194322046	4.87329323677344
CUL5	2.62417617768747	3.8908958752869	3.74926018847983	3.81490229908239	2.81608868170943	4.65710628012266	4.94652009923437	4.68951724154537	4.51072809169258	4.32792013763688
CWC15	4.03575388220351	5.62487744290502	5.81889166767139	5.98755687423805	4.97101868978137	6.87861734805926	6.76213501900543	6.39944538416666	6.80717938602916	6.58094107915888
CWF19L2	3.86383633786432	6.03868179769036	5.78595915969579	6.13384048150068	4.97179056507048	7.31154357358194	7.23623476904285	7.32547386575624	7.21242324019813	6.4095320272411
CXCR5	1.4417621080991	0.146113118243091	0.774071534890973	0.745977342599018	0.39934610556242	4.1550025236445	3.70320618875995	4.19011475517329	3.6778198753285	4.97083985989497
CYB561A3	2.20852486691267	2.57696218970641	2.75346935248594	2.27150812900388	2.60544100503326	3.21913955798973	3.7766946374086	3.82770916746604	3.2607581709903	4.10805694696476
CYP2R1	0.478918289719595	3.36375066971809	3.5501609253277	2.88371071728533	1.73685521680926	5.32906117018275	5.65710045793042	5.49770245121469	5.30578031380133	4.74623761672281
DCHS1	0.0665973377287464	0.376774371901832	0.115752279393455	0.209461052567978	0	1.25422244286374	1.20451254248326	1.17528282194417	1.79389847055056	1.0180164689958
DDX10	1.28277297506435	3.97739363243916	4.06585412705717	3.40731928519917	2.99683165012764	5.03245550268193	4.73080425238634	4.74322592952146	4.76372213535192	4.53019983106311
DDX6	3.82588931104423	5.15455567951051	4.99309046149172	5.56706105275718	4.66417857224158	6.03136969688297	6.27168750827023	6.32289606107207	5.95584234587283	6.15557329236429
DHCR7	4.04816720007702	3.65493403168516	4.71079429969769	3.37146504257015	3.48824560729718	1.7498794824811	2.33787813889594	1.9768035799806	1.57489864110162	2.1770410452532
DKK3	0.0225424274029441	0	0	0	0.0708759263329568	1.07979881058588	1.27383622072205	1.24502507325316	0.76042205750274	1.12620999500695
DLAT	1.11459821852346	2.783130383695	2.91798201772385	2.20787236339059	1.0525710834083	3.37458402388781	3.60574680040895	3.40865085823651	3.20956626947494	3.48187638963299
DLG2	0.603769234983119	1.0907122774629	1.1034463566013	0.790100917444581	0.620221871648973	2.46186745558636	2.45443818502095	2.51043542518467	2.43168859611018	1.17740874153945
DNAJC24	0.0881303703967951	2.7238478166222	2.31270734847659	2.14979118351513	0.783870357961653	3.98475104231321	4.17577714790776	4.24646360618649	3.98699733312757	4.00317764719733
DNHD1	1.05022959137686	1.61717236713452	1.76628649805405	2.11552097329512	0.604381487748787	3.85263699449775	4.13676813120607	4.05586983346025	3.88024504427278	3.63318558592569
DOC2GP	0	0	0.876093724007322	1.0112559173674	0	3.10078824612278	3.52984518323582	2.86074307936094	3.21356924739269	3.39081199432258
DQ573949	0	1.13339391690939	1.52589234239897	1.38661618006315	0.0240142779762179	3.03058457101954	3.36886364492247	3.00842958129961	2.83134204208672	2.60866217655738
E2F8	1.18623588879288	3.30894793982698	2.9727426001612	3.23845559453833	0.852532122134916	0.34669508755995	0.621856358051424	0.476634016886322	0.76042205750274	0.609479910168706
EED	4.25626507258257	4.34584756089517	4.57833087280234	4.81437028446942	3.30193008629653	5.26221680886811	5.31357698822324	5.19258743873452	5.10169365389305	5.54242100510646
EHBP1L1	4.70261388276174	7.02128902651516	6.78571850344533	7.7636148164821	5.76087023026064	8.12637058987393	8.17536672522768	8.1367300178175	7.82855914390414	8.44531522292642
EIF4G2	5.73645957748911	7.36530527288335	7.14735484471475	7.83050581675359	5.04256281256658	8.23883676903746	8.34954311985364	8.10616348723599	8.18275255529316	8.19167251995113
EML3	2.42704966504103	3.99099652348116	4.09082470617825	3.99770327204614	2.92531611891895	5.20067475497107	5.35415438283264	5.21122064738397	5.0755395026888	5.26516579936829
ENDOD1	0.268701607729288	4.13448146893261	2.49479049113072	1.71885784934936	0.572169204762196	4.59034802402	5.14920471771849	4.65149771321152	4.99294185879307	4.26816419978748
ETS1	2.04197555125576	5.84362287655313	5.87233323030851	6.05861154673219	3.88887354152414	8.95329808179578	9.40616519479005	9.08419949155362	9.24348390898022	8.80467735916686
FADD	3.84182204505885	4.5965000785206	4.63399820116457	4.86036597903972	3.73188126122653	5.98571700739903	5.41103566199413	5.34030820205655	5.70599874239227	5.78041610406781
FADS3	1.58495642703847	3.34571341389192	3.59573299350972	2.79986996329014	2.35396130781941	4.41590411020351	3.99769606690417	4.60914680179181	3.23735663763344	4.36887449411316
FAM111A	3.02672237299489	5.47528981115779	5.12586593868366	5.65319938876431	3.2846396093331	6.54513744264637	6.67071488040333	6.20042049754321	6.2263344916853	6.5173695955297
FAM111B	0.109346731187853	1.31740688277248	0.791584156637825	0.91491009936076	0.202966327052667	2.4830514521749	1.95025727718647	2.65194953179794	2.16025243951274	2.39458099536657
FAM118B	1.70130697566402	2.89898170951076	2.9456221127563	2.74488223407153	2.04333082466159	3.72211901012672	3.74347639799612	3.71548640909502	3.68071449629982	3.66940245078146
FAM76B	2.51711934814171	4.11509038251129	3.76264167306373	4.88346194160856	1.80080298569237	5.49379756595191	5.60088208613288	5.28343627743821	5.18356138524993	5.53834684451334
FANCF	0.495128443862556	2.70038207514063	3.19957972147567	2.50784152144276	1.54273346135318	4.17249491043459	3.95083937013372	3.9051492179069	4.07323454756733	4.4457131083979
FBXO3	0.603769234983119	3.17915416045096	2.88164844009278	3.65110404568948	0.918074008363897	4.7283228292233	4.60866778915973	4.31089328198148	4.43731861002101	4.35596923318122
FEN1	3.19742143540412	5.64775417915208	5.82899766484176	4.7515988298653	4.25504334223793	3.26470481418045	3.407935929047	3.36624513334873	3.14396034182447	3.66342909208966
FEZ1	0	0.0602323214651197	0.248492057692028	0	0.138432342036255	2.57141585291538	4.10383168120815	3.79901274854382	2.46565100441906	3.12563848539853
FNBP4	5.39851599940067	6.23273481513616	6.41645248242912	6.52222908770367	5.60740649169046	8.30513808307705	8.15742227775736	8.12304792818268	7.94674544625523	8.22968907086718
FOLR2	0	0.376774371901832	0.322643146966418	1.11897176493319	0.572169204762196	1.42448902535652	2.07202456895388	0.922077516703848	1.75047507471566	2.44420106791746
FOSL1	6.8557178283632	5.10805304538503	5.81354415039463	7.21488152729756	6.78334060058637	2.62956751245099	1.46381372568073	2.65194953179794	1.37495475398817	0.817441679816737
FRMD8	1.65155403876684	3.38451301520661	2.9456221127563	3.54887393048175	2.28110155619936	3.97232064424333	4.28894333134623	4.11991996268783	3.97053355513806	4.23833664857889
FUT4	2.58684696596494	5.75528655107388	5.81942533084755	5.06277594762599	2.90282766230395	2.03447777098321	2.34594872897281	2.02716084748459	2.0210104502463	2.30533384460013
GDPD5	0.462523926176668	2.56141638783749	2.81041693877877	2.66419886047225	1.00510111640937	4.65710628012266	4.27210054005243	4.02646409088367	3.61565136698972	4.03128098403078
GSTP1	8.81445352817345	7.98595053948718	7.76690601119048	6.86062611120946	8.4505397738097	6.03077040001267	6.3530235914467	6.57007324587854	6.41458313419439	7.26931827328597
GTF2H1	3.0706517479057	4.66598649550575	4.73022280843569	4.87708339654526	3.32144017185042	5.48156987842416	5.73675528264943	5.50304986371259	5.57054713215012	5.56101536198086
GVINP1	0.759504433861652	2.26774890312229	1.78389330055655	3.41790407503211	1.65464002434003	5.21762523833377	5.52915420171814	5.55631894280801	4.99991194294914	5.49359680662262
GYLTL1B	0.924200339917944	0.0894309887999811	0.0590367278246535	0.554607005872038	0.811728410906822	2.16254713572304	1.63166053270283	2.52452707348361	1.73941188986183	2.77855688266662
H2AFX	5.24102653683134	5.86541457082307	6.09142405207317	5.23826105364556	5.51616934464286	3.85805239209259	3.90787167058969	3.93447001915841	4.24342737855775	3.76455134079394
HBD	1.10406758185481	6.18323158760907	5.66942949202978	1.57494662530031	2.75282987333504	0	0.191314621379297	0	0	0.424073857447783
HBG2	1.99144807150269	3.14826833247348	3.30088944794823	3.25822434762819	2.18851614955424	3.71318243351045	3.59562873721662	4.63859857746519	3.78930062563082	3.84855603132871
HIPK3	3.48602696232055	4.27613194843647	4.13265087820139	4.5417964123698	3.81337329915114	4.94100662340864	5.15150886434981	5.19699342336058	4.92742964998534	5.10250033250989
HRAS	3.02113594231351	3.80988553440401	3.74026974315775	3.70683630620218	3.97608847926934	5.14748933471485	4.65325196037462	4.7818681212748	4.84467397175677	5.00312579101931
HSD17B12	5.80998066391281	6.35612020361361	5.77169058977222	6.64406277630709	5.93680758012029	4.64931896220266	4.93184976387696	4.95052802803134	4.90656345568632	4.3670379381674
HTATIP2	3.9806933011144	5.63357622123966	4.1240365270893	5.37581900655122	4.30367484086225	5.82771036741966	5.73060390825549	5.50393917531336	5.90228823657893	5.53834684451334
HYLS1	1.06115911833222	1.13339391690939	1.86056829709913	1.16995660304084	0.865880871504869	2.67322974629255	2.23733625330399	2.34559973319817	2.63639203720045	3.04523072563097
IFITM1	6.0822658140833	5.4174589397034	4.21769865160824	5.47545128576959	6.28648796375928	6.59949487589915	7.11720859295138	6.83078742568373	6.91497167916476	7.08525267558269
IFITM2	9.36574501550949	8.81677305773208	7.53590837705455	9.10726023003934	9.68014932302979	7.30362727752321	7.24920227024976	7.07923187547041	7.1474732921712	7.86399503689482
IGSF9B	0.0881303703967951	0.25320437875139	0.346536765202202	0.303791548801298	0.0476353639121556	2.18857159670863	1.69621563092155	1.75570967996371	2.16025243951274	2.30533384460013
IL10RA	2.38417300796627	2.82713029586802	2.89386158684658	4.26918061144393	2.61732887061436	6.70242634641599	7.14580513574166	6.85538484170257	6.79487531765976	7.00279123579558
IL18	5.13186835897123	6.9452174619667	6.75619804084643	7.53516991548357	5.64853711647222	5.07027365357191	4.99223007223735	4.6942000002472	4.53652269348001	4.75889854648259
INPPL1	3.50416162581213	4.83820984344299	4.98930107656998	5.18967400393754	3.88887354152414	5.56671873749401	5.73060390825549	5.45050865590014	5.36186235848642	5.51033316999359
INTS5	0.109346731187853	2.04738935143638	2.35454809017378	1.49722327305277	1.40321543383451	2.85212922875608	2.50576940008372	2.24706183795109	2.83654271648815	2.92055316562174
IPO7	1.97997530535149	4.39052069988062	4.29494399573998	3.63304749462737	2.34921681257214	5.30448001261403	5.28657616365148	5.10034270531816	5.10169365389305	5.49863813333849
IRF7	2.88628878255345	3.40207454610588	3.1797658588357	4.2515363066134	3.95750433387559	5.78499315260512	5.65304055118782	5.02304305376737	5.85822163060417	5.46555014636232
JAM3	0.377635429295249	1.76021420038822	1.31198735362495	0.554607005872038	0.488343959029447	3.26062147565673	3.78562297060918	3.76083314746655	3.75949213428638	3.44055965497203
JRKL	0.429165483888357	3.17575487374972	3.03655895608621	3.2021745255502	0.755463763952028	4.25074758055619	4.04803418103931	3.8889012759934	3.99399612659238	4.32413871443485
KCTD21	0.647936637504656	2.16177230268989	2.00267961985167	3.10508574216534	1.25890063568387	3.47668358590864	3.4270822842605	2.92589678910619	3.07962132026183	3.9550868746019
KDM2A	5.0095443074083	5.29668978642728	5.21292867038557	6.06535996112154	5.03001805937553	6.39629288898792	6.52415717507954	6.55212883649359	6.34375700014085	6.26957484473424
KIAA1377	0.130255599432723	1.04672931943893	1.18522176692393	0.91491009936076	0.18177413201333	3.37458402388781	3.74652804266367	3.45353294575104	2.95604529595115	3.4194489259236
KIF18A	2.63152749839336	3.28390657081878	3.07996446510825	3.06524179929856	2.05503262532057	1.39498890976755	1.44890355971836	0.834295945891492	1.47171817868065	0.921211955975168
KLC2	0.850515043364945	1.24139886664037	1.23727207199251	1.76380578548266	1.07573290529229	4.01899695385205	3.65854306796549	3.74286512799133	3.2491048524683	4.03591210676949
KMT2A	1.62233395918376	3.52204028302083	3.45994342019234	3.44920031973286	2.51936465879809	4.799006912692	4.99351502638337	4.92817571862703	4.66778033214821	4.85899026409125
KRTAP5-AS1	0.0447380365819034	0.200652193550521	0.0876731874773869	0.392330966405749	0.116263179501305	1.62838189109193	1.57785251202424	1.4508846276774	1.24017329500863	1.9006011001781
LDHA	7.76676762144945	8.13539285689013	8.32914714717456	8.49954970000651	7.54915922406443	6.93927094176011	7.08713125654339	6.87510893860716	6.96688032021403	7.09527134665415
LGALS12	3.61028991972716	4.39783356278639	4.09611977460922	5.00778322896716	4.55612992182309	2.67936072113331	2.60997536724742	2.38475037962263	3.05752116461957	1.81696976261001
LOC100128239	0	0	0.115752279393455	0.0732517980427592	0.0708759263329568	0.964032420847754	1.44890355971836	2.08535736947896	2.00262087247875	0.682182644925732
LOC100652768	2.01412347374088	2.77416704718151	3.23200984948505	3.45263613998672	2.51089259400832	4.87843035498612	5.33400834134201	5.60188790343561	5.11030739052485	4.8848911078602
LOC100996455	0	0.73189703264101	0.545444010426244	0.629376730267855	0.30449504396661	1.65351377177399	1.67073916367379	1.42106365045188	1.90698342830543	2.11711410593698
LOC143666	0.0881303703967951	0.400267227119161	0.876093724007322	0.954223834398683	0.202966327052667	1.84020944420772	1.37194980251627	1.50873872019848	1.98399385879798	1.71669884001081
LOC283177	0	0.146113118243091	0.222903208982784	0	0.0476353639121556	2.28821452417832	3.03626191687174	2.4673153172971	1.81512968192909	1.75090269672005
LOC283194	1.17621716086749	3.18930422662984	2.29439734257391	2.05351659269555	1.95240434701413	4.57234096633172	4.40550533394981	5.17259227694618	4.16083918712501	4.17466687948939
LOC643733	0.588741088525743	0.1736403622681	0.393168635080931	1.0297763652962	0.651390228917619	5.29752156474492	5.1434281996086	5.24671810521195	4.97772348566234	5.43957122591765
LOC644656	2.90460895021191	2.51374789416045	2.16600542921432	3.51640856511145	2.51936465879809	0.881349089767537	0.865888229176197	0.386923400638044	0.782147945567942	1.16054357352402
LOH11CR1I	0.171185630648677	1.2151461561012	1.19841145228489	1.0112559173674	0.380868226116287	2.17994883242814	2.33787813889594	2.03702475887314	1.96512319763763	2.24261304264832
LPXN	3.49007663299065	3.3962444226605	3.51369317389184	4.47747532005948	3.05334774550774	6.28912043791968	6.59612782644207	6.25953886589146	6.34375700014085	6.32785803127694
LRFN4	1.57736329374182	2.7238478166222	3.1797658588357	2.21598203802676	1.77980043898402	1.52323328510953	1.11289372643901	0.740825229517689	1.14277278941214	0.999168246887839
LRRC56	0.230482488514156	1.30501372301695	0.940308773289882	0.303791548801298	0.505503181154857	2.07224363552811	1.80559987827718	1.8704878388295	1.97458938187225	1.36576379154701
LTBP3	1.28277297506435	2.70981422198471	2.62259980565502	1.76380578548266	1.56745497125273	5.50678466597105	5.79022913834937	5.9791029841223	5.61283751210064	6.02830252692526
MADD	2.72726956874112	4.47315299571051	4.69226650119195	4.4858836524451	2.86344120958195	5.78995986258323	5.84748760629056	5.67635523146867	5.73134805850378	5.5998478926382
MAML2	1.65155403876684	2.83577150883748	2.44031830435317	3.56800816147488	3.39924149537529	6.94659701047842	7.1068565988134	7.86411044972541	7.16204634120167	5.830589032916
MED17	1.6370179749745	2.76514767391938	2.77563908654189	2.68771533782668	1.01711584100467	4.02141226328083	4.17803927676899	4.19672999890704	3.75675148095039	3.89262753215367
MEN1	1.62233395918376	3.89916454196553	4.29494399573998	3.89537587997747	3.25196837125555	5.04912305583878	5.13646570830229	4.94005242014325	4.96590682256045	4.75889854648259
MGC12965	0	0.906113052136551	1.26260954129287	1.0297763652962	0.380868226116287	2.63588646163292	2.99066093467816	2.39245461212685	2.83134204208672	2.84339737356145
MICAL2	2.06387643248246	3.37268543012216	2.9059722104097	4.69034372193874	2.62911957972947	4.70747454888285	4.68700037520875	4.64183418980174	4.45939922726507	4.54001363293339
MIR4697HG	0	0.400267227119161	0.273634939680477	0.91491009936076	0.18177413201333	2.68546575158311	2.41662162148892	2.61291328249966	2.53126748821146	3.04523072563097
MMP8	7.30800742296366	8.42621308420624	8.535836831198	9.88468049774664	7.73669512300314	1.36487296376035	3.45346734637769	3.22237423073791	1.49821331886209	1.95051117538347
MOB2	10.6522783539147	9.51131689374682	9.49650481984594	9.46682367770509	10.3049692156917	8.45984203540037	8.47845414709747	8.43761307730998	8.4516262341126	8.46379972569675
MPEG1	2.30362968085619	3.78778876213267	4.08905535581359	5.61691083920815	4.05833024502297	8.37278826593041	8.0769756094811	7.80472433981632	7.93224421520146	8.16166045995159
MPZL2	0.249718604524925	1.95522764015198	1.51539090381234	1.266819783916	0.95601591528678	3.20220696207187	3.41178558172917	2.36921737945771	2.6541736270407	2.81673374610604
MRPL23	7.62008084662691	7.33228983271625	7.00659326310646	5.8990351337672	7.50051075701729	5.81314676319115	5.82889278457063	5.59272134600961	6.26734918341551	5.77972599892333
MS4A1	0.305934321257611	0.985918497306363	1.06075208780619	2.31745808418494	0.39934610556242	7.57507900082094	7.04033962453653	7.48935629078438	6.79921033638966	7.64087112573947
MS4A14	1.25448400478067	2.55619700432049	1.27511333455629	4.03255837107211	0.96844466758579	5.32026012465188	5.21567623766597	4.58581682704248	5.56898569403163	5.57381065623706
MS4A3	8.10550766056588	10.8483804770644	10.7889199909889	9.94076805631621	9.51908751064441	4.52546418245581	4.58840156473737	5.34030820205655	3.71217781077365	3.3689549809501
MS4A4A	0.511158482257308	0.57559012025418	0.393168635080931	0.448475698618018	0.264736782829354	1.69040930978969	2.4242646512647	2.17742039118952	1.88707091729978	3.13861463305895
MS4A6A	3.15213699830425	3.23248090070784	3.4654094093602	4.74180261401498	3.75717403089239	7.47532036540875	7.31697327755751	6.8183296425914	7.23302853443912	7.64428711798672
MS4A7	3.6793054495168	4.54473453219544	4.26548063686742	4.72627289271281	4.32437072546017	6.99747709419861	6.82447355591663	6.53613360230972	6.41327847451782	7.49861054600994
MSANTD2	0.542693917474933	2.37242206915072	2.20573677309593	2.57243175376526	0.66672547780601	5.57002234420766	5.38581409614281	5.24884165133514	5.01375189393596	5.17776729015286
MSANTD4	0.690791946293123	2.31795402460063	2.2882420001659	2.19971684484761	0.681899432359108	4.26712311075707	3.85229745369713	3.53583950691617	3.75400561134989	4.22217282195361
MTA2	4.52848385014366	6.20757145262495	6.18963696729259	6.03072314854904	5.26981953452536	6.6823428715826	6.99935354228803	6.81223968340372	6.78145450749992	6.78074590810934
MTL5	4.39339022634733	4.92883689372486	5.10413009171522	5.10487235805979	3.37610523818006	2.21413491430431	2.03256648542588	2.38475037962263	2.03011807731828	2.00820979997063
MTMR2	1.11459821852346	3.43087690974764	3.2255818811603	2.50784152144276	1.17559179679206	3.82801295891195	3.84377354951939	4.64183418980174	4.09943014057621	3.45791898339673
MYO7A	0.130255599432723	0.57559012025418	0.298347133810351	0.273028301873141	0.18177413201333	1.18696183036522	1.4338376874775	1.43605118885914	1.41722189018385	1.45145643609966
NAA40	1.66594510228985	3.42229641634991	3.35194966852355	2.99157157637311	1.34720965903264	4.01415417016186	4.54699451765913	4.07992490965567	3.71500437710586	4.45438793282662
NAP1L4	4.76661142565181	6.89261057004575	6.99506553357894	6.73892268186513	5.26037397942774	7.67836647718973	7.83968908332026	7.56374118915441	7.66935875392821	7.36903348083952
NAT10	3.59156552593608	5.58954814987963	5.89529534265713	5.12654464004282	4.95471317443786	6.38414503728455	6.30570553013874	6.20808057057006	6.36055168425576	6.27888402885404
NCAM1	0.342230267383622	0.889608198909858	3.72667814593986	3.58062476847785	1.64692827341914	3.68603568581687	4.63195742416016	4.62884797113971	3.8852726875207	3.46136592381504
NFRKB	2.74770949044964	3.96168877907025	3.84462507243921	4.34508964539137	3.23406482606379	4.66639591385046	4.71686895133042	4.65630530957258	4.54924908329275	4.69152046753611
NLRP6	0.191223272283102	0.118050409054384	0.0876731874773869	2.45400298954255	0.30449504396661	2.31208588066122	2.11987635850624	1.46556710354065	2.45892218232639	2.7393422522096
NPAT	1.42493752479775	2.49750184618357	2.15927584237054	2.80525519983097	1.07573290529229	4.00929507563312	4.09188402609357	3.82770916746604	3.9657949021991	4.06565738110455
NRGN	6.9437978755099	7.51689962459241	6.06781208776162	6.28121344356493	6.56722104165736	9.74325170013698	10.0053046929413	9.79434463081242	10.4338898499605	9.14868750664878
NRIP3	2.46045650334971	1.73271797890332	1.39452953099149	3.52296034749148	2.10654698991615	0.407051465188027	0.699494959873265	0.417450981142275	0.269781858554453	0.395529494681986
NUCB2	8.20879171717816	9.66794424316851	9.97852045042157	9.65957893587691	8.80219243168167	6.98670219233548	7.41660714135067	7.1374122330809	7.21691691654149	6.91564334354581
NUMA1	5.11754222673712	6.26947627396998	6.46091200489129	6.47190077639791	4.59872695075952	7.62397618210802	7.44576661043043	7.2877592670052	7.39358646385423	7.26537987330732
OAF	0.445941118416148	3.18592879954415	3.74926018847983	2.55335649129042	2.1288648073029	5.09226791970166	4.62202215305116	4.56551496493742	4.73337478958369	4.50870477108109
OR52N4	0	0	0	0.14296332020002	0	1.13437509703601	1.49317958425597	1.50873872019848	0.387845870276419	1.24296440284727
ORAOV1	1.62233395918376	4.04416066516965	4.06765214404242	4.17664246859152	2.80226892798745	5.13861673122397	5.23100952074489	5.21557017732014	4.91273196190767	5.22212826912431
P2RY2	2.83944395976061	3.69822452971984	3.97105029692528	3.34212594112145	2.97235671999664	2.06289444642987	2.23733625330399	1.7316161180384	1.52423063698374	1.5191731484639
PACS1	4.571161627461	5.35345652840502	5.0053376712601	6.01860394683398	5.53352558154075	6.50168478535917	6.68788165917778	7.01798387122354	6.55410435455259	6.33961200229477
PANX1	0.647936637504656	2.59234226158239	2.26335459884462	1.96966871038806	1.13206104063494	4.43233354768553	4.07498931844739	3.76380618058295	4.0352905283161	4.27209501652419
PCNXL3	1.65155403876684	2.74693798348454	2.85690752913387	3.23446912867939	1.914366074498	3.99707525315575	4.18029786419098	4.07992490965567	3.92243170368466	4.09923368822546
PCSK7	3.04885425755171	4.90131560207486	5.00627547197338	5.3251734947328	4.23074373240267	7.46160098901686	7.77578004547347	7.73637030219361	7.16075114453127	7.57199194131156
PDE3B	3.58967965078564	4.65626242938256	4.83844440747935	6.05748373562516	4.12646297671769	6.41845444771759	6.44418394149028	6.38020121405055	6.52741951244852	4.9888656130309
PDGFD	0.759504433861652	1.48058212850878	2.70346251933488	1.7748273190511	1.33766028135207	3.95220651274478	4.63525403463911	4.79500670674062	3.6277013676257	2.57086738245874
PELI3	0.558206849955873	0.675247808388403	0.482140464578766	0.629376730267855	0.711776785352259	2.93645577345112	2.31339189396773	2.52452707348361	2.37562888619647	2.49217110125816
PHRF1	2.97275705761494	4.4896739832987	4.80865057785128	4.68743035817345	2.87008074396442	6.31494728091676	5.97849978587188	5.90361248475069	5.90352771560412	5.89764132112037
PIK3C2A	2.97275705761494	2.93159454672024	2.61278155216187	3.61169185491337	2.54448637427131	4.19620579911071	4.50976206973894	4.3938341078466	3.80795393201794	3.96726068749024
PIWIL4	4.37379844817866	6.32385154083959	6.61947145532354	6.21649885658853	4.69535627965549	2.46186745558636	2.79820705545647	2.51043542518467	2.51838077044136	2.35064742930436
PLA2G16	0.0665973377287464	0.713260024968436	1.18522176692393	0.475749409389249	1.65464002434003	3.41556049023505	4.52583663329019	3.81629900358971	4.58058240626267	4.32792013763688
PLEKHB1	0.171185630648677	1.14734506344457	0.606086246348723	0.832914962852683	0.417590312063873	3.83352140251555	3.73428254203521	3.66866794950007	3.70081583895095	3.97451597009068
PNPLA2	6.68384212958806	6.24778670734771	6.58599014218757	6.8744614739834	6.65177314224126	5.57988801613771	5.64815353378257	5.37377467273807	5.60752344846328	5.43344156784895
POU2AF1	0.395017423543386	0.278779621107693	0.645143028454416	0.745977342599018	0.711776785352259	4.66330601081472	4.22692928623221	5.00431071629811	3.97289705767074	5.39700667860607
PPP1R32	2.19370254756282	2.83577150883748	3.13587886311184	3.44230403384147	1.66994095046182	3.54542697799581	3.79449638916284	3.91855077163108	3.72345099992867	4.05657013585878
PPP2R1B	0.863060252938907	2.03993012744054	2.11126874022577	1.9009084584781	1.18627230931704	2.59755082544357	2.64310262501143	2.70859218483619	2.55038427232986	2.94538127035567
PRDX5	9.16131127933741	8.81294879810953	8.47811265604292	8.31024342929681	9.1614789881675	6.4230288987537	6.29114984757598	6.42455481805403	6.40016657330662	6.55011260871924
PRG2	9.51412248356839	10.3328054923779	9.76331711587337	8.97500904287114	9.74174592426945	5.14305985379488	4.97672068644188	4.95443685323621	5.20382563145096	5.48684751691872
PRG3	6.30951211635774	7.96579471700889	7.55814159813022	7.59488657560288	8.20810352739166	0.217834387766288	0	0.323859203270788	0.44344185352991	0
PRKRIR	1.64430431429625	4.81107870741222	4.55544825514737	4.63547042075075	2.52778726265027	6.38602060828697	6.40802260870066	6.32289606107207	6.1594303175174	6.16353068582356
PRMT3	1.78279831988443	4.28720032818424	4.232200143338	3.8595877501336	2.76356751157462	4.59845933618806	5.18338638290104	4.95313508787304	4.80011472225631	4.4246782059437
PRR5L	0.704798749754805	1.76021420038822	1.63662808480716	2.98683984958407	1.25890063568387	4.51864140734148	5.24618155062115	5.0754324591774	4.36177730138726	4.56586201433024
PRSS23	0.0225424274029441	0.938566874792501	0.808886742781886	1.04806206921491	0.343186955104386	4.80462700930102	4.77182028713234	4.77156585147042	4.34362780126764	3.53191199767816
PSMA1	5.25715621193934	5.92888166781539	5.89022414154838	6.58736501916209	5.39076246152923	7.06839484295325	7.38586790654032	7.27635401298021	7.15373691846893	6.48174613965222
PTPRCAP	4.38580278418281	5.58890934017273	5.7678248174662	4.7515988298653	5.49216013461975	8.83058056546744	8.94511785175393	8.70096238131569	9.05424247996988	8.59423573571545
PUS3	2.20360099501221	3.72870127399182	4.00710146193067	3.54566007326792	3.01791182126173	5.66267728783706	5.33400834134201	5.23176511294585	5.57054713215012	4.92538891204875
PYGM	0.994304350667534	1.20183845487051	1.63662808480716	2.80525519983097	1.25890063568387	2.96684938158569	3.08529453552772	2.95740246076046	2.83654271648815	3.05438944983902
RAB30	0.900054333615535	1.82240463106692	1.21148164398906	1.67246437913967	1.00510111640937	3.83352140251555	3.65204823418008	4.17232435873112	3.61262307484239	3.24643877424461
RAB39A	0.618642449977383	0.1736403622681	0.0590367278246535	1.23524918192053	0.635890219804151	2.6421778547096	2.76247432112234	3.08649528742376	2.69483104589244	2.72793946547102
RAD9A	2.43126806965268	3.77885441069327	3.79121599152156	3.97876373355168	2.88981795476725	4.46995658144383	4.54699451765913	4.32706352546502	4.28776776627291	4.43523399368593
RARRES3	3.52404745744919	3.69347812567064	3.45720263999764	3.10071259040265	4.19019674246881	6.73258977395434	7.20773215631145	6.75996850477151	6.78784496171664	7.27201970006582
RASGRP2	4.87974326800446	6.43002859267196	6.56131663101299	6.67894984608901	5.45234148810569	7.42124364787103	7.21601201419129	7.20869148526951	7.26785319354837	7.36121278432469
RHOG	8.10682688455408	7.02294528125813	7.12723647662538	7.69165474472751	7.72678402147738	5.83046779596768	6.07815398808082	6.21298351264858	5.91402051283174	6.24478603385799
RIC3	0.0225424274029441	0.57559012025418	0.482140464578766	0.629376730267855	0.160265991458922	3.49765270658123	4.03810608898338	3.80190821288561	3.60349987131503	3.44055965497203
RIN1	1.85993165297261	2.39598532779301	1.14491338747889	1.63666320933685	2.69042586364164	3.65214728223541	3.17410092003133	3.0431042153588	3.50568587555866	3.21411209198149
RNASEH2C	6.82838986766398	6.93846350682478	7.29471964465778	6.10956027432933	6.92398680218692	5.24578517524951	4.91973480205035	4.68324982541714	5.06782103314075	5.22111196019064
RPS6KA4	2.87704071367558	4.31836424484062	4.29187077323998	3.97398974291218	3.70984312057198	5.23645946910164	5.11537432798136	5.02180176997283	5.33822458925065	5.47666400763341
RPUSD4	3.68638183075008	4.33522172882088	4.73362437295639	4.11726378934812	3.66854417527745	5.16725540473992	5.32994515297008	5.17259227694618	5.17229351947774	5.32693427957005
RRAS2	0.887828072831337	2.64245630966195	3.23200984948505	2.67011401429545	2.66009834296963	4.34053200561334	4.60362786013567	5.00556713426754	4.4811469861033	4.29738754075394
RSF1	3.36555646855166	5.42606816668134	5.30650099195592	5.72314786389487	4.45155479191625	6.35762775494229	6.34499259211415	6.68940720330112	6.09470810486621	5.77002970445339
RTN3	6.99331942409252	7.65742377484412	7.35430492549734	7.85959142384768	7.49501761622958	5.67346780284175	5.70651647378194	5.73509869167541	5.84602473650381	6.15184476831166
SAAL1	3.40469752039179	5.18699804589809	5.67297727714744	4.63999819094659	4.31831445864897	5.72624198784414	5.83033169538488	5.93428430419178	5.69315507587346	5.54079272125696
SC5D	1.36445656654093	1.91501867953527	2.21225357201153	1.61229246953467	0.453400835740394	3.40079426536911	3.34490204144257	3.08649528742376	3.09706088336207	3.15573658270888
SCGB1C1	0	0.821633179068416	0	0	0	1.38000951831716	1.78199891250517	2.1412970598619	2.40393101745652	0
SCT	0	0	0	0	0	1.97590804152639	2.14784366428341	1.94572332134317	3.13554578804193	1.80616655647913
SERGEF	2.62048642232253	5.03207581675247	4.91634263623994	4.6947027661677	3.89213911797541	5.82840021880314	6.09620852359673	6.32893085055833	5.88231036405584	5.51862910234119
SIAE	0.982854366364408	3.03276547666841	2.36042749894303	1.66062909570663	0.681899432359108	3.11442815151265	3.11865202890664	3.08649528742376	3.16478448220236	2.6148661558899
SIDT2	2.22805400549564	2.10571412566685	1.85224733664722	2.22404638127323	1.9833543024437	4.57398729068298	4.04307867517529	4.1989283565852	3.91507607360226	3.81392183481637
SIGIRR	3.16485925024167	4.65137570702526	4.6556773100428	4.30763432581495	4.4908564719848	6.38320633661641	6.72122655852908	6.62628502827159	6.44809666444288	6.71873108422717
SIRT3	1.13543166161932	2.44198779136832	2.58291940189177	2.31745808418494	1.28894160868742	2.98676178925098	3.13737278689514	3.43500146286515	3.05752116461957	3.22631963950413
SLC25A22	1.22562921925209	2.60756009983808	2.41229100891078	2.05351659269555	1.26898395749972	3.31282412130324	3.5048325076959	3.2309935231014	3.29138120049055	3.17265770956906
SLC25A45	0.850515043364945	2.58210711981088	2.42356734929231	2.52099297984877	2.32525743183378	3.51146468993795	4.14372916667801	3.9238767290091	3.90768274831557	3.83533339918524
SLC29A2	0.360041455321468	1.73271797890332	2.36042749894303	1.06611890541313	0.711776785352259	2.14493297551974	2.52722144481747	2.18631164668789	2.46565100441906	2.45115235943577
SLC35C1	0.445941118416148	2.33633947843164	2.69418116364674	2.39807716461071	2.06664027500683	3.72804612173195	3.7766946374086	3.59044696490946	3.56641894810751	3.54821219454049
SLC36A4	5.11361028305021	5.93894265460227	6.18301696532202	6.793456468058	5.39594771121255	4.98126536027141	5.03653614923435	4.99041741610562	4.71089600875539	4.24034445264779
SLC37A2	0.191223272283102	0.73189703264101	0.791584156637825	1.18655885963426	0.53922123304103	3.68298760556052	3.28319681974017	3.23528393509657	3.35799506576225	3.78944776607614
SLC43A1	3.81624452149915	4.29818443725887	4.54902702752349	3.34582612433205	3.94183255677936	2.38141776920837	2.74427049258462	3.05286008549112	2.6717387198577	3.09045376164315
SMCO4	0.994304350667534	3.76081798823157	4.44496848282901	4.03255837107211	3.39003146834787	5.02765776091892	5.02903680799045	4.93478595311371	4.83301216120917	5.36147374991967
SMPD1	0.81221129113175	2.75151199913307	2.83596097462884	2.90894225723002	2.45898805905958	3.63962415858894	4.14372916667801	3.95282314715777	4.24733762337371	3.92793730544628
SPON1	0.0665973377287464	0.0304304743080684	0.115752279393455	0.363417397174394	0.0240142779762179	1.36487296376035	1.90727197679813	1.59138950173687	1.37495475398817	1.76212612181605
SPTBN2	0.462523926176668	1.8820246334957	2.62748398877769	1.47035628843877	1.09852874249641	0.148813982645265	0.327970851680876	0.223772048179298	0.174426807841445	0.0374320630759557
SRSF8	0.912177851844343	3.79445340252256	3.22879944531892	2.60367386897879	2.04919358922429	5.51537823433527	5.70259346066961	5.58685761101752	5.20281915078568	5.70099636687591
ST14	0.268701607729288	1.13339391690939	1.03157075517945	0.700461596244569	1.65464002434003	4.23626491330186	3.9692426829682	3.94760317720062	3.69796130925884	4.13636546899327
ST3GAL4	4.44957867577085	5.32535234454887	5.54845974424764	4.88854455022869	4.77003067792987	3.90850950795296	4.36636626511277	4.07275040708759	3.89278145272816	3.54171419905269
ST5	2.1276522486895	3.21602705178744	2.74450518073277	2.68771533782668	1.47466032879904	1.09822125973945	1.46381372568073	1.24502507325316	0.824642164249802	0.682182644925732
STX3	4.7130461887241	5.5831472883922	5.44158818542643	6.97106102704586	4.83933863221757	4.1171116874147	4.02559911867702	4.05101031049504	3.79465479708732	4.87974800560571
STX5	7.56882978410784	6.54416325071435	6.54107530356111	7.46226058325833	7.41894960099803	6.03675219541999	6.09081584724811	6.06597277440597	5.93356699513283	5.88806818013514
SUV420H1	2.59814749526049	4.63661543366544	4.47237401101691	5.28140593476364	3.61421196174685	5.7519223669758	5.7565680185097	5.82110118743752	5.4919768719315	5.45694238041837
SVIP	7.00344800532606	7.65864189294993	6.54978495546538	6.9912830041234	7.09172591749488	5.7143483880601	5.65141338407006	5.74716672381601	5.8259004757048	6.2987699125722
SYTL2	0.230482488514156	0.616282945415321	0.586154057370014	1.28234973530756	0.343186955104386	5.45501341023488	5.61514338724246	5.36008825005452	4.72077359938613	5.33822712604756
SYVN1	1.96259325511671	3.70295536949758	3.58823691635949	4.18286189845478	2.27611087278862	4.49624187995901	4.48439566864814	4.44844106047356	4.24342737855775	4.7291816618866
TAF1D	4.33041423137292	5.57478348465562	5.84218808093727	5.46867964075142	4.33880287220661	6.74104098047508	6.48951384176964	6.22273969080619	6.59725541423411	6.28278578553231
TAGLN	1.74262795616712	0.872912338044305	1.47260363354516	1.7526994037966	0.918074008363897	4.8943307143597	4.00025512639895	4.1222384375706	3.55384377854728	3.07253429420655
TALDO1	9.1590875021421	9.93308218368993	9.61877531106535	9.81856410419031	9.87177725965548	7.5195622310096	7.75357926278131	7.74410619326918	7.98632699996962	8.27287280853796
TBCEL	0.395017423543386	3.10959835594001	2.92593337066015	2.08927328229791	0.726486592056749	4.25691020687642	4.54874374797024	4.24220636169633	4.17732953198881	3.70182102386961
TBRG1	3.79675932640016	5.15972690900292	5.22183731659709	5.31953942172022	4.32437072546017	6.58364678739442	6.56923466862874	6.34985601127852	6.36280631445925	6.4299078889122
TCN1	8.35501245506122	7.67091775745737	7.93380162611876	9.21480593972625	8.26714598396171	3.27283698204472	3.84092101972639	4.212048617406	2.22513797858497	2.78956803230642
TMEM109	2.22805400549564	3.99099652348116	4.27017293590008	2.98683984958407	3.58827348443116	4.64305870105694	4.96497824063741	5.01682592723701	4.7472482224383	4.93161525072033
TMEM126B	1.62233395918376	3.53004917585788	3.28242787111399	2.91891259814534	1.60773879335512	4.24455851694779	4.64346275436042	4.19011475517329	4.06217776071425	4.76727785636931
TMEM134	2.73069639616402	2.9516094318821	3.13930259282384	2.79986996329014	2.80573629695045	3.97481530674375	4.06768772209872	4.13836426755643	4.26287347431341	3.95752986909902
TMEM135	0.542693917474933	2.43062396103848	2.35454809017378	1.9406003722216	1.58370372705392	2.99169724251079	3.05114746954799	3.11471419462126	2.73993555684874	2.51888301606327
TMEM216	4.24432710986719	4.83605803026655	4.99214404796561	4.94574271567376	4.55715889108427	2.93645577345112	3.02122117424383	3.24382667017023	3.27997360188198	3.45100029706661
TMEM25	0.57355474881459	1.6271625877466	1.71213891661826	0.934700876151986	0.505503181154857	2.37387672706016	2.56228088140169	2.76309471176473	2.51838077044136	2.66356033548187
TMEM80	2.1276522486895	3.69585327962727	3.4843789159061	3.98352197877157	2.14537948375318	4.42322919064908	4.88276727923087	4.81520960587044	4.28586799742333	4.48519237699718
TMEM86A	0	0.278779621107693	0.625746801996711	0.448475698618018	0.0240142779762179	1.56356738029085	1.82882096331009	1.17528282194417	1.36058597515338	0.960716585193168
TMEM9B	4.4650916706828	5.1398023935224	4.96152627075703	5.32611037148455	4.08853497917243	5.68341581214115	6.11699049352791	5.691266855656	5.92992214517799	6.11893889071238
TNNT3	1.62233395918376	2.31795402460063	1.48342000487246	2.93374009273021	1.62354255877723	3.3478887815367	3.88312783858351	3.95021552304468	4.08201936736164	3.24243733045421
TP53I11	4.68328982938041	5.67870392213204	4.9835982713189	6.35879895206783	5.6212474004517	3.76598993873942	3.48304240933738	3.65271796359872	3.45586475827098	4.34667999589117
TRIM21	4.28568482305452	5.53885162327003	5.61206146655003	5.90343570885922	4.59572566590276	6.74944296859785	6.57009616942431	6.23350306731794	6.23472972590305	6.77001446674964
TRIM22	2.7238345822054	3.84669035091217	4.0441013000771	4.41544389347749	2.56099440429106	7.68142432611646	7.92128511245239	7.27270607817871	7.12267552079053	7.5478762736108
TRIM3	0.704798749754805	2.42490830213725	2.11822548007108	2.74488223407153	1.14306748487955	4.73863506826079	4.57987255404191	4.30682224250333	4.21175792076369	4.18512815293788
TRIM44	1.68019402981128	5.34893612200285	5.18503983072601	4.86553046279228	4.11113099620114	6.98917213142719	6.86715721832887	6.88128199037117	6.48499511387189	6.99031840291122
TRIM5	3.35226985903617	3.66466702546128	3.65911749950673	3.33469698204588	3.20809666050976	4.90744844588844	5.02275744023895	4.53799361584983	4.47782244124193	4.74906077444861
TRIM6-TRIM34	1.62969464907558	2.61259724912745	2.47866369691535	3.14385879559303	1.95864768332056	4.7947774258946	4.55223585873223	4.40339778189874	4.27249910457614	4.5383826282206
TRIM66	0.959678118649519	2.83145737205423	2.35454809017378	2.26370547691763	0.852532122134916	2.90540805065846	3.67465337241716	3.36624513334873	3.02600091474187	3.37262088959658
TRIM68	0.324196434950299	2.09855118117683	2.00267961985167	1.41507305102852	0.572169204762196	2.70963076150688	3.00602197166417	2.42286659831273	2.64827074838721	3.07253429420655
TRPC2	2.82027166751415	5.17683168428561	4.18162453097877	5.09171097712233	2.99379489457219	2.73339766875483	2.00224816130094	2.45265071311062	2.10959842012713	2.06368931257192
TSPAN18	0.287438072732515	1.96313668200757	1.17191038279951	0.853854760689706	0.380868226116287	3.86882258336063	3.94021682093916	3.61699465236017	4.05103557998263	3.62706005346835
TTC12	0.445941118416148	2.07684646019734	2.84437612634938	2.19971684484761	1.1209699813338	4.03342852581776	4.38411035987194	4.38227337980713	4.23360514638586	4.26422264374437
TTC17	3.52207116364919	6.20798752528653	6.25934046144075	6.20584936115769	4.47243069214031	7.14293824614042	7.27055907222313	7.50365431845066	6.8681258591218	6.62885945422443
TTC9C	1.96841057230578	3.95377177380779	4.00146872392277	3.81490229908239	2.69790916663125	5.01316805577234	4.871629517006	5.05373304630968	4.85624227117347	5.16725230972311
UBE2L6	4.82308257986825	5.21210487325553	5.24426870875317	5.42387180487079	5.74831163010142	6.23499668039781	6.61419978535444	5.91167690811281	5.92687772017669	6.84713809968035
UBE4A	3.5610916425174	3.72637963076085	3.67099392013169	4.31142392061174	3.16824639236776	5.48419883579353	5.39944970415481	5.4597050878698	5.39836781729286	5.41222565205954
UCP2	5.11885049685949	5.51886855975386	5.23709658317762	5.41948910398534	5.70486852417753	6.72445942138488	7.08049575131225	7.20978200711624	7.31542351469752	7.79241730832195
UCP3	0.130255599432723	1.56615645433416	1.73946672745287	2.72228657104006	0.905201674951019	2.9718533085601	3.17410092003133	3.35051051283343	2.56925105392598	2.79504225130245
UEVLD	1.32872244354363	3.33356206224744	3.09414753636515	4.239652400541	2.0608481242497	4.7298005268232	4.67423675034862	4.49212048903126	4.07543577250541	3.89262753215367
UNC93B1	4.10999682697438	5.08649187615006	5.31106196075843	5.57968590895545	5.28231817309648	6.27400728312502	6.14096035161784	6.22597714377239	6.31237181391921	6.15504123567079
USP28	0.395017423543386	2.33633947843164	2.34271689971116	2.54049807484616	0.930832504347933	5.38452637796401	5.66276520146074	5.35418265885943	4.9298647727321	5.34943226270042
USP35	0.210986418539197	2.31795402460063	1.81847510245847	2.55974297675296	0.783870357961653	3.06377183324009	2.75643186401383	2.95219906331003	2.82088411042012	3.0680194327869
USP47	4.84932857704391	5.91976639733655	5.89326900079803	6.61177276169619	4.69254962094166	7.28087496356869	7.37136156607192	7.24611191915709	7.14537935896016	6.60918363535069
VWA5A	0.0881303703967951	2.47555189062445	1.82699256648294	0.894844053761834	0.620221871648973	2.60401125707587	2.45443818502095	2.43783551514108	2.16852452685661	2.53205576697608
XRRA1	1.96259325511671	3.68393821273785	2.77563908654189	3.13104987891293	2.26607741294931	3.96229863224742	4.59010133284883	4.06071304271528	4.48777318048978	3.77289797755674
ZBED5	1.1457366404944	3.29334809312243	2.96118190483898	3.5098268930066	1.18627230931704	4.93589436218556	4.87581626063835	4.42233701214713	4.84596392867194	4.96963009715074
ZBTB44	2.46045650334971	4.03668468569884	4.01084443981241	3.97876373355168	3.51602849581319	5.08996846072319	5.31357698822324	4.83936733547639	4.80542898371651	4.68563817375827
ZFP91	4.49159192861528	5.26584846837636	5.18338239987231	5.5789000838744	4.17419001984175	6.2694422908581	6.21001662605331	6.0262898491423	5.79283859326901	5.95561762360482
ZNF195	1.62969464907558	3.04399531582554	3.05480354964815	2.95327596923863	1.43042356466062	4.475252093364	4.44361057871919	4.00400964799968	4.44755167355554	4.10144456694938
ZNF202	0.81221129113175	3.24226388240082	3.30088944794823	2.70510450555969	1.16483162454692	4.99484884741402	4.92647789230922	4.51700249684734	4.74032818238681	4.75469057015349
hCG_2032978	0.130255599432723	0.35289261730502	0.701814503879609	1.44297945623411	0.905201674951019	3.1893758068115	3.44972746719713	3.80768176622525	2.22513797858497	0.424073857447783
ABCD2	0	0.278779621107693	0.196852286948502	0.420676435278508	0	2.93132733186353	3.34490204144257	3.21804519653872	3.3397976199088	2.77855688266662
ACRBP	4.16295754125718	4.8478534818	4.84474952937703	4.21760768932857	3.78905504095061	5.04200338461958	5.50593138889497	5.30196217218534	5.8134260487729	5.46897892385149
ACTR6	1.17621716086749	3.67433479636914	3.30699117857209	3.18987520768304	1.82150416240433	4.57234096633172	4.38411035987194	4.50993703314975	4.45264111466379	4.69445264486061
ADAM1A	0.0447380365819034	2.41340859969224	2.33078788172622	2.95811888205435	0.362150610183733	4.15280098692317	3.84377354951939	4.20331504791569	3.90273273148388	3.35790103066506
AK124066	0.109346731187853	0.118050409054384	0.143295286717776	0.579963254864878	0.138432342036255	4.08744963647311	3.92143705374719	5.05979347239441	4.44755167355554	2.60866217655738
AK128707	1.95088777350683	3.2996082880268	3.10118712495388	3.61169185491337	1.14306748487955	0.859916014151704	0.973989611590472	1.49449124270399	0.646596023257642	1.73959127412916
ALG10B	0.171185630648677	1.46951942118469	1.22443448774805	1.0112559173674	0.0708759263329568	1.7844193686633	2.00224816130094	1.69470410556863	1.7723501405037	1.72819046323926
AMDHD1	0	1.52400368501783	1.28750968833842	1.21920097041621	0.0708759263329568	2.64844193097494	2.89489287296326	2.98823478778917	2.36126685345635	2.6695331519193
AMIGO2	0	0.200652193550521	0.346536765202202	0.554607005872038	0.116263179501305	3.1189462790602	3.52629838484285	3.44984564328172	3.47932887233347	3.94773297146524
ANKRD52	0.360041455321468	2.37834906199974	2.3952094978488	2.78359258202123	0.879107241067987	3.56211293928982	3.52629838484285	3.63658966644344	3.30269930474713	3.96726068749024
ANO6	2.38851847299363	4.82633495509391	4.40570452299784	5.01011693508506	3.27466549392008	5.73288929899338	5.91617523691092	5.66923767250801	5.82131717364409	5.3250435144474
ARHGEF25	0	0.838929543199797	0.0298203241308835	0.10852857876506	0	1.27055880077271	1.37194980251627	1.2619462911111	1.36058597515338	1.07312722808573
ASUN	4.29613076666282	5.6611865581424	5.80710085526653	5.49724216364749	3.66473043500101	6.31986141034377	6.38225742921737	5.98421041579738	6.2093960274083	6.00664305470497
ATF1	2.49713712512105	5.03583060949716	4.45461974746172	5.2531149484017	3.08222698735154	5.73656905811228	5.76110180505591	5.82821943334822	5.50510053179034	5.56342313974808
ATF7IP	3.21710043180435	4.72996348488844	4.61321996671593	5.45418348613872	3.91479349813874	5.90822333909812	5.78207310287028	5.61429462761388	5.33179384198882	5.23728761057903
ATN1	3.47585277188243	3.81644910489265	3.6686264445688	2.82129133900597	4.1728480751406	4.74156793405129	4.7184239818957	4.65630530957258	4.59139025211062	4.58020075915586
ATP2A2	2.05296754985428	3.59001680391164	3.69678291910692	3.29313949139834	2.04919358922429	4.70747454888285	4.92647789230922	4.68795293821197	4.62333632173023	4.67082664646506
ATP2B1	4.15021843393728	4.27613194843647	4.39285359130822	5.01825530593534	5.0218423506143	6.47681999136044	5.94767403845381	6.10635110242322	6.06233478956118	6.10963306918572
ATP6V0A2	1.60002384357575	4.14668691675285	4.03310064209513	3.47308098189313	2.17249066585342	4.63361707830392	4.7446062360926	4.73567459495307	4.2782438062336	4.41937120745193
AVIL	0.0225424274029441	1.66644572301399	1.00178696612561	2.65229529416452	0.522460710343274	2.55816865354686	2.37778704903003	2.53848241074839	2.45216182945742	3.28585440062315
AX746523	1.72898537407491	2.30556558429149	2.25706508330707	3.09192631664344	2.10091317048501	3.76021699015342	3.79449638916284	4.25916047855311	2.7062400626979	2.77301963129877
AX747140	0.511158482257308	1.70468751023746	1.86884154024639	1.78576529108753	0.905201674951019	2.497003256704	2.73815114616416	2.90450416196272	2.93195208928287	2.50558888012857
AX747844	1.80247170307853	1.58677979993268	1.6748774750831	2.76712945149831	1.65464002434003	5.52817336408275	5.83535661150433	5.7849734087494	6.04221869337951	5.95194671014791
BAZ2A	3.00707448681489	4.72880414543888	4.52697856914632	5.54550284612396	4.21518301732492	6.0831561922928	6.31755309017298	6.20808057057006	5.78344385462408	6.28619118787077
BBS10	0.305934321257611	1.49156065118513	1.42850849638767	1.64869591677278	0.435606681988847	3.10534922493221	2.54835917792216	2.86074307936094	2.55038427232986	3.44752847159442
BC031864	0.109346731187853	0	0.222903208982784	0.273028301873141	0.0476353639121556	1.15211784105186	1.81725714003733	3.18737268790105	2.10959842012713	1.99875219043947
BC041929	0	0.57559012025418	0.0876731874773869	0	0	1.69040930978969	2.04253264063854	3.00340732285224	2.3467604078089	0.452064397224361
BC043511	0.676647819579576	2.33633947843164	2.17270377095603	1.06611890541313	1.77273109122602	0.217834387766288	0.191314621379297	0.355735863371873	0.598425995326489	0.21127731098823
BCDIN3D	0.52701236359513	1.0166442881359	1.70291338999618	1.32796105961552	0.726486592056749	2.73339766875483	2.53430182286226	2.77493176579683	2.93195208928287	3.25440851986423
BCL7A	0.746021255029183	3.07352110080883	2.79747329031687	1.87040604461145	1.9833543024437	3.86344753807919	3.56484168380163	4.4668018014918	3.26847508233675	4.22217282195361
BHLHE41	0.130255599432723	0.1736403622681	0.393168635080931	0.420676435278508	0.362150610183733	1.86193508623522	1.57785251202424	1.7316161180384	1.05626025310289	2.14310246909251
BICD1	1.05022959137686	3.43087690974764	3.20938553261264	2.62209946221061	1.84191249575757	4.04771716444465	4.04307867517529	4.9686792806256	3.91261583925069	3.83533339918524
BLOC1S1	6.93880648609963	6.32806836846155	6.29852986852104	6.48580171532538	6.56440930683694	5.08304801152228	5.02149828028086	5.2306910881367	5.21185229848725	5.5497256255113
BTBD11	1.50716443467872	3.65004280004363	2.82749644971262	2.18326618206677	2.98158354459493	4.23001327165572	3.77071156991912	4.28007672847939	4.17937763485097	3.39081199432258
C12orf23	0.210986418539197	3.32744778957819	3.0291960218091	2.30990067306987	0.696915450241536	4.61614530162585	4.99223007223735	4.77304211615051	4.8828796066054	4.58810557734024
C12orf39	0	2.29306984222432	0.892417428642775	0.333912489294896	0	2.85212922875608	3.32462546835503	3.67183689476351	3.89776567220696	1.47892569909422
C12orf4	2.66056382110922	3.62533476152797	3.7014226992596	3.58062476847785	2.32525743183378	4.45930688580098	4.44924054194672	4.16109291669096	4.24146827461866	4.17466687948939
C12orf40	0.0447380365819034	0.446135502840444	0.0590367278246535	0.0732517980427592	0.0937480311943364	1.15211784105186	1.8516742032419	1.42106365045188	1.10878774139858	0.980070517136453
C12orf42	0.0881303703967951	0.200652193550521	0.0298203241308835	0.700461596244569	0.588365248278496	3.47315890856149	3.77967689205943	4.01403257128875	3.51544691800256	2.92555308665592
C12orf49	1.28277297506435	2.91129807877698	2.57282639570705	2.94354109822527	1.43042356466062	3.80015077165159	4.13676813120607	3.78737242743758	3.57888545339886	3.76175836304325
C12orf5	1.66594510228985	1.36594158153678	1.08935485413306	2.6935350466136	1.49198209868107	3.45182807153478	3.25775629140276	3.61699465236017	3.46260782219755	3.14720100821377
C12orf65	3.94130485835357	3.90943417402069	3.82349810941433	3.34582612433205	2.92212486470923	5.27137801764809	5.00502840166426	4.85339106980214	4.93835547916718	4.87845936011705
C12orf75	2.38417300796627	4.59140631157883	4.16156079883192	3.18575202315778	2.60544100503326	6.57174841685066	6.75798257187549	6.90133267452005	6.15839237215468	6.65053711703287
C12orf76	0.850515043364945	2.21573347965091	2.07597277831597	1.82870629710123	0.711776785352259	2.56480745807948	2.71341085115956	2.63905445323382	2.67754654601804	2.84339737356145
C1RL-AS1	0.799213997557699	2.88239459770109	2.52127423819613	2.87861102034631	1.17559179679206	3.56873365984156	3.74041828468594	3.72161562849869	3.32136770505005	3.52204274067753
C1S	1.02811895771525	2.47001182081753	2.38947041990412	2.66419886047225	1.6925923043175	3.22334183596244	3.41178558172917	3.5634015888902	3.09706088336207	3.99368688277757
C2CD5	1.70827651697743	4.08822081786665	4.21120645762909	4.4433431952141	2.99683165012764	5.59537198484848	5.75277894882965	5.4074332384342	5.52214613296755	5.49779913462485
C3AR1	5.53118832220192	4.16908381068956	5.18089267787234	5.46613205695934	5.27170124716692	3.78317146242983	3.27898776383786	3.85584590490056	3.66325900779571	4.58652807487459
CACNA2D4	0.850515043364945	1.91501867953527	1.29980043327903	1.25112083892176	0.879107241067987	2.71560929542104	2.68187665844815	2.61949311566049	3.03507719052835	2.76746104532809
CACNB3	0.412192485359107	2.05481020700022	1.39452953099149	1.08395253225569	0.66672547780601	2.35101417168804	2.06226076006773	2.13212311054617	2.03916856911647	2.38735101543307
CALCOCO1	4.54609580414458	6.0382139084241	5.70104978578181	6.61254088844331	4.61561729469743	7.11380781837704	7.01303976255892	6.71689708140729	6.69712538385134	7.06188546289178
CAND1	2.15341530785624	3.83811448496267	3.96141149125064	3.65707302217851	2.00764492677444	4.70597379378634	4.97931719024988	4.74322592952146	4.67940441994711	4.72775118848343
CAPRIN2	0.412192485359107	3.39916242941967	4.09082470617825	3.46289477684584	1.29881784787194	5.20811510861559	5.30739073018982	5.07303746802983	4.92254703897498	5.05081123282056
CCDC53	3.58211140112951	6.17559357324478	6.18881112637159	6.12471591910431	4.55612992182309	7.36838505012061	7.55292888705365	7.46238822864046	7.23228886854405	7.35821127825628
CCDC64	0.230482488514156	0.75029635117015	1.01675571840077	1.52359905351506	0.726486592056749	6.08373412268143	5.78132935361177	5.57759474648532	5.48537000090807	5.98883942667918
CCDC65	0	0.400267227119161	0.586154057370014	0.832914962852683	0.264736782829354	5.05856162317008	5.49689904763702	5.27720773398815	5.24254055044094	5.3550023635543
CCDC77	2.92867947869737	4.09543510793286	4.02201545834226	4.2515363066134	2.70906184043803	5.06910671988663	4.53469015789875	4.57400882047224	4.96590682256045	4.69298730112904
CCDC91	4.45580390495456	6.26067910947436	6.13494912371544	6.15403026453315	5.12883326263392	7.31941666861415	7.18878666645271	7.3499152398569	7.21292322932847	6.47024386059738
CCDC92	1.68019402981128	4.04229529905632	3.84042435818201	3.75494017110979	2.68666960558662	6.12811400920427	6.21993111059804	6.07796651482171	6.25429261780265	5.85896161098279
CD163	0.0447380365819034	1.70468751023746	2.75346935248594	3.25822434762819	2.36340374460622	6.36952609145431	6.67151788106129	6.32138341113628	6.41979000649838	6.9128136311264
CD27	1.13543166161932	1.27990337466667	1.07512435435279	2.0804168490248	2.49809047647491	6.39722311602412	6.05187533138923	6.42830724507655	6.8970378854579	6.75920260129766
CD4	2.8234847952397	4.65748152803357	4.25447222176936	4.05533589644707	3.82879274948074	6.24639811350742	6.78568968584782	6.68156807011908	6.59687237130855	7.18817197654538
CD63	9.66273636104811	8.92544620586916	8.8564835915269	8.86214518997903	9.54596435971787	6.38367576329708	6.9826274255902	6.7010866109547	6.76176985277351	6.65468328935064
CDCA3	2.29439641292637	3.69585327962727	3.53464462553688	3.70971078293084	2.62911957972947	0.283702980208901	0.888166230636314	1.08307883746465	1.30163553173365	0.584408051930728
CDK4	4.44957867577085	5.58186370115082	6.19458210992906	4.51081855516071	5.44179492948664	3.55546169523548	3.96400850459819	4.01403257128875	3.92731470438785	4.26619476784555
CDKN1B	2.66773249972769	6.19587243144373	6.01147794307045	5.73659868322004	3.56595530938788	6.86590574474335	7.06071064677631	6.6417204537265	6.82886998107166	7.09388401808017
CEP290	1.05022959137686	4.36089283262068	4.04592661554374	4.02334570548879	1.97721720078096	5.44515224050808	5.18900541156601	5.33532052358214	5.18151921738937	4.93285730036402
CHFR	4.39014335039272	5.41096813592167	5.45263870963711	5.88638759069744	4.44601055520274	6.22245512078722	6.36449038912638	6.15188466506747	5.93356699513283	6.10963306918572
CIT	1.57736329374182	3.54593480276409	3.49243296666435	3.45948332998357	1.97105388084113	0.838159714916691	0.749025903080129	0.878854268060615	1.0383173205742	0.901046442810088
CKAP4	6.63301479223237	7.5202539853606	7.62178610200071	8.56202083159155	7.48990766883727	5.61948695524602	5.45553876153277	5.08021054673246	5.32995120835105	5.2068079455008
CLEC1A	0.15086576103721	0.446135502840444	0.0590367278246535	1.8180902733827	0.488343959029447	2.79115641449791	1.96080642394495	2.16847399936186	2.3023448008882	2.03621622616619
CLEC1B	0.936123467779476	4.92782689394835	3.65673043799212	2.65825935421032	1.55926144673348	5.01073889300985	5.06859023433937	4.94791624850378	5.67585036405799	3.99844006934356
CLEC2B	6.25045729613997	6.66455209066632	6.46569267150957	7.38006658055523	5.72240305792918	8.06242391885403	8.34665515726979	7.97055854508377	7.93845529031931	7.97275722382464
CLEC2D	1.57736329374182	4.54736740117561	4.26391313960948	5.42649504887753	2.87338908759011	7.60779359511054	7.47526841930333	7.74316500977789	7.63749567960252	7.14058924280957
CLEC4C	0	2.70510585681295	2.09725380732657	0	1.65464002434003	2.23925314693899	3.54043355879029	3.19620300565852	3.78661606996102	3.05438944983902
CLEC4D	4.79389529061419	4.82850130852221	5.51656318557814	6.39004597694046	4.90708409481022	4.05951720320443	4.43984502699606	3.76380618058295	3.93945038548602	4.0836619373456
CLEC7A	3.99785992270282	5.01695815288921	4.05863956646793	7.28858619373909	4.57758564562139	7.65600109407426	7.70145771124394	7.473553842472	6.86016817173963	8.1388353688708
CLEC9A	2.94941670836397	4.57343514994472	5.32164847946728	4.84345257301069	3.94812171113975	1.7498794824811	1.18664833735027	1.91395872480196	2.60626018104298	2.34319331376122
CLECL1	0.558206849955873	0.303909366768115	1.60726049053713	0.0732517980427592	0.323970706358571	4.71196746993622	4.56957073451966	5.05373304630968	3.78930062563082	5.23426845864298
CLIP1	2.81058912280301	5.04237807357534	4.43385882359462	5.51706881043163	4.02301799884865	6.45375634056789	6.38519744579094	6.12207538803468	6.00920761768997	6.01663510014949
CLLU1	0.0225424274029441	0.0894309887999811	0	0.0370907624781613	0.116263179501305	2.25575892110395	1.46381372568073	2.09483257926339	1.62384737612778	2.97943806877134
CLSTN3	1.19618552168439	3.17915416045096	2.96118190483898	3.3159554777018	1.84865161920115	3.98475104231321	4.48622242007419	4.28422383376618	4.09075101845794	4.17466687948939
CMKLR1	0.0665973377287464	0.768463967075909	0.924520978096448	0.420676435278508	0.323970706358571	4.46641541060673	4.68858791775315	4.85617953241363	3.97053355513806	3.73921772512919
COQ10A	1.34670013955528	2.28678114900163	2.03244517491899	1.66062909570663	1.23852007309951	3.44104320583229	3.65204823418008	2.7866724887669	3.56328541678909	3.72494886605919
COX6A1	7.34927652823205	7.0053393578587	6.63410621710607	6.3075416127989	7.08407194640106	5.32417833033522	5.63915077855078	5.58096994598185	5.55958140895106	6.52521361593657
CREBL2	1.79594367192605	4.36238876611002	4.21445620651199	4.21356311672544	2.83995921411459	5.35131179553156	5.66276520146074	5.45327374607762	5.18254066266154	5.89381968416102
CRY1	2.75108816573166	4.08641159442186	3.69212816902984	4.1215871318513	3.70613714391867	5.24475195759038	5.2515616958251	4.9241949910565	5.05560795719065	4.44745225119143
CSRNP2	0.342230267383622	2.26774890312229	2.16600542921432	2.96294559230602	0.79786662482766	3.40079426536911	3.35293354345564	3.67815397923176	3.35799506576225	3.42652021453652
CTDSP2	2.78444673174636	5.107161067518	5.08827499164503	5.48973635636428	4.07135264077195	6.12979396263007	6.33235396570599	6.18164636056711	6.22534359757153	6.4255027687792
CUX2	0.305934321257611	0.146113118243091	0.115752279393455	0.303791548801298	0.264736782829354	1.0036623927241	1.32372690410675	1.90321318417929	2.0210104502463	1.36576379154701
DCP1B	0.210986418539197	3.5139866817776	3.1697559385047	2.27150812900388	1.24874634292926	4.37871021910959	4.43606962115015	4.46314829944208	4.43902916906661	4.09923368822546
DDIT3	9.70014386425489	7.32731957314352	7.03214117582985	9.53688074134061	8.41643022700973	6.02476369919844	5.85810736679709	6.09871858676694	5.56742256412744	5.8478111455169
DDX47	4.47942149748787	5.10358763095063	5.61452352874344	5.19993212874013	4.30244814059117	6.54681508647528	6.42811844492741	6.35133911585277	6.30300942418246	5.92536154779777
DDX51	1.4417621080991	3.02523005894547	3.06564057517638	2.91891259814534	2.26607741294931	4.25691020687642	4.25505879201733	4.47951668608049	4.08420723951335	4.37984500216826
DDX54	3.66862536870964	5.33757274822722	5.63407021269081	4.69615285899893	4.33999905951399	6.10780048513626	6.125806220042	5.86190648402728	5.84408944997856	5.6490430294824
DENND5B	0.230482488514156	1.26718238203321	1.17191038279951	0.91491009936076	0.635890219804151	2.05348427578515	2.11043213193361	2.70240726617419	1.61176500693503	1.82769267294402
DENND5B-AS1	0.171185630648677	1.00136318897342	0.859583205297235	1.35758668926233	0.284752867957483	2.13604458785853	1.16856015194009	2.76902537885986	1.82562925836696	2.14310246909251
DGKA	2.79430572494141	4.65382113725206	4.92132301144114	5.51131413074109	3.78730223584159	6.75670948123622	6.84810568723211	6.79126654831779	7.07369164981902	7.08301682424869
DNAJC14	2.4438497775264	3.26803208026507	3.51105271856893	3.35687007171342	2.16710903425107	3.95726139718405	4.25076671433075	3.96320676568268	3.94186531964767	4.03359840366609
DRAM1	5.9642295589822	5.35496018849289	5.01188951055149	5.77484290305268	5.61878552841192	3.96229863224742	3.91331313971952	3.66866794950007	3.56014506462812	4.00317764719733
DTX1	0.324196434950299	0.0304304743080684	0.415931259015479	0.700461596244569	0.30449504396661	4.49797732191804	3.95083937013372	4.01153336098564	3.57888545339886	3.68127547970002
DTX3	0.445941118416148	2.09135249531931	1.32407218878464	1.0112559173674	0.555789274230282	3.60138903893259	4.26360482896601	4.0314068591584	3.94908596223333	3.85643182839171
DYRK2	0.0881303703967951	1.95522764015198	1.80990705375899	1.70739859617055	0.892213454382507	4.71942471730529	5.03528896303148	4.85757174522681	4.81468209657665	4.69445264486061
EIF2B1	3.3253238155045	5.57025973334978	5.61820876175539	5.45161015231019	4.25123366731573	6.44568608303646	6.48769125584691	6.27420819138496	6.30159981062572	6.27741814529429
ELK3	1.53094560823541	3.16893217731571	2.63235169247939	2.45400298954255	1.41234194353023	5.04438051443457	5.22664518657538	5.19809282024497	5.04329060860107	4.78113612111635
EMP1	0.191223272283102	0.376774371901832	0.415931259015479	0.209461052567978	0.0937480311943364	2.79115641449791	1.81725714003733	1.85941232421817	2.10098043681425	1.38040404928918
ENO2	0.495128443862556	2.4363170650117	1.7484621627495	1.51047143867883	0.769736975381367	4.70296759200257	4.65487705631165	4.42233701214713	4.17116772002782	4.87974800560571
EP400	1.9151904639637	3.76081798823157	3.97488785976538	4.21962573147634	2.57325263589127	4.92819184237054	5.06370495454959	4.92817571862703	4.78270692175867	4.74340892362806
EP400NL	1.49108970773206	2.55095866953008	2.42917263914232	2.19971684484761	1.07573290529229	3.09162280159556	3.32053573044349	3.16055274121151	2.90744967930822	2.86437905264352
EPS8	0.0225424274029441	0.554805033812414	0.346536765202202	0.528797120448177	0.223851724571631	1.46763810750822	2.3698930978268	2.65194953179794	2.03916856911647	2.55804584113794
ESPL1	1.22562921925209	2.75607155884028	2.51601623929198	2.77812571940646	1.41234194353023	0.113024681218927	0.360203974343874	0.257911781327671	0.269781858554453	0.532918082024768
ESYT1	3.47380929530643	5.3466705962501	5.56764581085149	4.95061093991015	4.2320329144027	6.34321899746078	6.56794145208704	6.55941895800638	6.29027304346466	6.69988647675133
ETNK1	1.80897032863872	3.76534827749723	4.0441013000771	4.21356311672544	2.23555143764819	4.58219084937695	4.83051865920915	4.74473146498315	4.53332347726733	4.41226470476288
FAM109A	0.210986418539197	1.27990337466667	1.56714998693938	0.700461596244569	0.783870357961653	2.1971431301131	2.72583403089318	2.83270262174812	2.01184496193121	2.83279098405723
FAM66C	0.0225424274029441	0.200652193550521	0.415931259015479	0.502517070873455	0.0476353639121556	1.99569666208707	2.1009256735887	1.66956075930492	1.40326998419106	1.50588169812246
FAR2	4.95125294964038	6.61081434958641	6.373489381132	7.37124328156524	5.64950226615131	3.92149952580442	3.80624334977438	4.07035095566604	3.7036647317956	3.7076378361682
FBRSL1	4.07672287728733	5.35796281521589	5.46223896844847	5.51049015659774	4.29259680695038	6.29062308215567	6.1269775905927	6.25743101855435	6.18921042159198	5.91030748911577
FBXL14	0.603769234983119	3.92773727888079	3.8149599283688	3.30839017055034	1.85535940913009	5.10826232245041	5.30945576500327	5.19919137997862	5.30578031380133	5.10690872924627
FBXO21	0.249718604524925	2.63257179573725	2.09725380732657	2.60367386897879	1.04084921856771	4.22583040949307	4.36834864287212	4.53103045661228	3.99632153302679	4.11901067436405
FBXW8	0.647936637504656	2.84007278337336	3.28242787111399	3.03805440112956	1.76562693231986	3.47315890856149	3.9951324600699	3.9709457271548	3.74573650545007	3.6901165643796
FGD6	0.305934321257611	0.227167558781117	0.298347133810351	0.700461596244569	0.362150610183733	1.86193508623522	2.34594872897281	2.67739898035755	2.05710098321691	2.74501002565513
FGFR1OP2	4.39878550042956	5.93039529599144	5.49934769249261	5.70741492582293	3.2185400838627	7.07886856944216	6.87135694193999	6.7099772258802	6.76279463836969	6.53628752403106
FKBP11	2.61678720604578	3.50046329383732	3.44618715220096	3.43884348941384	2.82636730953409	4.51864140734148	5.33197817759472	4.85478597480557	4.72638772096845	4.91411333499003
FMNL3	0.772862767116966	2.28678114900163	1.92546272675849	2.22404638127323	1.04084921856771	3.38587534147686	3.8466204503528	3.87522012750252	3.66032911562727	3.8058098558418
FOXJ2	1.38199710509062	3.64021030501092	3.67807312540344	4.30953036750131	2.64855911942475	4.77487419865604	4.71997733815239	4.68010587750486	4.58213135020311	4.36151420087071
FOXM1	3.06523317269285	4.05345148831803	3.89207411974768	3.81490229908239	3.12726403128609	0.377188885926281	0.84326080954566	0.691716245753582	0.69320953644764	0.773749338404835
FRS2	2.1328417973064	3.42229641634991	2.99558973164764	3.76049543113604	2.24068416546962	3.91111688533941	4.02308466077062	4.31697838231923	3.91753211964643	3.44055965497203
GALNT6	0.57355474881459	2.28046492337094	2.7800324429939	2.08927328229791	2.45898805905958	3.84992165372433	3.97965441221805	3.93710623249581	3.62469828995429	3.95752986909902
GAPDH	12.8639347659741	11.4743020685994	11.6720032198292	10.9822111669593	11.835392030127	9.28305075557036	9.63864268923004	9.33317003517936	9.64887039355308	9.14828657322041
GCN1L1	2.10670534073462	3.74714113494746	4.12748844235157	3.72399788094534	2.80919535242583	5.05620776409361	5.25906035030658	5.19037939017936	5.13478919901016	5.16514008573503
GDF11	0.94794886430711	2.47555189062445	2.75793063746748	1.80739555255714	1.31836978255911	3.70719381328791	3.53338328337044	3.65271796359872	3.06196836232778	4.24834784236009
GLIPR1	2.70305112094755	3.94181420424391	3.15291683535945	5.87042062963285	3.34784288490989	6.64288671872282	6.80813588821714	6.4075470589672	6.66751879283747	6.88260097536983
GLIPR1L2	0.0225424274029441	0.0894309887999811	0.0590367278246535	0.502517070873455	0	0.700245895614894	2.05243042158777	0.323859203270788	1.10878774139858	1.608934805931
GLS2	0.171185630648677	0.200652193550521	0.298347133810351	0.176595285107097	0.0240142779762179	1.18696183036522	1.20451254248326	1.49449124270399	1.24017329500863	1.43752314890876
GLT1D1	6.24327746211909	7.34445185960306	6.86462794078186	8.33616804228837	7.57707270572628	5.3637380803683	5.63009149105686	5.63798258077648	5.41758184414767	5.87326486633304
GNPTAB	3.2146551870489	4.24078226676352	4.04044372626548	4.11509724993957	3.28960092702918	5.49727223976919	6.40994860343801	6.17048753722975	5.33179384198882	5.39790637030085
GOLGA2P5	0.786098545579884	3.2259218625281	3.00312573967975	3.16914042537353	1.10979299588739	3.91111688533941	3.74347639799612	3.93710623249581	3.75400561134989	3.88494739277644
GOLGA3	2.4438497775264	4.00638723661432	4.16492419111973	4.17039611076099	1.97105388084113	5.15740622082355	5.25478017857995	5.13290110432536	4.93593465777629	4.96599471034975
GOLT1B	3.34334364868276	4.15878997005789	4.07482188690344	4.17248123642785	2.87998310168712	4.98992418241514	5.12361321047762	4.90277692599904	4.83040779612173	4.62392006130406
GPR133	0.0447380365819034	0.1736403622681	0.273634939680477	0.420676435278508	0.30449504396661	1.72638476133994	1.82882096331009	2.05655253549438	1.64771272265758	2.21019955136539
GPR84	5.62946243450979	3.13432615454273	3.89814964621943	5.13191222070498	3.5618601030872	1.62838189109193	0.699494959873265	1.32771368268375	0.69320953644764	0.880595062305797
GRASP	0.445941118416148	0.922431218751351	1.72130582389868	1.35758668926233	0.905201674951019	3.11442815151265	4.16669299481473	4.24646360618649	3.52514236238173	2.82745840428463
GTF2H3	1.90915408436105	3.13432615454273	3.28242787111399	2.97732958284396	2.7987932054793	3.72508560976624	4.28054651452572	3.93710623249581	3.84455223960326	3.84063700349961
GXYLT1	1.6943036015591	3.48955256532185	3.36954797398434	3.80149172565088	1.93351057233859	4.43776871076026	4.50075375450557	4.20768844139636	3.93460835611519	3.99130440402028
HCFC2	1.62233395918376	2.40181649625606	2.46235459367836	2.87349323282551	1.47466032879904	3.31282412130324	3.68104745722194	3.22669031383878	3.30645236028406	3.42298890266616
HECTD4	1.07200646786374	3.43087690974764	3.29168818998315	3.57748094548474	2.34445666292309	4.18762867830733	4.35840940181919	4.26546725562055	3.99166696590203	3.94280946128335
HELB	3.35671233875949	3.4394066718544	3.87779759374088	3.38591384145487	2.66774020051082	5.23853706405175	5.53092518389259	5.69360729717853	4.98710762075188	5.19339744677216
HIP1R	1.06115911833222	2.51374789416045	2.9059722104097	2.98683984958407	2.0016105049275	5.37982799903603	5.34008174755423	5.34627074376841	5.12313232695829	5.35592862645646
HOXC4	1.78279831988443	0.278779621107693	1.00178696612561	1.08395253225569	1.33766028135207	2.47602462537492	2.75643186401383	3.09596305109354	2.41787656303355	3.40161756607823
HPD	2.1837357166094	0.938566874792501	1.14491338747889	2.08927328229791	1.74410211756793	0	0.226711257316895	0.223772048179298	0.206917158468063	0.901046442810088
HSD17B6	0.0665973377287464	0.35289261730502	0.370041100719336	0.10852857876506	0	1.62838189109193	1.11289372643901	0.856747125759399	1.31660050082714	1.47892569909422
HVCN1	2.62785652041057	3.96366126056429	4.20794937198088	5.54791417253824	3.67614154375777	7.01060560372172	6.74621550580756	6.99697608963951	6.33551537566193	7.39427457588484
IFFO1	2.94352213894198	4.76544856882706	4.57833087280234	4.70626290196735	3.65899085477776	5.69102172000044	5.59919497985355	5.57505815478378	5.60066219244446	5.73129341183599
IFNG	0	0.490590291363755	0.370041100719336	1.23524918192053	0.0708759263329568	2.70963076150688	3.22312232964857	3.28992837403252	2.7782774020482	2.86437905264352
IL23A	1.66594510228985	0.636206877878341	0.524649938143104	1.0297763652962	0.555789274230282	4.13506669431185	3.13271532232901	3.48630132263453	3.96341972623124	3.97210159436254
IL26	0	0.118050409054384	0	0	0.0708759263329568	0.464983852651937	0.422586998816565	1.4508846276774	1.19229485980354	2.26645402388646
IQCD	0.268701607729288	1.2151461561012	0.482140464578766	0.790100917444581	0.930832504347933	2.72156315647645	1.91813896760191	1.50873872019848	1.99333742771133	1.10873185924696
IRAK4	2.62417617768747	4.3683570367857	4.08017590737098	4.76547903258624	2.80226892798745	5.83459408212003	5.93167548210294	5.78716677650057	5.65686635447564	5.86092042514242
ISCU	5.35143469954646	6.21545638671271	5.71143772812404	5.86849266460736	5.73882041287563	6.87795110127657	6.77564188216487	6.68510095216618	7.06900435323242	6.70352960763756
ITFG2	3.46971363827694	4.63785124072136	4.76499143453893	4.69615285899893	3.929171396502	6.14149917900743	6.10515176374363	6.1888535846328	5.82131717364409	6.20575825197631
ITGA5	4.60609769486731	5.22367352438371	5.15660122491295	5.3520989155186	4.69722435662992	5.95445902491727	6.21001662605331	5.99753202563869	6.03601574048587	6.2422835647271
ITGB7	1.79594367192605	3.34571341389192	3.18640076148102	2.65825935421032	2.59746098988507	5.96013567386135	6.47164464067469	6.17160731154368	6.39091681842777	6.03120469967324
KCNH3	0.445941118416148	1.0907122774629	0.438340309129131	2.44712967760395	1.44828136704741	2.64844193097494	1.89632250957131	2.22996409429766	2.63041580200243	2.29764125202375
KCNMB4	1.13543166161932	0.57559012025418	0.791584156637825	0.333912489294896	0.825458275896472	2.06289444642987	2.92752703887467	2.7808140705713	2.36846574151159	2.25060389194757
KCTD10	3.31165968058077	3.27122098294975	3.20612432872341	3.30078498268044	1.94613387487746	4.29932688452715	4.8131585433657	4.78040086498015	4.11663329964878	4.10585618600598
KDM2B	2.10142074536873	3.79223527483663	3.97297035433261	3.51640856511145	2.80573629695045	5.77715361118404	5.50683152058916	5.70447943387521	5.34462679890825	5.34757077312086
KIAA1033	2.30822424906585	5.12929672071729	4.6945955303576	5.61154166218046	3.56390915930875	6.03854190830325	6.00231184781219	5.79154353337402	5.81474423726903	6.21395527728871
KIAA1551	2.00283032193398	5.37584851294694	4.3827786764959	7.22244892281408	3.6513023876461	8.27622893480801	8.31012367360342	7.95682196768114	8.06984564773524	8.09540392567018
KIF21A	0.130255599432723	0.35289261730502	0.503551765111821	0.554607005872038	0.264736782829354	3.9445908216476	4.33629900873905	4.22289175194769	3.55068278452213	3.49202330166476
KLRAP1	0.130255599432723	1.04672931943893	1.32407218878464	0.91491009936076	0.18177413201333	3.51832140892422	3.8466204503528	4.17902149225757	4.2137577598527	3.72494886605919
KLRB1	0.360041455321468	1.00136318897342	1.4396592738897	1.11897176493319	0.116263179501305	7.16440644668886	8.32818680563977	7.54873700603889	7.4740022885756	8.51973435417371
KLRC1	0.109346731187853	0.200652193550521	0.0590367278246535	0.992494619877658	0.0937480311943364	3.83076980972852	4.45484862022042	2.86074307936094	3.97525669451544	3.67535117922341
KLRC3	0	0.278779621107693	1.8770676102484	0.448475698618018	0.116263179501305	5.30348800110165	6.36250269906534	6.3835875278571	5.56507468914152	4.87199881023967
KLRC4-KLRK1	0	1.3418783211896	1.4172708613076	1.18655885963426	0.0708759263329568	6.39256597125835	7.29055932372871	7.07744073118584	6.719114296873	6.24628543443223
KLRD1	0	0.636206877878341	1.35973093551653	1.16995660304084	0.264736782829354	5.84554016076358	6.59950723695658	6.3577483423538	5.57910496400964	5.36423833964102
KLRF1	0.0665973377287464	2.56661695671092	2.48943489802392	2.55335649129042	0.30449504396661	7.63801315132746	9.29507483049267	8.72861548364304	7.63152402386745	7.89379870697875
KLRG1	1.08277286651366	2.06953837762045	1.27511333455629	1.83924477344297	1.37548429910698	5.04912305583878	5.32178428369546	4.98022849422103	4.75413522817199	5.5998478926382
KLRK1	0.588741088525743	3.04026174016751	3.75149907297812	3.75494017110979	1.15399059537589	9.74576444512321	9.94614434992967	9.88920285745263	9.67763615812362	9.19011239358236
KMT2D	2.85836480507319	3.98906108831181	4.14632773844384	4.76409700629675	2.82636730953409	4.74010224643658	4.89381971503181	4.95443685323621	4.62784284303217	4.892571546078
KRT5	0	0	0	0.10852857876506	0	0.747697212494195	1.25681508433267	1.42106365045188	1.98399385879798	0.682182644925732
KRT72	0.0447380365819034	0.57559012025418	0	2.35466247454322	0	5.36754011925147	5.86233347889797	5.78716677650057	5.23566778239392	4.05200495818772
KRT73	0	0.446135502840444	0.0590367278246535	1.10156840082696	0	4.66793838722285	5.31871201679961	4.51700249684734	4.30099655975658	2.07273196591087
LAG3	0.395017423543386	0.446135502840444	0.720220863425477	0.363417397174394	0.0937480311943364	3.02578059298295	3.56829509168645	3.49348320339322	3.24519940105882	3.33177426346108
LARP4	1.70130697566402	3.35175092389973	3.25428484326977	3.36053267989047	2.0608481242497	3.61744366438401	4.07741499492928	3.99644649276342	3.56328541678909	3.80851891999486
LDHB	7.12056560654744	8.38144988073928	9.22475004713318	7.87791589668647	7.96307864280048	9.23696662178087	9.48256314296679	9.25351519824174	9.6356453822688	9.14091631145058
LETMD1	3.72125227369755	4.93789521353147	4.9508495233094	4.66242631344837	3.70984312057198	5.68188980688971	5.9303342261555	6.01884289755596	5.28785730047823	6.00958908227939
LIMA1	1.65876751453633	3.61783907376802	3.32213354718427	2.63425374000911	1.53439791579327	4.3501716930311	4.38802402912369	4.43358234626847	4.18754109392181	4.07918181944275
LIN7A	7.23583558253921	7.34653192155835	7.11294127343926	8.19060159075625	7.05868529083198	3.88217323118482	4.10858317582111	4.9992740738239	4.2492887786132	3.9053376017101
LINC00937	1.98572309277907	2.90720429408742	2.64685702980756	4.55783724328094	2.54448637427131	3.77173987889186	5.14920471771849	4.70661355349297	4.85367954243034	4.74623761672281
LINC00944	0.15086576103721	0	1.11740155084303	1.63666320933685	0.380868226116287	6.12193738900767	6.67672651918922	6.66893617914208	5.60980330153989	5.7284352361507
LMBR1L	4.2538853696698	3.23901025392351	3.5057572656735	4.00474198462461	3.4422036943613	4.85153401764528	4.94519257970589	5.00431071629811	4.8159991384465	5.12766660001733
LOC100240735	0	1.0615397944266	1.07512435435279	0.176595285107097	0.488343959029447	2.58454251899835	3.29575080583127	3.39337442248721	3.08836745323245	3.64535917357042
LOC100287944	0.887828072831337	1.44713621795941	1.28750968833842	1.23524918192053	0.811728410906822	1.77299770820005	2.17527910510435	2.99331004975265	2.20918812273321	1.59644860267246
LOC100499405	0.690791946293123	0.25320437875139	0.940308773289882	0.528797120448177	0	3.59166980129058	3.76169018612234	3.99897195250843	3.53156998181812	3.4194489259236
LOC100506844	8.34680126629537	8.55199046542794	8.52834858688151	7.6362658084436	8.86938656880194	2.82473333164344	3.55443158243155	3.88344437538423	3.70650801001114	3.69598066374989
LOC100507424	2.25209944732007	4.85318333487336	5.25535495780191	4.77236937488088	3.73188126122653	6.23343493483998	6.38029408435345	6.62055640402667	5.93599178934959	6.74654435134682
LOC338799	3.29091771459228	4.79455169090228	4.72111256379768	4.67424692261565	2.59345436851819	5.81384361200961	6.01565399387306	5.89278931503178	6.09416541303012	5.9414947755185
LOC374443	1.87239559694859	2.31795402460063	2.88980201493297	2.62818940059518	1.86868214452413	4.16596009464414	4.47154323039265	4.36279722062327	4.37076714125521	4.35040287127175
LOC643339	4.04953988761202	4.63537856711431	5.03320985767738	6.54171759012362	5.28542598687112	3.42288731114702	2.50576940008372	3.32255511462446	1.87701063993045	2.76188095971734
LOH12CR1	4.38688915065377	5.26264765505211	4.97116431216327	5.84057157664678	4.82232128687246	3.69514147670378	4.12039389576745	4.37839912520259	3.86250902075851	3.6544224236167
LOH12CR2	1.80897032863872	0.804126931282797	1.27511333455629	2.20787236339059	2.4412631089203	0.520679456820435	0.452795275570252	0.447345957649701	0.496974640803485	0.10950280115549
LPAR5	0.0881303703967951	1.0907122774629	0.606086246348723	0.653462957610903	0.0476353639121556	3.36700708247571	3.26628641130971	3.20934796230867	3.09272071642515	3.71920157152561
LRP1	0.52701236359513	1.0615397944266	1.4941558853088	2.24004108112014	1.44828136704741	5.5567622840877	5.23753136641856	5.15231609097145	5.24742970209637	5.36699764179951
LRRC43	0.0447380365819034	0.57559012025418	0.115752279393455	0.303791548801298	0.223851724571631	1.49570347921341	2.24598760395392	3.0431042153588	1.41722189018385	1.73959127412916
LYRM5	3.63244305059815	5.56896462332104	5.47719719210233	5.33171889140049	4.08568542961594	6.31642327809366	6.1804219585864	6.17048753722975	6.02352924686204	6.3674368706517
MANSC1	2.48906609191619	3.60525906211629	3.32814627196885	4.39594528610491	2.63692685611454	0.547741171314332	0.674076848906219	0.922077516703848	0.646596023257642	2.01760581357096
MAP3K12	0.342230267383622	1.76021420038822	1.61711626127713	1.32796105961552	0.572169204762196	4.1615870481719	4.28894333134623	4.03387190742247	3.97289705767074	4.33920529993626
MAPKAPK5	3.1749568874642	5.27937325187877	5.3522123319724	4.99958540051447	3.56595530938788	6.15695985297725	6.30622266962335	6.01697513788119	6.2376811243514	5.78935755982364
MAPKAPK5-AS1	3.60656443206899	4.32451705361207	4.44358444501585	4.08220256542589	3.81509473237734	5.65957940156463	5.85598965930304	5.53906946539175	5.76991577762155	6.42417860559833
9-Mar	0.924200339917944	1.93123698816001	2.09019495294838	1.80739555255714	1.58370372705392	4.24662448962881	4.29103492155473	4.14749874082008	4.13785272901786	4.54651927514748
MDM2	2.10670534073462	3.92975669719673	3.84881359092308	4.13233914388173	2.33488898480664	4.70296759200257	4.89519533493489	4.65310202606807	4.54130825509388	4.61311381346532
METTL7A	2.33098013434653	4.85105375591649	4.79025662879354	4.26136532689889	4.10832577271864	5.54757477702477	5.78874964827499	6.12033668465758	5.5445647725926	6.07854700345436
MGST1	4.87355641432771	6.08517372068493	6.43850614613512	5.5583169306184	5.18449608548982	3.56542709748391	2.91130222819844	3.78444761282056	3.66032911562727	3.73921772512919
MMP17	1.26397542871791	1.18840685706796	1.93337306932294	0.745977342599018	1.27899729356301	3.35939013726563	3.03126573870372	2.84398428849828	3.01227853093968	3.74771178818416
MON2	2.56012965593375	3.95575510188669	3.5907399388773	4.46051019500957	2.93801100991923	4.67868976993655	4.79558698434323	4.86727979753178	4.59906086956227	4.27209501652419
MORN3	1.13543166161932	1.10508025077891	0.808886742781886	1.53660829168065	2.39597392424804	3.6238158217148	4.19824038948834	3.9863002116862	3.60044593769431	4.40512302313344
MPHOSPH9	2.26633666619652	4.43953238415197	4.389982216351	4.44506911676691	2.75999717121601	5.1105328303849	5.43108986212697	5.21448402358479	5.03765685946934	4.79349575249451
MRPL51	5.94849623530076	6.84819146776992	7.11707109862278	6.46596270146493	7.06629409840886	5.20280448867468	5.08435410427568	5.46336730890151	5.40713320099032	6.26020520151812
MRPS35	4.23591136774347	5.62674588730279	5.61021215862182	4.82766222530655	4.45817987350689	6.30556406736285	6.23955798860921	6.0287636485594	6.04559091475254	5.95683918866987
MSRB3	4.48450499335073	6.82857330611155	6.82451686226425	6.42719443679957	5.70393972398736	1.93549741221094	2.53430182286226	2.46000164783966	2.81562657838468	1.80616655647913
MTERFD3	0.81221129113175	3.51129212631321	3.73575342317162	2.53402563312355	1.18627230931704	4.89696381987737	5.04894906822236	4.85896261583807	4.99177689714434	4.32980713893709
MYL6	11.1126612722027	10.0907213765685	9.94586877118944	10.5148273930492	11.3498633585903	9.13742080160861	8.80943331202694	9.06255708055598	8.98340633462857	9.11953167604663
MYL6B	3.55723674572023	3.8445511588607	3.92616863504749	2.79446454960558	3.88887354152414	2.38891959881354	1.87417107063701	1.96651771118183	2.03916856911647	2.33570048418585
NAA25	1.20606700605789	3.23574927113313	3.3898116377079	2.87349323282551	2.42782500628216	4.01172666861643	4.42848903984137	4.33907336808781	4.23163264971131	4.47499713651767
NAB2	0.412192485359107	1.94727500078323	2.47324778870339	1.29771429269541	0.696915450241536	3.51832140892422	3.61912810480598	3.51481679271837	3.57577891170529	3.88751198469321
NAP1L1	8.00490807560698	9.64630926523922	9.64546847267614	8.98030049859431	8.37902374233952	10.5673852659365	10.2974417452474	10.2886844616688	10.4840999800253	10.0246790393144
NCOR2	3.62877440448817	4.86378433088178	5.03320985767738	5.06052595224771	3.98681969654673	6.42348554711927	6.35202215798265	6.37243109040257	6.18054527170745	6.09528350873571
NEDD1	1.85993165297261	3.65249048873278	3.3955493611352	3.63001597506139	2.42331767842824	4.02382353584073	4.24861587755479	4.12455319253872	3.89776567220696	4.12771416755063
NELL2	0.412192485359107	1.00136318897342	0.971375319562832	1.56228004509322	0.362150610183733	5.61469610036491	6.25892143616891	6.22111823588632	6.38959057037409	4.97566879193121
NFYB	1.13543166161932	4.44236422141907	4.14121409806375	4.11726378934812	1.65464002434003	5.28651859664077	5.21897568799197	5.14777130877579	5.03539718538093	5.17357049001717
NINJ2	3.391768135781	3.83380735922965	3.91022447734048	5.08065069054257	4.48654211818781	2.51768119907825	2.08172274271173	3.0431042153588	2.61838854683687	2.53859731182748
NOP2	2.26160652050311	4.13097514755748	4.31324710890804	4.79284512459261	4.09137891151353	5.55092246220193	5.48141308325426	5.44773825593239	5.55090662813937	5.56662727190888
NR2C1	1.46663671940932	3.39916242941967	3.64714249882788	3.18575202315778	1.96486411764886	4.02623078500342	4.60025809938187	4.34305453413218	4.0577312094385	4.32603066496344
NT5DC3	2.22319644840487	3.89503613250073	3.98633967840272	4.59562283630725	3.61816142658254	2.01521752206449	1.70878711908107	2.52452707348361	1.87701063993045	1.19407903095022
NTN4	0.0225424274029441	0.0304304743080684	0.0298203241308835	0.209461052567978	0.116263179501305	2.09076219514089	1.9396304253555	0.964043373891643	1.28651370361283	2.41605604882275
NUP107	3.61028991972716	5.35946178835422	5.6200478541654	5.43085655035992	3.96217286142084	6.05749529593917	6.38127609077168	6.39033640314181	6.03714553562875	5.72341976284119
OAS1	0.746021255029183	2.23545968533863	2.37792331595224	2.91891259814534	3.04163221501555	6.09696302207188	6.31498579721219	5.75764407268367	5.90847501019519	6.7017091921602
OAS2	0.268701607729288	1.0907122774629	1.52589234239897	1.266819783916	1.064198475434	5.09341627626577	5.57708114992758	4.88786536378679	4.99177689714434	5.53344261589527
OAS3	0.732410874999618	2.63257179573725	2.54211667241773	2.81062040930114	1.63137999214353	4.5237615112468	4.93853659692414	3.89975354373482	4.05995619817321	5.25626356682233
OASL	0.837859787074906	1.35396012081777	1.45072452619582	2.0715057117848	2.37278478229824	2.88433203970365	3.27476639209485	2.87730942826266	2.6717387198577	3.96483412909375
OLR1	6.07048177617362	6.70785341021759	6.89987417930921	7.23547244050316	5.79004713971888	0.283702980208901	1.77005205008433	1.92462482140009	0.598425995326489	0.532918082024768
P2RX7	0.495128443862556	0.675247808388403	0.940308773289882	1.47035628843877	1.76562693231986	3.97979172784739	4.53115526525145	4.55181991524414	3.73184845757323	4.23833664857889
PAN2	1.19618552168439	3.50046329383732	3.99958624685425	3.80955301935251	1.33766028135207	4.91396285363577	5.0024778025137	4.7745168717592	4.71795832471047	5.01372917919066
PARPBP	2.26160652050311	3.25842286072329	2.90194662110401	3.12244698190485	2.73111182814094	1.49570347921341	1.32372690410675	1.56436195563641	0.906050474006413	1.50588169812246
PCED1B	2.80409780143823	3.05143360501408	3.12555865223209	3.74936343721385	2.97235671999664	7.31523943714604	7.81609910298603	8.1632888554822	7.72071387777545	7.50447002667607
PCED1B-AS1	2.06387643248246	1.84825832669064	1.82699256648294	2.44022346289876	2.29597085009225	5.05148849305257	5.38385558882195	5.1792881697666	5.04103974824618	5.98165599878037
PDE3A	4.69824472530221	4.75978387554371	4.9400931725043	3.54566007326792	3.86081358517034	2.30417256794254	2.29683375379254	2.57955630611397	2.37562888619647	3.76733892194013
PDE6H	3.46148727690764	2.59234226158239	3.05117304222703	2.95327596923863	1.78683531508777	0	0.56767445035281	0	0	0
PFKM	0.360041455321468	1.97100260176059	2.34864462299722	1.35758668926233	0.604381487748787	2.44036775971534	2.5553368222853	2.4001179211839	2.10098043681425	2.53859731182748
PHC1	1.24492972344023	2.97917182498262	2.74899422894752	2.61598370782065	0.905201674951019	4.29733507221274	4.33629900873905	4.4204542382912	4.3215426460217	4.68711099721614
PIP4K2C	2.34892989300312	3.76534827749723	3.37536669294657	4.5190353305837	2.45898805905958	4.81997033110883	4.81461322508436	4.82804936477289	4.15876457753062	4.87070322126698
PITPNM2	1.76953208956956	2.40762419081072	1.90146808539101	1.44297945623411	1.59175998898016	4.55577356172667	4.78077874337065	5.07303746802983	4.69666680806412	3.78395223737176
PLBD1	7.42380994664613	8.47473846314544	8.75063746672321	9.30583356141122	8.27451565786585	7.29741230468224	7.20551614509789	6.88640609965527	7.06180595986135	7.40460678862432
PLBD2	2.15851316827243	2.39598532779301	2.51601623929198	2.14129964695191	1.51758093598054	3.25652654702522	3.78265299468311	3.57698765148983	3.56328541678909	3.48864892103668
PLEKHG7	0	0.118050409054384	0.143295286717776	0.420676435278508	0.138432342036255	1.48173903826418	1.22215824651513	1.55065590423706	1.36058597515338	2.14310246909251
POP5	3.06523317269285	4.60410716551861	4.85311372168472	3.80418383152019	4.44267375722121	5.18028391966029	5.22882900399206	5.34627074376841	5.23665161321197	5.80164725637801
POU6F1	0.850515043364945	1.03176522409484	1.39452953099149	0.992494619877658	0.53922123304103	3.22334183596244	3.07075893129189	3.73682571228978	3.2989364604668	3.40520151294138
PPP1CC	3.72469340675641	5.51886855975386	5.68180875700116	5.32423600918402	3.11053946380237	6.31887992263267	6.80264862438277	6.59282144861971	6.367305031775	6.983442069432
PPTC7	1.42493752479775	3.21602705178744	3.39840968819163	4.04399208524441	2.42782500628216	4.4610873033394	4.9088798704127	4.59586161925983	4.23557494988454	4.70902480043457
PRB4	0	0.118050409054384	0.248492057692028	0.14296332020002	0.244439080916873	1.15211784105186	1.38767243856605	1.42106365045188	1.64771272265758	0.705624900969494
PRDM4	1.20606700605789	3.88257954423231	3.98633967840272	4.34693712654789	2.60941452089293	5.44154958297318	5.39167371601818	5.36008825005452	5.06339186777749	5.18299618018054
PRICKLE1	0.171185630648677	1.20183845487051	0.664281939157157	0.604881538678145	0.783870357961653	2.66088907478321	1.91813896760191	1.91395872480196	2.49225677977043	2.25060389194757
PRPF40B	0.191223272283102	2.27412092319353	2.17937115639389	1.3129169418811	0.892213454382507	3.59491682784835	3.54043355879029	3.09596305109354	3.40426142054354	3.71631931553702
PTGES3	6.17574191478447	7.15892358612107	6.98392109659814	6.54775415078796	5.85172887447485	7.61540803452701	7.56313346170683	7.39183602466978	7.37158697957212	7.80485067643205
PTPN11	3.32758864192362	4.86167035425534	4.93714565022736	4.64901132302244	3.19757708742639	5.49205708576573	5.44712248676199	5.32629901730649	5.16920512983688	5.18299618018054
PTPRO	0.230482488514156	0.200652193550521	0.170322296350341	0.303791548801298	0.116263179501305	2.36629606028102	2.14784366428341	2.33764047753952	1.92662483841424	2.81673374610604
PUS7L	1.32872244354363	2.87402897408595	3.09767162433879	2.7108546277455	1.28894160868742	3.67687205708942	3.4903424046027	3.37793449460196	3.4147308077752	3.21001984645846
PWP1	4.42016706425824	4.89719335228302	5.24426870875317	4.90994807404772	4.83764590210234	6.37189402841945	6.48677909871653	6.44136440862212	6.27694509705364	6.18505958490047
PXMP2	3.18748035183716	4.61041590731725	4.33431133148411	3.79879458685007	3.95438356808392	2.55149915815201	2.3698930978268	2.48903646510057	2.00262087247875	1.880143360624
PYROXD1	2.28510367111797	3.35776327289365	3.54242363521139	4.07553265799789	2.1288648073029	4.69995511299264	4.88415347309986	4.78333388684972	4.41663212457303	4.42820539034209
R3HDM2	4.00778025777164	5.6840973796015	5.30345231570007	6.02034150686309	5.1079200086405	6.50427737528349	6.53434586681662	6.50003970109753	6.22880875351084	6.38614650379725
RACGAP1	3.60842837844384	4.49513920280329	4.39141861818647	3.83347011080845	3.14105457678348	2.54479868681183	2.4985472437691	2.55230404885605	2.27961346887064	2.54510932949047
RAD51AP1	4.27281398319616	5.16915962140042	4.76388284699539	4.56896064030204	4.35545990865531	2.55816865354686	2.60325764724927	2.7147507015339	1.88707091729978	1.83833647229177
RAP1B	7.34299300355651	8.38181871704942	7.72835290214511	8.36642446316022	6.94575753669225	9.03714836026046	9.36710622960885	8.94665702298787	8.95768271532387	8.80747319136821
RARG	0.360041455321468	1.29251317937856	1.24999642989308	1.21920097041621	0.453400835740394	3.63332159495348	3.55443158243155	3.89704812030642	3.60958841277875	4.18304195799314
RASSF3	4.27867860334741	6.18661332378001	5.41004696303334	7.12299228981277	5.29285753851594	7.32137824733592	7.26338643962077	7.56884976700025	7.30091666835721	7.52293831896702
RBM19	3.39609081818852	5.14763174634206	5.38069641956445	4.78196090019724	3.5307698158313	5.88121704923815	5.77087640277988	5.75316309422809	5.54853169803754	5.65658046557363
RBMS2	0.690791946293123	0.694379106581217	1.23727207199251	0.392330966405749	0.852532122134916	1.72638476133994	2.11987635850624	2.28894016469217	1.59958059438985	1.54539423582878
RDH16	0	0	0	0	0	1.02307648674034	1.63166053270283	1.63100452151776	1.17597565415005	1.43752314890876
RECQL	2.76117697392484	3.99099652348116	3.96912768074157	4.33767597107623	1.96486411764886	6.05218977484126	6.20669659889236	6.18275751048597	6.07614108756327	6.0183912408041
RIC8B	0.52701236359513	3.10603095870214	2.83173492000375	2.95811888205435	1.50056561235705	4.00441956002229	4.23564308077883	4.36083506536882	4.03076019901148	3.60852584254837
RNF34	3.54560986535189	5.32688556789694	5.20314699367404	5.60846456555575	4.03931013877954	6.06395343654527	6.02385200672198	6.09163716704744	5.80482833985661	6.20832482893852
RNFT2	0.360041455321468	0.446135502840444	0.143295286717776	0.475749409389249	0.488343959029447	1.46763810750822	2.14784366428341	2.05655253549438	1.61176500693503	1.70511494610142
RPAP3	3.14957902952217	4.59268144037342	4.24655732028714	4.96632016566123	2.95684632041852	5.75700404079827	5.89570397173313	5.68343784815657	5.57988043738809	6.19026215896812
RPLP0	10.8277586690726	10.4424435151783	11.0550197507072	9.15173403508734	11.0984046919347	9.10391050662378	9.26286836185807	9.55699353308741	9.60321109089006	9.5357099403425
RPSAP52	3.28626760868554	2.51374789416045	2.36042749894303	2.05351659269555	1.59175998898016	0	0.15502763561533	1.31155076571768	0.330021259478229	0.634123489665352
SART3	3.22197852288577	4.18945373397176	4.4282717466393	4.22164095472891	3.09077922299529	6.15695985297725	5.76110180505591	5.72674297124142	5.57677603975154	5.80978260863277
SCAF11	3.88244200468482	5.22285026156002	5.11199277455674	5.95400986652782	4.14437499237237	6.20024157757019	6.30673962380377	6.23243033604341	5.85566241860001	5.96353937028016
SCARB1	1.3732534932684	3.02900268763182	3.01808067960086	2.44712967760395	2.05503262532057	3.25241996230411	3.53691272780603	3.34257837806131	3.56954568814891	3.54821219454049
SCN8A	1.96259325511671	1.99434626749617	1.27511333455629	1.93077930019058	1.16483162454692	0.217834387766288	0.226711257316895	0.257911781327671	0.206917158468063	0.178143853089677
SELPLG	5.14219873048107	5.40081292492338	5.56828097283709	6.00111226889429	5.67009832694493	6.53037424139666	6.82519539791118	6.38310425510687	6.75903352705385	7.0567675453655
SENP1	2.16359307846408	3.48681194129212	3.46813465756445	3.16076234501606	2.04333082466159	4.26712311075707	4.47522705389219	4.2207296349033	4.15876457753062	4.00317764719733
SETD1B	1.49108970773206	3.81426456428374	3.69910467440338	4.75716694618826	2.62520004049199	5.05030625924084	5.03653614923435	5.14549353750825	5.04216561739129	4.84849830856295
SFSWAP	4.72082120888952	5.77563909338432	5.91939201344461	6.05522546499791	4.94688339122646	6.98360881008036	6.92352154075146	6.73632499213248	6.71841018351206	6.36145352401882
SH2B3	2.76786386283782	3.78109319098307	3.70373700564398	4.24560658994908	2.51936465879809	5.18136433695701	5.40718400504978	5.40171868386633	5.00800137407843	5.23929687411241
SIRT4	0	1.53465790319378	1.88524704200908	1.11897176493319	0.852532122134916	3.00640309881418	2.7923127223983	2.8991060702243	2.52483851793056	3.43004290384949
SLC11A2	0.618642449977383	2.48107076745608	2.89386158684658	1.69584759347986	0.604381487748787	3.03537260553848	3.51917852146823	3.50418943101581	3.44569069785329	3.42652021453652
SLC16A7	0.478918289719595	1.69522167561951	1.58734463069558	1.45673280980375	0.66672547780601	3.51832140892422	3.70006141684225	3.7458753813906	3.59124515631823	3.04062946732085
SLC2A14	1.08277286651366	1.2151461561012	1.04623520143537	1.88064533914057	1.78683531508777	0	0.15502763561533	0.323859203270788	0.0366133151928099	0.10950280115549
SLC35E3	3.2932371589999	4.71715922084497	4.52305244327075	5.11466519315198	3.35496054798704	5.34554028761067	5.52204845291399	5.47973322495231	4.82387624012224	5.56982430366649
SLC38A1	2.95528729169882	3.49774333773551	3.88800950790118	4.16621679670089	2.54448637427131	5.65957940156463	6.05680076495771	5.96625473451674	5.784789711544	5.90651930132951
SLC41A2	0.342230267383622	0.227167558781117	0.322643146966418	0.448475698618018	0.244439080916873	2.03447777098321	0.973989611590472	1.8704878388295	1.28651370361283	1.53234326259783
SLC4A8	0.130255599432723	0.804126931282797	0.955925666978816	0.894844053761834	0.453400835740394	1.92521538126892	2.11987635850624	2.02716084748459	1.76145406768144	1.94066633645046
SLC6A12	0	0.616282945415321	0.0590367278246535	0.392330966405749	0.138432342036255	1.60280443733893	1.27383622072205	1.22790303043267	1.02014841674776	1.70511494610142
SLC9A7P1	0.0881303703967951	0.328608870653228	1.31198735362495	0.579963254864878	0.380868226116287	2.51768119907825	2.29683375379254	1.82566629726398	2.4453696489185	2.23457768672675
SMAGP	1.00566417696328	1.35396012081777	0.68317027206014	1.34284991810085	1.84865161920115	2.77978817636166	3.27053263222645	2.90450416196272	2.43168859611018	2.89529028769391
SMARCC2	3.42599228615058	5.60226530086493	5.64555197738469	5.78986116758217	4.58769158029379	6.56348509322073	6.69421751158996	6.54696059865114	6.31237181391921	6.67820270172446
SMARCD1	1.82188041436273	3.44506529080816	3.58070168693714	3.9929916460178	2.41879622444821	4.82274257872995	4.85051158529889	4.74923866758123	4.61428082716282	4.69737887482421
SOX5	0.342230267383622	0.227167558781117	0.322643146966418	0.273028301873141	0.362150610183733	2.61684597274902	3.05607538446017	3.81343230632012	2.68909252415239	2.01760581357096
SP1	2.7811453716855	4.41090402423657	4.25447222176936	4.81035870417016	2.77422582216385	5.05738517369276	5.13297182152388	4.89737235551218	4.97654616524672	5.00784803179402
SPRYD3	2.32192080646507	4.53016723314616	4.46147419146554	4.70049441277772	4.03192742072742	5.20174001481698	5.22882900399206	5.27824769374925	5.26778510581843	5.58254205155103
SSH1	2.26160652050311	3.21602705178744	2.97657567009204	3.50321505720823	2.61732887061436	3.98227351605628	4.27421667368862	4.0941677577504	3.82636913599498	3.86686645356428
SSPN	0.109346731187853	0.468534117456048	0.545444010426244	0.303791548801298	0.18177413201333	1.86193508623522	1.82882096331009	2.19514844130322	2.24873692981849	2.21019955136539
ST8SIA1	0	0.200652193550521	0.346536765202202	0.241594757126854	0.0937480311943364	2.20566403780911	2.03256648542588	2.4673153172971	1.7723501405037	1.95051117538347
STAT2	1.80247170307853	3.92975669719673	3.8818910375142	4.33767597107623	3.08222698735154	5.79066799882465	6.03137827750915	5.63636135680993	5.44337709882484	6.36237565560746
STAT6	5.05467559076735	6.53357925550485	6.32808282432623	7.3582498399143	6.13863506190825	7.71762173274336	7.67086346621152	7.59036164722549	7.45785193579445	8.13748932553939
STX2	1.30132874624006	3.91963121946478	3.19300529008336	3.50652476283916	1.57560222480117	5.71956390694854	5.13413739086033	5.71219538720699	4.8027742999137	5.04278058535627
STYK1	0.324196434950299	1.11930654159526	1.1034463566013	0.448475698618018	0.362150610183733	1.71449234338888	2.21987634142407	2.4452621314095	1.73941188986183	2.08171829375513
SYCP3	0	0.906113052136551	0.791584156637825	1.11897176493319	0.620221871648973	2.09993309138765	2.58291474196059	2.51043542518467	1.82562925836696	1.49246665502789
TAPBPL	3.53976109683146	3.76534827749723	3.91022447734048	3.8068709232062	4.18221558039419	5.53832838601949	5.69944735139214	5.53123940057297	5.20181196746977	6.17931500046803
TCHP	3.06523317269285	5.63295661633594	5.50067927917003	6.33199945197232	4.95549382066758	7.07131184683877	6.96635965687344	6.8476993195223	6.43100750593272	6.93405748209704
TCTN1	0.887828072831337	1.82240463106692	2.03244517491899	1.52359905351506	0.711776785352259	2.80804255344395	3.06588100208535	3.11936414608649	2.54404011511815	3.35048439522228
TESC	8.42542986725386	7.77216363307476	7.67936432731889	7.55827796876212	7.94874234868857	5.40038737439834	5.58818043495777	5.44403609430346	5.58065549416019	4.97325634631354
TESPA1	2.11197064924145	5.16316412624761	5.32315451761575	4.30953036750131	3.77674044728728	7.11606962240793	7.52676434963193	7.25459096504987	7.4080685989508	6.89476206739714
TFCP2	3.40684119713282	5.21293428897547	4.94499236680793	5.36126823854879	4.15392859462658	5.74243721999289	5.71744449634444	5.8887096010427	5.80946424127877	5.88806818013514
THAP2	0.825092536308412	1.0907122774629	1.48342000487246	1.56228004509322	0.755463763952028	2.4258545413848	1.84029283409999	2.02716084748459	2.20114657800457	2.38008462031835
TMEM116	1.80897032863872	2.13401547559252	2.3952094978488	2.38375027540919	1.82833906774454	3.82248340253974	3.62577250005833	3.9863002116862	3.7036647317956	4.46816006171791
TMEM117	0.759504433861652	2.47001182081753	2.65165991306193	1.96004419429069	1.0290313331406	4.80462700930102	4.90615332788091	5.3892589454728	4.46947740660243	3.37262088959658
TMEM19	0.230482488514156	1.29251317937856	1.73041485207541	0.7682078085997	0.620221871648973	3.14132707985819	3.05607538446017	3.04799039686807	2.92220100543914	3.11692242309054
TMEM5	1.48298467635419	3.98712305318766	4.05683027496803	3.26214579874594	2.14537948375318	4.52205682816759	4.87023123142326	4.56551496493742	4.6531172654153	4.75047028430988
TMEM52B	3.19742143540412	1.38961005735439	1.79261677371739	2.52099297984877	3.31171810906292	0	0	0.0397894758797692	0.0366133151928099	0.10950280115549
TMPO	2.9166944142201	6.3307454010979	5.94260299560872	5.5789000838744	3.37377107405248	7.15536270374719	6.83347072531121	6.6295483437355	6.78246541037301	6.65355369629137
TMTC2	1.81543981233477	4.24078226676352	2.72184799831458	2.54049807484616	4.04811981869465	4.9435559766981	4.72152902370209	5.45695230840225	4.90036846159542	4.14924591971442
TMTC3	0.0225424274029441	1.93123698816001	1.38302301007866	2.06253919059028	0.284752867957483	2.8302542876828	2.95943931017125	2.61949311566049	2.49883225930258	2.05458962319605
TPCN1	1.3556056707331	3.10959835594001	3.76928615716759	2.7726380621654	1.80080298569237	5.20067475497107	5.02527246802236	4.70506768803398	5.07113400636248	5.20578078276913
TPI1	8.47447933614234	8.24831939576757	8.13069351254993	7.49261914739317	8.60255271052806	6.94596143579314	6.96373970630078	7.05304007812833	7.02554982373775	6.96777369173965
TROAP	4.12179003582171	4.01020939657739	4.02571999152688	3.2503493226038	2.79530908907825	0.816070293788551	0.0403464334979306	0.152968970745529	0.496974640803485	0.532918082024768
TSPAN9	0.15086576103721	2.07684646019734	0.825984271749347	0.653462957610903	0.244439080916873	2.29621561048286	2.72583403089318	2.23853829468646	2.53766793662236	1.77326290801218
TUBA1B	5.07974888811267	7.17220478911989	7.01430525225978	6.50661178752429	6.94948488650389	5.35706030647833	5.32587048875693	5.37766134916461	5.42450580069775	5.02774688118158
TUBA1C	5.10307240628349	5.86857616838491	5.94993283206169	5.82474949111489	6.00286884044289	4.66947921320393	4.49713461954251	4.34702474423976	4.68662219989019	4.12336898425352
TULP3	0.959678118649519	1.70468751023746	1.8354600396195	1.13616769050856	0.865880871504869	2.9001678427092	3.15585372841767	2.84959221054385	2.73437400999207	2.71066449836859
TWF1	2.11721681115754	3.97934477282487	3.25743909460828	4.86553046279228	0.879107241067987	5.02163805945124	5.39750963282398	5.05251790008011	5.05783622038126	5.07238602265235
UBE3B	1.2158812691124	3.15173292556557	3.18308712436485	3.34582612433205	1.9833543024437	4.01415417016186	4.23129276234736	4.20768844139636	3.91753211964643	4.07918181944275
USP30-AS1	0.887828072831337	2.14100490795772	1.73041485207541	0.745977342599018	0.905201674951019	3.61104323732633	4.43606962115015	3.87246825993944	3.49914162997535	4.22013955047707
USP44	0.746021255029183	0.25320437875139	0.460406601810056	0.333912489294896	0.572169204762196	1.56356738029085	1.80559987827718	1.98701663327431	0.983109414227835	2.81673374610604
UTP20	0.57355474881459	2.34846755726407	2.67071313229764	1.83924477344297	1.32804727374622	3.46608361456743	3.90240959993048	3.47182940658169	3.57577891170529	3.30132399057486
VEZT	2.12244396522654	4.0571511290859	3.99013683948814	3.75215449876642	2.68666960558662	4.86504486436491	4.88968496778967	4.86035214683291	5.16404307631221	4.73203836064588
WBP11	4.53731670210633	5.33757274822722	5.45126201417052	5.5080154067946	4.29753088238999	6.52995020777263	6.54446310764376	6.50892671078405	6.13114030410633	6.39022122066742
WNK1	3.1749568874642	5.12841778496229	4.87586830918392	5.88065982101414	4.02599392371848	6.19436677956892	6.04135261593718	6.23725135778513	5.84731348676394	5.97141785658042
WNT10B	0	0.0894309887999811	0.196852286948502	0.176595285107097	0	2.47602462537492	2.56228088140169	2.55230404885605	2.76742617195323	2.74501002565513
WNT5B	1.62969464907558	2.97917182498262	2.83173492000375	4.44851477794446	2.32041743463706	1.04223279385465	0.994670796168533	1.04448142318028	1.22438970827705	1.45145643609966
ZBTB39	0.0225424274029441	0.985918497306363	0.808886742781886	0.745977342599018	0.138432342036255	2.4258545413848	2.27163466913853	2.43783551514108	2.03916856911647	2.35064742930436
ZNF10	1.3732534932684	2.76061675369288	3.18970680514639	3.3823151853379	2.4545771955061	4.18547640673557	4.26360482896601	4.32303792425823	3.93945038548602	3.99130440402028
ZNF140	1.47483385369941	2.9674237896521	3.09061481897732	2.9725508362557	1.74410211756793	3.90850950795296	4.04803418103931	3.85305679675045	3.90768274831557	4.04052841092986
ZNF268	0.588741088525743	2.20243121995299	2.33676472016642	2.09807567914515	1.064198475434	2.99169724251079	3.35693258964884	3.09596305109354	2.80505368364859	3.09045376164315
ZNF385A	1.71521255081588	3.11315695371718	2.86106059087706	3.35319814150471	3.39233949308569	5.57002234420766	4.98190902937007	5.09798874570684	5.58065549416019	5.27499316668751
ZNF641	1.00566417696328	3.85945931740714	3.48975327585134	4.55783724328094	2.74201171774558	4.81301631611206	4.84197709181508	4.8987253974188	4.79478081297039	4.88617402371166
ZNF664	1.16612837153507	5.23759758970167	4.89826957054679	4.40838394440915	1.78683531508777	6.21930262127712	6.25571218909349	6.033698558122	6.10982118233142	5.88550457762168
ZNF740	1.70827651697743	4.07368310074139	4.21607833998097	3.89537587997747	1.95864768332056	5.06325785109582	5.08555960505006	5.17147326716683	4.84596392867194	5.03006998007696
ZNF891	0.171185630648677	1.13339391690939	0.808886742781886	0.934700876151986	0.39934610556242	1.50953404734821	2.07202456895388	1.49449124270399	1.75047507471566	1.71669884001081
ABHD13	2.33998292946338	3.70295536949758	3.60070882715417	4.51411088322847	2.04333082466159	4.6399183540364	5.07224336862856	4.66428253908045	4.69523613865	4.73488941399641
AK054845	0.191223272283102	0.376774371901832	2.75346935248594	0.579963254864878	0.435606681988847	3.21913955798973	3.25775629140276	4.3350811854727	3.6277013676257	2.72220409599963
AK056689	0	0.278779621107693	0.170322296350341	0.528797120448177	0	3.45182807153478	4.05543566969217	4.10123679739397	3.91998399161934	3.17685716196139
AK126278	1.11459821852346	3.58746069739331	3.3926833518477	3.21436987454636	2.34445666292309	4.83652446917236	4.84482753634284	4.29864553727506	4.39034978925103	4.38166533706204
AKAP11	0.268701607729288	2.61761687245536	2.31270734847659	2.63425374000911	0.66672547780601	4.63361707830392	4.69017371528477	4.36279722062327	4.17732953198881	4.36335779753285
ALG11	0.0881303703967951	1.0615397944266	1.03157075517945	1.23524918192053	0.380868226116287	2.02487978727633	2.29683375379254	1.77940747062549	1.65949896574952	2.13449159325701
ALOX5AP	9.8663815008937	8.46118941237846	8.41463080907056	9.38326606820815	9.41934809281169	6.28057576401037	6.26638203303496	5.66447304993432	6.06344416859383	6.38342361817113
ARGLU1	5.68527790043001	9.03784070814298	8.47929513201323	8.96489397378881	6.30467572384363	10.1508301697963	9.96358317312868	9.59864420805359	9.80310324857534	9.66759612172136
ARHGEF7	2.70305112094755	3.97739363243916	3.93012729312344	4.41368214248535	2.48517373825524	4.92561517000233	5.03279135144191	4.77893211493049	4.60364373989814	4.59125541696348
BC025370	1.53094560823541	4.35338980928596	3.13930259282384	5.02404044799087	1.51758093598054	0	0.56767445035281	0.764766750582956	0.269781858554453	0.178143853089677
BC035084	3.9720327780858	1.20183845487051	1.03157075517945	1.93077930019058	1.75848761773154	0.148813982645265	0.327970851680876	0.257911781327671	0.174426807841445	0.584408051930728
BC035106	2.69254602377879	2.76966440890087	2.94952782177611	3.8750343531367	3.04163221501555	1.57676532542406	1.80559987827718	1.8704878388295	0.964227104795762	1.49246665502789
BCMS	0	0.303909366768115	0.393168635080931	0.0732517980427592	0.343186955104386	1.73817994870396	1.99199879390223	1.42106365045188	1.80455313164103	0.960716585193168
BIVM-ERCC5	4.42122786917038	6.13722189202842	6.35704253325612	6.44325880598567	4.69722435662992	7.59912850748553	7.59712979909009	7.46786789867699	7.35786279155458	7.39337261577278
BORA	1.84103148072622	3.22263112698673	3.53464462553688	2.76712945149831	0.865880871504869	3.99215819512689	4.01551488509777	3.98884347955307	3.98231253685928	4.18721133551646
BRCA2	2.11721681115754	2.67170989563807	2.75346935248594	2.74488223407153	1.98946540794578	1.20407324122099	1.22215824651513	1.42106365045188	1.38918183451464	0.880595062305797
CARKD	0.837859787074906	2.76966440890087	3.05842494391277	2.26370547691763	1.10979299588739	4.14174262676069	4.64182474267585	4.36475671084837	4.47615729148662	4.10805694696476
CDADC1	5.68880581259989	5.3713978333279	5.51656318557814	6.51032592927966	4.69067547711784	4.34246510276057	4.54173406523192	4.38033755300876	4.13995760696857	3.93042666908784
CDC16	2.15851316827243	4.79233371444471	4.95765295307501	4.68743035817345	2.92531611891895	5.93793322144408	6.33893986760881	6.02690869678285	6.01437979738745	6.24728416977265
CHAMP1	0.94794886430711	3.65980873638789	3.60319032314794	3.37870753028748	1.37548429910698	4.69391121805017	4.36040273557693	4.54146263301843	4.2492887786132	4.61466252764902
CLDN10	0.786098545579884	2.49204558645572	1.39452953099149	1.21920097041621	0.604381487748787	0.113024681218927	0.0403464334979306	0	0	0
CLYBL	0.900054333615535	2.09135249531931	2.15927584237054	1.44297945623411	1.40321543383451	2.91583170891863	3.39243376535509	3.43872685139281	3.23341920973055	2.7393422522096
COG3	2.52108279418273	4.25212412330886	4.15818954705402	4.29620544699557	2.62520004049199	4.75469254353314	4.94253387040258	4.81234074094858	4.65900038781507	4.78938762920117
COG6	1.02811895771525	3.46748039874405	3.35783965456479	3.26605661968743	1.65464002434003	4.15059608554599	4.63525403463911	4.72198178293609	3.93703140217563	3.69890379919724
CUL4A	3.63610239132274	6.33950655356714	6.36254567502594	6.31227735680274	4.51435751683491	7.59061439185702	7.38023022711045	7.24690895002306	7.33530742704407	7.12029039224832
CYSLTR2	1.01693525398777	1.53465790319378	2.37792331595224	3.07419159112589	2.36810188839294	3.67993307177982	3.33682557753335	3.17402503708135	3.35074360813483	3.29360992997634
D28359	0	1.54523401703756	0.774071534890973	1.57494662530031	0.202966327052667	2.11810182314519	3.08046558816061	2.73307007013692	2.3827566406986	2.81134137136481
DACH1	5.43783326132603	5.8387949547487	5.75950597336847	5.82275947372476	5.39537249182364	2.12710109954058	1.73360615288853	2.16847399936186	2.03916856911647	1.42345398319927
DGKH	0.249718604524925	2.54570124534265	2.15927584237054	1.71885784934936	1.70006440737541	3.21492500386718	3.31232130877927	3.38180999546513	3.07082184154182	3.09489906592031
DHRS12	2.10670534073462	2.67170989563807	2.56775328975176	3.52948251039967	2.34921681257214	4.03103326668769	3.92143705374719	3.89975354373482	3.95627064563344	3.94034139086765
DIAPH3	2.81705136762897	4.50871235490261	4.45324494200867	3.78250499921156	3.33829771160354	0.283702980208901	0.56767445035281	0.614768641147539	0.548591900925673	0.506467155874268
DIS3	2.12244396522654	3.32130749373814	3.1797658588357	3.12244698190485	1.70006440737541	4.71495499602781	4.71997733815239	4.50816524732278	4.49272293033936	4.41759786085796
DKFZp686B07190	0.799213997557699	3.36971332062801	3.3955493611352	3.32722957047926	0.825458275896472	4.05480876309058	4.63195742416016	4.41668130322538	4.38680902175909	4.35781992475082
DLEU7-AS1	0	1.11930654159526	0.438340309129131	1.10156840082696	0.30449504396661	2.49004421975797	2.87829472672214	1.32771368268375	2.19305995855154	2.40177492328537
DOCK9	0.0665973377287464	0.227167558781117	0.625746801996711	0.811666755349687	0.160265991458922	3.83900889396164	4.26573345159154	4.4867323364623	4.19160556626471	3.57709633780222
ELF1	6.24207734149622	7.22166931118409	7.18883563753002	7.48969549764632	6.455496566757	8.16060225978672	8.0104620434515	7.77372003928629	7.91175605104147	7.94578745289786
EPSTI1	1.87239559694859	5.04982468416956	5.26008025191734	5.13939344097531	2.83995921411459	7.55625462141322	7.40603131392789	6.88504144904737	6.55370968015052	6.90302414036081
FBXL3	2.86149429390545	4.44660158222431	4.49926863216744	5.47545128576959	2.37278478229824	6.68005155319541	6.30518820521705	6.12670171196205	6.23374458315279	6.10963306918572
FOXO1	1.60002384357575	2.93159454672024	3.04388450363908	4.16621679670089	3.1021039082735	5.21551728721522	5.1732166493715	5.35319603910722	5.35009188481722	4.92164016959702
GAS6	0.15086576103721	0.227167558781117	0.68317027206014	0.653462957610903	0.30449504396661	2.403807236902	2.51295558217183	2.68995731061244	2.7782774020482	2.42314394616975
GGACT	0.191223272283102	3.04399531582554	1.97994537855788	1.21920097041621	2.0016105049275	2.83575419645258	4.56092933262995	3.67499889454784	4.01249526659149	2.80592876585371
GJB6	2.82027166751415	3.33965053139278	3.36662979019025	4.66539055793648	2.10091317048501	0.464983852651937	0.539800812402624	0.355735863371873	0.62271204309953	0.506467155874268
GPR18	0.959678118649519	0.35289261730502	0.808886742781886	0.934700876151986	0.380868226116287	3.040144802017	3.20104614031297	3.11471419462126	3.31765330043844	4.2779712329677
GPR180	0.0447380365819034	1.75110689694954	1.33605663481807	1.16995660304084	0.30449504396661	2.10904605830674	2.28848286849614	2.1228904515025	2.10098043681425	1.80616655647913
GPR183	1.6370179749745	2.50293754811098	3.29476180103176	3.29696730164651	1.89496410963361	5.07841586706811	4.68063267781891	4.7507379447138	4.9407722452586	5.93716893137759
HNRNPA1L2	1.59250980561189	3.49228799297894	3.24478049897183	3.15655498883839	1.49198209868107	4.63834561342649	4.79853047998577	4.52227897903904	4.52207001994004	4.42291137466558
HSPH1	0.924200339917944	4.54868203601929	4.40854480658181	4.37798765122056	2.11215889446161	6.43530795286768	6.17759841451	5.72369248874202	6.24454433061099	6.39022122066742
INTS6	2.43547417570554	4.19953184725976	4.10139547979955	5.0616513885672	2.83657322397596	5.28350316577202	5.23969877969017	5.19919137997862	5.07883481888866	4.79622801681598
IRS2	5.35865096416402	6.05865882226834	6.22672124320935	6.99069226810332	6.07108836392404	4.68632056852414	4.89519533493489	5.58853539719681	4.64721005414413	3.65140766216105
ITM2B	7.72227406986439	8.80973130870773	8.15002173890639	9.32710646528715	7.50091187415237	9.64862587107766	9.86198616226877	9.50130257283709	9.67232869162551	9.79403580738859
KCTD12	0.130255599432723	2.65227356118286	2.55755324479069	3.36053267989047	1.28894160868742	5.6274365280345	5.4804969467791	5.27512556281051	5.45102658766736	5.86026778255274
KIAA1704	3.03228725520861	4.84892102881571	4.40285863661719	4.37436914473345	3.20547394955681	5.22707308836013	5.24078126647874	5.1837348952679	5.08649474419585	5.31173831665829
KLF12	0.445941118416148	1.48058212850878	1.34794234586527	1.88064533914057	0.992985492644748	5.86852843223019	6.1966904281479	6.63564723580138	5.87095003314608	4.73488941399641
KLF5	4.77161066151801	5.17001409037841	5.25377641418931	6.31322264300906	4.74767087925161	3.13687860935093	2.60997536724742	2.8991060702243	2.22513797858497	1.81696976261001
LIG4	1.50716443467872	2.5083528465698	2.45687699633845	3.42841177147345	0.811728410906822	4.4250546642179	4.51692844075204	4.0314068591584	4.07982817222372	4.54489561280749
LINC00282	0.445941118416148	0.490590291363755	0.322643146966418	2.38375027540919	0.244439080916873	2.89490853168334	3.12335504184166	3.06255042682714	3.10138803260387	3.1212870365111
LINC00381	0	0.146113118243091	0	0.392330966405749	0	2.36629606028102	3.20548848578088	2.85517841832812	2.60626018104298	2.23457768672675
LINC00426	2.69955791430116	3.93177329277425	4.08373424753966	4.06209961466935	2.81608868170943	5.26119529646525	5.37894765685506	6.09636197351916	5.55643297500474	5.64146600674702
LINC00544	0	0.655859400472843	0.842881547033808	0.700461596244569	0.839058707100728	3.15018308130617	2.67548625579098	2.47459209740763	2.13514773060286	1.83833647229177
LINC00565	0.287438072732515	0.328608870653228	0.248492057692028	0.10852857876506	0.0240142779762179	1.57676532542406	2.17527910510435	1.75570967996371	2.15193264823435	1.5191731484639
LINC00598	0.511158482257308	0.328608870653228	0.482140464578766	0.992494619877658	0.264736782829354	1.88333840819153	1.59149382806976	1.75570967996371	2.08358847604615	1.63358761933514
LMO7	0.268701607729288	2.1686288627477	1.99514127502455	1.98872723679456	0.522460710343274	4.04771716444465	4.18480445895	3.87246825993944	4.2492887786132	3.74205463977169
LPAR6	0.772862767116966	0.95452405772449	1.14491338747889	1.0112559173674	0.417590312063873	3.63332159495348	4.07983659984282	4.2443365542771	4.10159178732348	4.54327012107882
MBNL2	1.73582279113408	2.78759125492478	2.64685702980756	3.12675484286311	2.16170725256013	4.53225484320377	4.53645436157001	5.00556713426754	4.47615729148662	3.80309569508996
MCF2L	1.17621716086749	1.14734506344457	1.27511333455629	1.23524918192053	1.51758093598054	2.25575892110395	2.20220253337417	2.27233442371743	2.339452116842	3.49538980822428
MCF2L-AS1	0	0.713260024968436	0.115752279393455	0	0.0708759263329568	1.94570668178355	1.73360615288853	1.31155076571768	1.80455313164103	2.25855072494087
MED4	4.1334876230393	5.77170407660681	5.67297727714744	5.74852823889056	4.11113099620114	6.34755675491071	6.40802260870066	6.2516185083974	6.26734918341551	6.21752688252829
METTL21EP	0.0881303703967951	0.146113118243091	0.586154057370014	0.14296332020002	0.0476353639121556	1.16964502721205	1.44890355971836	1.27867134040838	1.43104016244377	1.5838533899756
MPHOSPH8	5.09777446220596	7.48171604739875	7.11032685853015	8.02940141420751	6.10736589887117	8.98890692573119	8.68780426462866	8.65256001049983	8.43254128577366	8.61169355541634
MRPS31	2.57926380253763	6.25223147761151	6.28584212726001	5.93755238483014	4.29506595401137	7.16986003878351	7.04963485306954	6.8410287142934	7.11091995748638	7.29514208702164
MRPS31P5	0.342230267383622	2.68133074259207	2.50012627663581	2.24004108112014	0.852532122134916	4.06186567327253	3.91059497062824	3.83902979689378	3.64854968033252	3.50209934553218
MTRF1	2.5329082166231	4.57472625477731	4.19649131377979	4.91618326799087	2.86010994851173	5.70310837842391	5.77909580252513	5.53036676430028	5.47790092476475	5.44828294826255
MYCBP2	2.79102687415263	4.50058379706322	4.71882598529117	5.01011693508506	4.08425854143906	5.70836461580096	5.89088525460777	5.87845955535078	5.70030455768451	5.59436397357538
N4BP2L1	2.62048642232253	4.44094899760501	4.74939314986222	4.08220256542589	2.62126982356553	5.72327776754429	6.05864347587047	6.03308261678681	5.59913302732132	5.70971778286814
N4BP2L2	4.22744624547548	7.11544991011625	6.89583151458516	7.65856563852179	5.7878573079296	8.20244664618075	8.32525573057853	8.1889529152403	7.91958811943609	7.95315125440527
NAA16	3.26515463529918	4.6840443259314	4.3192969062438	5.17310776353875	3.61421196174685	6.27603154125691	6.30777297678295	6.05630547026127	6.19630755466561	5.85438067522463
NBEA	0.0225424274029441	1.48058212850878	0.68317027206014	0.448475698618018	0.244439080916873	1.67821533819516	1.8516742032419	3.0134344170739	2.20114657800457	1.27465798782346
NEK3	1.13543166161932	3.34571341389192	3.38116203792587	3.01500018697116	2.37745252500224	4.1148515177849	4.24861587755479	4.11060862363157	3.9657949021991	4.00081080294978
OLFM4	3.83228353491809	5.24815545947595	6.2565845068887	6.34407462204844	5.50020768184933	0.675921840680153	2.75643186401383	2.98314160849377	1.67118969968097	1.27465798782346
PCCA	2.15341530785624	4.77109110684736	4.42266294865189	4.27112783537159	3.39233949308569	5.2186780600281	5.48872130666155	5.77321879392117	4.96115292322997	4.86810854764044
PCDH9	0.109346731187853	0.554805033812414	0.645143028454416	0.333912489294896	0.555789274230282	2.93132733186353	2.4242646512647	3.35051051283343	1.91683755882405	2.77855688266662
PCID2	1.71521255081588	4.15878997005789	4.14121409806375	3.67777207907968	2.49379773382923	5.40409416761282	5.41295764118474	5.24990225340405	5.18763706917104	5.07463839727547
PHF11	5.0367921370371	5.88999694812036	5.74609523673153	6.51073802207712	4.61857752446546	8.14074419419632	7.92617174745648	7.50053871076985	7.84235887552972	7.6484512652342
PROSER1	2.07470344667535	3.72637963076085	3.982532496842	3.93029768086889	2.10091317048501	4.48927916055983	4.73234434286287	4.59919440164975	4.5836786329093	4.20992998561016
RAP2A	0.52701236359513	2.61761687245536	2.22519951807351	1.9981629102359	0.522460710343274	3.80856607243017	4.76129795874173	4.4704460747257	3.99399612659238	4.03822210524257
RASA3	2.80409780143823	5.94094645974698	5.47652062686552	5.98221772449057	3.96992032511847	7.95391564398193	8.37724806515711	8.44295564108705	8.20792735231689	8.08091142007563
RBM26	3.02950749726537	5.33452733798129	5.32164847946728	5.61307775283208	3.63190002633449	6.23447628636927	6.25678273152654	6.3714568758479	6.20688821806885	5.85175645209048
RBM26-AS1	0.786098545579884	1.26718238203321	1.75740185743446	1.44297945623411	0.264736782829354	1.69040930978969	3.19659007371733	2.89368770471526	2.45216182945742	2.40893315695021
RCBTB2	1.01693525398777	3.45351182084161	3.28860801673127	4.52883408353489	2.35396130781941	5.39574044938974	5.54589139945604	5.34527869654387	5.21485082256795	5.711889923738
RNF219	0.863060252938907	3.61533183175008	3.6350672678633	3.66893739440181	1.55926144673348	5.39574044938974	5.15495819898965	4.95833511651453	5.09302817913342	4.84190187647193
RNF6	1.41645107892807	3.86580166850118	3.74026974315775	3.99770327204614	1.52601392943763	5.66654031458347	5.77835051640402	5.57421163215532	5.39396507326916	5.91534298266622
SACS	0.377635429295249	1.52400368501783	1.68428344594378	1.70739859617055	0.711776785352259	2.90540805065846	3.08529453552772	2.77493176579683	2.8520331916641	3.0127094157016
SETDB2	0.799213997557699	3.8120767108086	3.82986874705046	3.7437650627892	1.64692827341914	4.91396285363577	5.07831144439481	4.66269061801657	4.91764784728086	4.77144933126299
SKA3	2.82988966150498	3.82080828753672	3.97105029692528	3.70683630620218	2.85006976276043	0.651180635257297	0.539800812402624	0.476634016886322	0.945094378418248	0.941099483409077
SLAIN1	0.249718604524925	1.81368273974141	2.31875940492541	3.069723635231	1.33766028135207	3.38212137950329	3.54043355879029	3.57698765148983	3.45924022981162	3.26233448072697
SLC25A30	0.746021255029183	2.24197560143783	2.01017878010943	1.91093428214787	0.892213454382507	2.72156315647645	2.76247432112234	2.82702853209522	2.41092064043502	2.85916217079252
SLC46A3	0.511158482257308	2.05481020700022	1.66540977724271	1.21920097041621	0.18177413201333	3.00640309881418	3.69375123316747	3.44244264483521	3.38664181907963	3.66940245078146
SPATA13	2.26633666619652	2.38425180470454	2.55755324479069	3.65707302217851	2.19910175683734	5.16179193918204	5.56589581075482	5.19258743873452	5.06782103314075	5.01255486610787
SPG20OS	2.61307848021496	3.88257954423231	4.82575088933974	4.38159710462507	3.61816142658254	1.04223279385465	1.56408097909938	1.85941232421817	0.738363985303543	1.32092993359388
STK24	4.19059380627995	5.56766834962491	5.41570492707868	6.30516789848597	5.01811074772503	6.91349526130432	6.9709331528675	6.72110960047886	6.74596463095319	6.67968313162368
SUPT20H	1.50716443467872	4.25534834370185	3.77149420214226	4.65498894625583	2.17249066585342	4.95749745933585	5.25478017857995	4.94136603848243	4.99294185879307	5.11787114495949
TBC1D4	0.618642449977383	1.7782581259036	1.56714998693938	1.83924477344297	0.696915450241536	5.0667700170463	5.20794804785359	5.23819252489527	5.45863573105127	5.25626356682233
TDRD3	1.3732534932684	4.07185554237879	4.06944792296535	4.3019312036731	2.37278478229824	5.19533662517263	5.32689023421599	5.26361959311945	5.23959908658116	5.03701691612833
TEX29	0.66236365028665	1.25434822320558	1.34794234586527	2.27926880823718	0.223851724571631	2.09993309138765	2.49128875123913	2.36138771144541	2.11816522919065	3.22631963950413
TGDS	1.10406758185481	3.77436640063376	3.54758643650582	3.32722957047926	1.14306748487955	4.09434905407034	4.63030628978276	4.20768844139636	4.35816562147088	4.74340892362806
TMTC4	0.230482488514156	3.17915416045096	2.92196317212841	2.62209946221061	0.96844466758579	3.93693471544236	3.4571975557806	3.75785397501978	3.90768274831557	3.79218770020235
TPP2	4.42968634479986	5.29512411674172	5.15067597836703	5.36674198897032	2.95372412937871	5.99864605292599	6.47624762912434	6.27837217608656	6.31097132287858	6.1030279257026
TPTE2P5	1.47483385369941	3.8229829494712	3.65194443339962	3.62088300733822	2.47649788086866	4.44857799117162	4.82331064719664	4.95703686544581	4.48942498472747	4.31082513091294
TSC22D1	1.82188041436273	4.25695775578853	4.2841589531639	3.15233532677947	2.01365421328686	4.86369945930455	5.20129077507326	5.06462354966069	5.26006449304041	4.9103351403961
UFM1	3.39393109596657	5.73464277578209	5.44297413874041	6.05579036413827	2.96307050476442	7.14210613214135	6.93660726929136	6.77662259900009	6.70425526575319	6.82523362734045
UPF3A	5.471506303085	7.17518692440139	7.18945505201392	7.34652409609765	6.32475328728548	8.33116910587816	8.195325880881	8.18770817054552	7.91467885221861	8.06627185234145
USPL1	3.24851712205822	3.28074561577875	2.99936265625943	4.40838394440915	3.09645267749135	4.8757631737983	4.83195595013392	4.67063271544572	4.54289992119199	4.45438793282662
UTP14C	0.825092536308412	2.95953827964483	3.29782887777876	3.069723635231	1.75848761773154	4.08514247881611	3.94021682093916	4.41100333528538	3.91015140228264	3.92544363899368
VPS36	2.62048642232253	4.88891334769581	4.64126082743319	4.74880669205835	3.6377481820696	6.00781065740089	5.99270562903024	5.83318139041296	5.78007370915949	5.71550290672359
VWA8	0.912177851844343	3.71237076221339	3.69678291910692	3.34212594112145	2.37745252500224	4.42687783089376	4.65974138955879	5.08616098840804	4.59292764176285	3.88494739277644
XPO4	1.23531174659089	2.87821784950697	2.99558973164764	2.93374009273021	2.37745252500224	3.4941789500863	3.84092101972639	3.75486863783465	3.54751484944042	3.2780569542543
ZC3H13	3.36114118077297	5.91824157057292	6.14093918022079	6.37654339142686	4.45487113563477	7.4037612759801	7.15214760034651	7.28232709620638	6.95078365519849	7.00663012193768
ABCD4	2.30362968085619	4.43100336747304	4.49793574224453	4.44679297603619	3.07649720126421	5.45679913092393	5.245103109726	5.07901750758404	5.21185229848725	5.37889400722898
ACOT1	0.230482488514156	1.71409164208969	0.892417428642775	1.16995660304084	0.741047929205543	2.22255634369529	2.36195571577923	2.47459209740763	2.09231066419234	1.5191731484639
ADAM20P1	0.15086576103721	0.872912338044305	0.482140464578766	0.392330966405749	0	1.53680366319204	1.32372690410675	1.48010165827958	1.07398276627905	1.80616655647913
ADCK1	1.00566417696328	2.57179884609841	3.14612577317784	2.29466603759188	2.0608481242497	3.85263699449775	3.86358487972547	4.01652745964435	3.81850567088451	3.49538980822428
ADCY4	2.79102687415263	3.64267471828226	3.12900693179511	4.28661172933186	2.73111182814094	2.37387672706016	2.16619180556714	2.15041304139497	2.11816522919065	2.06368931257192
AK056368	0	1.57650497819604	1.86884154024639	1.10156840082696	0.992985492644748	2.22255634369529	2.24598760395392	2.22133863105206	1.68278645992391	2.26645402388646
AK092589	0	0.118050409054384	0.143295286717776	0.176595285107097	0.0937480311943364	2.11810182314519	1.95025727718647	2.34559973319817	1.81512968192909	1.82769267294402
AK096898	0.230482488514156	0	0	0	0	2.37387672706016	3.15585372841767	1.95615798111938	3.39723938132703	2.15166225480337
AK125727	0.412192485359107	2.18900516545738	2.65644686005253	1.56228004509322	1.66994095046182	3.45540518481392	3.3648975796872	3.16505749965199	3.31392930792209	3.37262088959658
AKAP5	0.0665973377287464	0.25320437875139	0.222903208982784	0.273028301873141	0.0937480311943364	2.47602462537492	3.02122117424383	2.43783551514108	2.46565100441906	2.06368931257192
ALKBH1	2.21343199094002	3.15863725083117	3.44894891922501	3.57117267213598	1.98946540794578	4.28934020918454	4.58840156473737	4.68010587750486	4.39211691956615	4.17886049606872
ANG	0	0.57559012025418	1.11740155084303	0.502517070873455	1.04084921856771	2.497003256704	2.00224816130094	2.69619571819901	2.53766793662236	2.07273196591087
ANGEL1	0.542693917474933	2.71918510304737	2.68483971095712	2.0804168490248	1.55926144673348	3.24830165494651	3.47202268736899	3.59044696490946	3.53156998181812	3.58975042163608
AP5M1	1.89089190886844	3.49774333773551	3.19957972147567	3.33469698204588	1.21784746930716	4.48753321747907	4.49713461954251	4.38420661256849	4.29722926593958	4.67973179790816
ARF6	4.51264621987299	5.99884037137533	6.00960848960342	5.91904337315563	4.26137052962875	6.97148084206767	7.17639389998945	7.09967177244376	6.80618565878197	7.15369855546871
ARHGAP5	1.74262795616712	3.41077579231859	3.27310772824135	3.29313949139834	2.6014565149593	3.78885346469907	3.96138427693647	4.35098405854531	4.00558585699594	3.50209934553218
ATG14	2.3754426134545	4.19618029250686	3.87779759374088	3.93276004495684	2.84670744659498	4.91136061932432	5.34310888963765	5.00179459300945	4.90656345568632	4.91285503586147
ATG2B	1.55434112493385	2.6861172132238	2.73548496175433	3.52948251039967	1.08717584768432	4.14396109023934	4.27632970794238	4.07035095566604	3.92975002099516	3.59916867509791
ATP5S	2.33998292946338	4.33217134646642	3.66625507757042	3.35687007171342	2.70535385371673	4.83926511859317	5.18225994617809	5.05373304630968	4.55714644302977	4.59910005965893
AX747770	2.38851847299363	3.96759815149323	3.69212816902984	4.63244399351988	1.99555073659296	5.213406251619	5.20462325143309	5.36890155612207	5.04216561739129	5.19339744677216
BAG5	0.850515043364945	3.65737344292059	3.56551212022318	3.7577204750157	1.55926144673348	4.89696381987737	5.05634587670626	4.87279806598016	4.6516427286251	4.78526777447314
BC011773	0	0	0.115752279393455	0.363417397174394	0.417590312063873	2.49004421975797	1.96080642394495	2.7808140705713	0.945094378418248	3.84328151215692
BC014138	3.83706067306558	4.71130132017454	4.86866706786118	4.88727557577612	4.14711105467479	5.45858264403855	5.72829036401921	5.64525562738833	5.52133898823422	5.24530792908407
BC017818	5.25299172920588	7.65315224375455	6.59349787206585	9.45755524958655	6.21429169125966	9.59743786576904	9.15711700339447	8.74149190521313	9.16063989567228	8.88804360896397
BC038465	0.249718604524925	0.906113052136551	0.115752279393455	0	0	1.56356738029085	2.54835917792216	2.28066118604466	1.80455313164103	2.45807031830922
BC039675	0.230482488514156	2.07684646019734	2.9880141520097	2.7726380621654	1.16483162454692	3.4045000146257	3.13271532232901	3.03328192414482	3.84196864225482	3.49874847737773
BC050301	0.171185630648677	0.57559012025418	0.438340309129131	0.363417397174394	0.66672547780601	4.475252093364	4.5866997916145	4.87142047640849	4.47449021760468	4.07468774571708
BCL11B	0.57355474881459	1.18840685706796	1.53631789262923	2.06253919059028	0.930832504347933	6.02416165132435	6.24280333171294	6.68392428581622	6.2173918479593	5.52110860818581
BRF1	1.26397542871791	3.3962444226605	3.45720263999764	2.54049807484616	2.031533333193	4.12387102854901	4.27632970794238	4.22720628938033	4.10375020003545	4.07468774571708
BRMS1L	0.130255599432723	2.05481020700022	1.77511675854805	1.59995095949309	0.620221871648973	3.36320363672885	3.00091977733666	2.70859218483619	3.00305722203669	2.71066449836859
BX161428	0	0.303909366768115	0.0876731874773869	0.604881538678145	0	1.15211784105186	1.25681508433267	1.90321318417929	0.206917158468063	1.5191731484639
BX247990	0	0	0	0.7682078085997	0.18177413201333	3.77460627797654	2.18430952333077	3.08649528742376	2.20114657800457	3.66641886295764
BX648502	1.25448400478067	0.804126931282797	0.876093724007322	2.9238720480258	1.14306748487955	0	0	0.223772048179298	0.0366133151928099	0.366408949814576
C14orf169	0	3.30584143578697	3.03655895608621	1.80739555255714	1.50056561235705	3.7101912307387	3.93754891759571	3.94498609249488	3.83678752577122	3.91793667337757
C14orf182	0.462523926176668	0.533716111315591	0.56594262392347	0.7682078085997	0.343186955104386	4.05480876309058	4.21375910979957	4.0065219144587	3.72345099992867	3.96483412909375
C14orf28	0.772862767116966	1.60711248464173	1.31198735362495	1.54950126900504	0.380868226116287	3.17642950796873	3.07075893129189	2.82133203822115	2.98443587783774	2.98902272116054
C14orf64	0.109346731187853	1.29251317937856	0.56594262392347	0.700461596244569	0.604381487748787	5.52050991170599	5.65466588514599	5.60851809788657	5.7250523640544	5.54648369269097
CATSPERB	0	0.423383646235771	0.222903208982784	0.241594757126854	0	1.39498890976755	1.77005205008433	1.95615798111938	1.89706152733839	1.59644860267246
CBLN3	0.0881303703967951	0.146113118243091	0.545444010426244	0.241594757126854	0.505503181154857	1.04223279385465	1.40322557332517	1.29520471745355	1.09149020991781	2.9746217576986
CCDC176	0.542693917474933	1.59698196193674	1.95684714357643	1.0112559173674	0.839058707100728	2.57799411537396	2.58972763211812	2.16847399936186	2.23304726451312	2.40893315695021
CCDC85C	0.0225424274029441	0.512314337880385	0.524649938143104	0.14296332020002	0.0476353639121556	1.0036623927241	1.53613714924981	1.24502507325316	1.33141183171593	1.22685263223579
CCDC88C	2.37981441464173	5.05260728350371	5.03596768740781	5.6366803595803	3.71722663597607	7.07857865699354	7.27188343307089	7.18559802074589	6.80684821966079	6.87357411568964
CDC42BPB	0	3.12730421152026	2.22519951807351	1.9009084584781	0.79786662482766	4.25691020687642	4.06524562150162	4.06554004742597	3.75400561134989	3.98173494852636
CDKL1	1.61493552207689	2.80969102943245	2.83596097462884	2.76712945149831	1.72225128521543	3.25652654702522	3.70320618875995	3.9024539032946	3.30269930474713	3.2819609453656
CDKN3	4.69473984732083	5.73001487654754	5.48057526723094	5.07285772685696	4.58567604871115	1.58984362787044	2.18430952333077	1.71941674820376	2.39690736596125	2.06368931257192
CEBPE	5.99981352398743	7.40286170259388	7.39551004935222	7.36419119212896	7.43078707506061	2.15376693731709	2.47666128200927	1.9768035799806	2.51838077044136	3.0127094157016
CHD8	2.03644798577989	4.36238876611002	4.56311619200741	4.97111956083079	3.0357385791738	5.88586381418947	5.95428809435646	5.87020676021107	5.70173021222432	5.76376178221433
CHMP4A	5.26781000659595	6.13021406337222	5.87746759864443	6.05748373562516	5.99187632813572	6.86556971168564	6.75684800893347	7.06091745125872	6.71276487106629	7.32619444366491
CHURC1	4.33717423400639	4.86589521443645	4.72681320479943	5.42562116408253	4.4603814904834	6.15586099697444	6.1310699139938	6.32390361397114	6.36100289226575	6.26612994655514
CLMN	0.230482488514156	0.616282945415321	0.625746801996711	0.677153652643265	1.00510111640937	3.24830165494651	3.2999113087103	3.30225003095092	2.99842437046328	2.88505995602169
COQ6	1.39932694189021	2.58210711981088	2.51601623929198	2.21598203802676	1.40321543383451	3.5786081180966	3.85795220557067	3.93182897989128	3.56641894810751	3.95752986909902
COX16	1.38199710509062	4.06819346568427	3.982532496842	3.77429070949521	3.25957382358792	4.82689098739914	4.97931719024988	5.20904095504555	4.62934189400949	4.69737887482421
CPSF2	1.1457366404944	4.33674450479547	4.21283224709981	4.31142392061174	1.93983602999591	5.05738517369276	5.38483517482484	4.95443685323621	4.75962125913799	5.32693427957005
CRIP2	0.0881303703967951	0.118050409054384	0.248492057692028	0.10852857876506	0.18177413201333	2.16254713572304	1.20451254248326	1.7911119736538	1.88707091729978	2.53859731182748
CTSG	14.3358949600285	14.6593804282008	14.9028803348614	12.8216720566463	13.8453079333916	2.59755082544357	2.85019960773682	6.13303878070316	2.15193264823435	1.62131387048844
D21847	0	0	0	0	0	2.53130365593489	0	1.90321318417929	1.40326998419106	2.03621622616619
DCAF4	0.647936637504656	2.73312827692024	2.86520173158054	1.69584759347986	1.95240434701413	3.10534922493221	3.18313869295122	2.96775329026203	3.41820378808691	3.65140766216105
DCAF5	2.78774055445582	4.65748152803357	4.70733841357836	4.96271011240688	3.58019767504882	6.02114763758854	6.25838705716879	6.20971673667861	5.9213815129848	5.76026780037604
DDHD1	0.360041455321468	1.90684063847452	1.99514127502455	2.21598203802676	1.04084921856771	3.63015995794724	4.00790518145628	3.97351618313681	3.60349987131503	3.62398750641251
DDX24	5.79450925690123	7.14225713472228	7.16068309692137	7.16181822843342	5.7118155309122	8.33905713947803	8.26494885755591	8.14487741833718	8.0959667666765	7.91312141844209
DHRS4	2.21343199094002	3.65493403168516	3.6686264445688	3.00098872579988	2.80573629695045	4.87976209875034	4.95841312400233	5.31823226514452	4.95399257302312	4.55622306139192
DHRS4-AS1	0.445941118416148	2.48107076745608	2.26961681383737	1.42909372763731	0.879107241067987	3.02096056489427	3.16500617281802	3.28165508061839	3.0440967224947	3.34676173048
DICER1	1.76285294633168	3.52471485702036	3.29168818998315	4.34138757037209	2.29597085009225	5.08420372750229	5.11655419574249	4.82520594408241	4.64424735337757	4.75047028430988
DLGAP5	1.4417621080991	4.37133193880646	3.99392403270745	3.84135516789461	2.01963857299022	1.02307648674034	1.3399809606357	1.42106365045188	1.7831645363277	1.14347891662576
DPF3	0.171185630648677	1.64693785628407	1.47260363354516	0.333912489294896	0.160265991458922	2.51082142943462	1.72125000631134	3.01842195063903	1.91683755882405	2.23457768672675
DTD2	0.542693917474933	3.17915416045096	2.72640799028392	1.62452929919337	1.10979299588739	3.5786081180966	3.74347639799612	3.58373300386433	3.30269930474713	3.74771178818416
DYNC1H1	2.81382386349394	4.30908554918369	4.6279179588271	4.53856673229757	3.74999265894079	5.85098221283764	5.96938632553778	5.88256831668156	5.70599874239227	6.04218001765736
EGLN3	0	1.17484903400714	0.170322296350341	0.392330966405749	0.160265991458922	1.30268682108726	1.68353363249741	1.43605118885914	1.14277278941214	1.38040404928918
EIF2S1	2.87704071367558	4.45923949882361	4.56056473872649	4.31331499167025	3.67614154375777	5.14638323880948	5.23427412890967	4.99421978613342	5.09845019725895	5.02192271518383
ELMSAN1	3.98787090032354	3.2996082880268	3.52682344395934	4.41896095446678	4.1795453510672	5.06560024482625	5.09037156029021	4.88240453607202	4.33997034041867	6.0183912408041
EML5	0.0881303703967951	0.856020996733691	0.645143028454416	1.04806206921491	0.505503181154857	1.85111316082382	2.21987634142407	2.4452621314095	2.35403186352946	1.93075385525116
EVL	3.90233100213343	4.98040576212626	5.12759074151621	4.96271011240688	4.43932922369099	8.53551224420972	8.67414658259794	8.76449508157476	8.491735867244	8.6347740235214
EXOC5	1.61493552207689	3.33356206224744	3.23200984948505	3.31972330628734	1.50909835912714	4.04534553059406	4.12509124308028	3.98120018603736	3.71782541638145	3.88494739277644
FLJ22447	1.17621716086749	1.56615645433416	1.29980043327903	2.43328402889792	1.58370372705392	3.52514569396489	3.31232130877927	3.67183689476351	3.02600091474187	2.19371555946091
FLJ31306	4.28684922551802	6.45548289191303	6.24709535039161	7.06468696332923	4.75934121417192	7.89536971834613	7.91790534962881	7.87858272888877	7.85746760975323	7.56058724740297
FLVCR2	0.772862767116966	2.08411770962322	1.89338036138554	2.17496996828317	1.56745497125273	3.83352140251555	3.99256428970651	4.56551496493742	3.96104063345136	3.46136592381504
FOXN3	4.41165242728709	5.62799017390106	5.40009181652167	5.78986116758217	5.18981336674453	6.09867962206445	6.56837265308328	6.90940981607789	6.30300942418246	5.71766636138873
FUT8	0.837859787074906	3.61030423781407	3.55529616130479	2.7726380621654	1.75848761773154	4.38435080051112	4.3281741033605	4.72503588092607	4.45433361301906	3.89772500483746
G2E3	1.08277286651366	2.45886744680718	2.33676472016642	2.84762837956316	1.09852874249641	3.26470481418045	3.51917852146823	3.06255042682714	3.07962132026183	3.18521957191868
GCH1	3.60469807437988	3.62782469464467	3.28242787111399	5.01011693508506	3.7079913222282	5.10598823556596	5.55200911513082	5.14549353750825	4.95996199673012	5.25427781083199
GMFB	1.09345951356732	3.73795066549119	3.03655895608621	3.59934518380178	1.15399059537589	4.39183743368528	4.38997688963573	4.24220636169633	4.0643959075972	4.07243544819693
GNPNAT1	0.603769234983119	2.34241626221334	2.42356734929231	1.25112083892176	0.930832504347933	3.29296908754616	3.20991719436198	3.01842195063903	3.13554578804193	3.37262088959658
GOLGA5	1.09345951356732	4.71130132017454	4.65925903321473	4.93472877462219	2.55276400078264	6.04864189018304	6.22814144989152	5.6708223896435	5.85117284451411	5.79414933416847
GPR65	4.22744624547548	2.75607155884028	3.58823691635949	4.91618326799087	2.66774020051082	5.66267728783706	5.82456742121733	5.6387925100792	5.61737689624073	5.5626209935703
GPR68	0.342230267383622	0.596080001402546	1.75740185743446	1.84970682712517	0.572169204762196	3.31676254690131	3.69058576105014	3.93973763750802	3.10570224200643	4.13636546899327
GTF2A1	1.55434112493385	3.93780622171397	3.39840968819163	3.97876373355168	1.9833543024437	4.7763049997687	4.88137975217532	4.78040086498015	4.63681387340714	4.5383826282206
GZMB	2.05296754985428	3.14131408556096	4.24814377820884	3.82288921229322	2.91572110064739	9.08707507535748	9.24645775623621	8.86413118458484	8.7496981540152	7.67207166542599
GZMH	2.20360099501221	3.36673507562141	4.29494399573998	4.086632100358	3.88067711450406	8.68962808677531	8.62068184767236	8.68065581844609	8.44088868689207	7.83123333051168
HECTD1	2.00283032193398	4.3787424661142	4.47914481538845	4.57527857215174	3.05042776989946	5.42157253037048	5.51042644172068	5.34627074376841	5.09953215988547	5.26812104486964
IFT43	0.360041455321468	2.92351019191393	2.82324549058883	2.1582330321884	1.98946540794578	3.33629499813927	3.3648975796872	3.37015212015904	3.29138120049055	3.53845419297256
IGH@	3.88551975395619	5.53554027506348	8.24375497791466	6.23457421269222	6.87799383410626	10.8340746777797	10.5964740458877	11.0251563670613	10.8782956394284	11.3718886992434
INF2	0.863060252938907	4.03668468569884	3.29782887777876	2.10682469496276	2.13989556983022	4.99730489031395	5.0514188872262	4.7745168717592	5.14635263879693	4.56746226392698
IRF2BPL	0.825092536308412	2.11993419796784	2.30662979686868	3.05171214213398	1.38478736335994	4.06888823269565	4.1712422213218	4.20550340184645	4.0352905283161	4.12119147508781
JDP2	7.45172126520104	6.80950745493685	6.78353213821871	7.5725594482371	6.49415529698195	5.03484840364009	5.10114013404498	5.36596976556242	4.95638330727606	5.11130369641272
JX073282	0	0	0	0	0.160265991458922	1.0036623927241	0.973989611590472	1.34369752631669	1.92662483841424	0.658353176774108
KCNK13	0.0665973377287464	0.0602323214651197	0.196852286948502	1.0297763652962	0.635890219804151	1.91485954436905	2.03256648542588	2.36138771144541	2.33210661553283	1.72819046323926
KHNYN	2.49713712512105	4.58244871316218	4.64005292581025	5.01941419168762	3.02089828666744	5.90822333909812	5.75201993924255	5.85006540787235	5.52456486125933	5.79141312653465
KIAA0586	1.76953208956956	3.57719074113665	3.48975327585134	3.61782579138273	1.86868214452413	4.53225484320377	4.63525403463911	4.59919440164975	4.26480374498234	4.14496520091313
KIAA1737	0.0665973377287464	1.55573316336062	1.15847503319733	1.52359905351506	0.244439080916873	2.51768119907825	2.59650850067938	2.18631164668789	2.22513797858497	3.05894710029568
KLHDC1	0.542693917474933	4.01402145716849	3.47356975846023	3.46969356505294	2.36340374460622	5.03125756220143	5.13762845943993	4.94005242014325	4.44414871082296	4.39614591697629
KLHL28	2.51711934814171	3.28074561577875	2.74450518073277	4.10857804168915	2.4633854780322	4.38435080051112	4.27843965187942	4.31697838231923	3.8902828707797	4.29352512787181
KTN1	3.7636875199956	6.77734711533693	6.60808829198231	6.945683143156	5.13297977905294	8.31612345629448	8.098183778129	7.96878822086882	7.90527403295702	7.59610315149935
L3HYPDH	1.03921663236619	3.43656901759892	3.5501609253277	2.03530033009543	1.16483162454692	4.24662448962881	4.57987255404191	4.31697838231923	4.26480374498234	4.83792949129329
LGMN	0.676647819579576	3.32438090839191	1.55694566053188	0.894844053761834	0.417590312063873	2.78548349291958	3.51202334642259	2.96775329026203	3.87013688805114	3.15998550686609
LINC00341	1.11459821852346	2.84436127212945	2.72184799831458	3.59313199700545	1.44828136704741	3.7101912307387	3.60574680040895	4.01652745964435	3.84455223960326	4.30123964070856
LINC00639	0.759504433861652	3.68393821273785	3.02550041501279	3.57117267213598	2.1288648073029	0.0386671372898194	0.261260190954346	0.0397894758797692	0	0.479522196368157
LINC00641	2.08008663531754	2.52447783863628	2.52127423819613	3.19398664182954	0.755463763952028	3.4192285519033	4.02056581278965	3.85862963137514	3.45248137061944	3.33553575212296
LINC00911	1.26397542871791	0.35289261730502	2.63720302759069	3.62088300733822	3.15743108919102	0	0	0.257911781327671	0	0
LOC100506499	1.1559685340059	1.07619977114553	0.808886742781886	1.20297223223706	1.27899729356301	4.36546246112895	4.9034216227109	5.1826244981562	4.13785272901786	4.65284972420719
LOC283587	3.5533715209945	1.0615397944266	1.33605663481807	2.00753727222251	1.4214110815376	5.60506639686716	5.70416394625312	6.16880624444524	5.33822458925065	3.85643182839171
LRRC16B	0.109346731187853	0.227167558781117	0.370041100719336	0.363417397174394	0.0476353639121556	2.32778346884961	2.19328376790825	1.8142399008428	1.67118969968097	1.92077279583337
MBIP	4.251501734988	5.14763174634206	4.50591467248658	5.32798230175618	2.85006976276043	6.11120599716578	6.03575053824195	6.02070824229475	5.78007370915949	5.48515524935279
METTL17	3.60842837844384	5.30449274892273	5.58469778872298	5.38033618855174	4.24358400376194	5.60828344513897	5.87214652889991	6.05144741693112	5.8696822344422	6.1432860686381
MGAT2	1.33773929430243	3.88049294935042	3.91022447734048	2.89890253236457	1.09852874249641	4.52716484653788	4.56784658997794	4.67537707190908	4.62333632173023	5.14598960474842
MLH3	0.618642449977383	1.93927828058521	1.77511675854805	1.40091477766905	1.1209699813338	3.71318243351045	4.03810608898338	3.96579103487911	3.99399612659238	3.42652021453652
MMP14	0	1.14734506344457	1.57728264375447	0.832914962852683	0.30449504396661	2.403807236902	2.41662162148892	2.32963706747016	2.13514773060286	1.42345398319927
MOAP1	4.52256509457924	4.99783554233865	5.30878327875019	5.65469178175001	3.73733859406266	6.16899234981886	6.31241392757764	6.14448988974518	5.80017749356882	5.89254355222541
MRPL52	4.52454071234059	5.13368338525534	4.99686991927837	4.40484097179621	4.78240243296402	6.2479458965194	6.12990186276766	6.05872837613606	5.71872907572443	6.51114668071561
MTA1	4.07806867449428	5.77620036350312	5.93277158867524	5.02750043075175	4.21126647205321	6.36999998987446	6.47946100507831	6.35479377550236	6.32676450088828	6.3174347236057
NAA30	0.395017423543386	1.93927828058521	1.79261677371739	1.78576529108753	1.1209699813338	2.70963076150688	2.93824308725591	2.84398428849828	2.66005245207369	2.94044971419425
NDRG2	0.863060252938907	1.50245626079486	0.482140464578766	1.29771429269541	1.28894160868742	2.93645577345112	3.23620769244237	3.47182940658169	3.01686717663742	3.62090840170073
NEK9	2.68902725708352	3.88257954423231	4.31324710890804	4.36892431078774	2.58943658905416	5.28350316577202	5.48141308325426	5.28240005246613	5.26489471570115	5.48515524935279
NEMF	4.90043016403493	6.31422175468613	6.10111286774374	6.59321395132494	5.64515399880594	7.35767247196581	7.23542041708239	7.21059935788384	7.17801091573446	6.77417804777825
NOP9	2.1787263607705	3.59256838963631	3.56296490444275	3.34582612433205	2.31556114539819	4.4395758910093	4.55745822681274	4.62394784342088	4.31782869237111	4.61001138858363
NUDT14	1.1559685340059	1.31740688277248	1.38302301007866	0.723398959646231	1.45712805447543	1.56356738029085	2.82154647821777	2.11359832644928	2.41787656303355	2.63331960951078
PACS2	2.63884154992407	3.59256838963631	3.76928615716759	3.23047161685847	2.89308139663015	4.61614530162585	4.54874374797024	4.53103045661228	4.44585119553302	4.41937120745193
PCK2	0.704798749754805	2.63257179573725	2.57282639570705	1.266819783916	1.88843836807518	3.77746699328592	3.73428254203521	3.993916604409	3.66618296186024	3.89262753215367
PCNXL4	4.03713842596207	4.80228786527019	5.00721266348037	5.28237165974983	3.96061836355133	5.65414204231906	5.86022197030009	6.0611472197305	5.56898569403163	5.29348272495022
PLD4	1.02811895771525	0.872912338044305	0.346536765202202	0.363417397174394	1.17559179679206	2.53806695045256	3.02625219819228	3.13781551297079	3.3397976199088	3.48187638963299
PNMA1	0.94794886430711	3.79001373155176	3.24159841892666	3.04262136269976	0.980767260653831	5.35514668006938	5.73905530284587	5.10621085541358	5.33455338724279	5.43782255091848
PNP	6.28116351449411	7.11899412117317	6.93082655314001	5.97088087681541	5.95994403796826	5.1229571502613	5.24725918596415	5.00932983633132	5.3771110263892	6.00664305470497
POLE2	2.26633666619652	4.72066257817098	4.85519721473084	4.17248123642785	3.62798804402965	2.46186745558636	2.81574692484617	1.96651771118183	2.20114657800457	1.64575782932578
PPP1R13B	0.15086576103721	0.376774371901832	0.586154057370014	1.23524918192053	0.53922123304103	3.78317146242983	3.94819105636934	3.89704812030642	3.43886791060683	3.44404827106419
PPP2R5C	5.45139693585801	5.76606394016037	5.77499588428556	6.47865735439652	5.09593319410772	7.66626279707844	7.76265134862905	7.6026599161315	7.40828691106936	7.40996827603659
PPP2R5E	2.74092830907514	4.54736740117561	4.25920040328222	4.67277463218281	3.84741764881313	5.05385005825232	5.3481400541558	5.48784708488466	5.14844516088582	4.72201506898642
PRKCH	2.27105135389016	3.73101918714238	3.46813465756445	3.89537587997747	2.40971058198137	7.62853834164102	8.00839782001832	8.15368757105023	7.61705260921514	7.1224692608473
PRPF39	1.72898537407491	4.71715922084497	4.64728521215845	4.90619398154314	1.84191249575757	6.46311493623866	6.45588370842496	6.06898057018222	6.38870572718694	5.8887083696136
PSMA3	4.89509531213076	6.69336546348353	6.4022731337592	6.20737553903312	5.28480495946677	6.97553483678188	7.16046574514151	6.85886477195577	6.96806555173646	7.16589778935161
PSMC6	3.14701651727951	4.7767116622332	4.79894182519156	4.99370115700922	3.11334039038456	5.82079365004131	5.84606571343602	5.74340629645504	5.73134805850378	5.91030748911577
PSME2	6.06472318355822	7.03096301070616	6.76453592589807	6.32498675589015	6.71629526366472	7.59710588989284	8.10012353445017	7.79676338552959	7.71772234192699	8.03985739541334
PTGDR	0.0665973377287464	1.56615645433416	1.4172708613076	1.84970682712517	0.202966327052667	4.04534553059406	5.68996764826228	5.45050865590014	4.43045601983678	4.40691176061938
PTGR2	0.900054333615535	2.35449357651316	2.47866369691535	2.18326618206677	1.22822079850981	3.10534922493221	3.33277032699939	3.28165508061839	2.93680302694714	2.83810392577958
PYGL	7.23221356279804	8.05972722331232	7.98987377174273	8.96030009488312	7.71149972612486	5.7128547701211	5.81950471915102	5.54167007165599	5.61435222770134	6.53424320299951
RALGAPA1	2.24252930859783	3.05513841741034	2.84437612634938	3.26995686792896	2.04333082466159	4.37682511391232	4.52938456566453	4.73112474905161	4.17527851743057	4.14282006896656
RCOR1	5.21923589277179	5.75186637025644	5.48327204382857	6.36108611405077	5.09025769233083	4.44498388882843	4.52049832111291	4.52403352666711	4.30475404169642	4.33357375321864
RDH11	2.80084115505542	5.84040605784478	5.15237139061082	5.11032102640933	4.66131053843541	7.01273154098429	7.03535757226257	6.90907416982152	6.81740801916978	6.74971934128996
RNASE2	9.16784362163919	9.95688771343232	9.84050577603704	9.27244357878509	9.54793905471689	5.04793888125472	5.35615360023874	5.51103400184257	4.7123112403841	3.72781395020942
RNASE3	7.75240450486104	8.4157147792792	8.65236978358836	8.7107555767302	7.93604307388954	1.33411492658678	2.98032861977519	2.93119574593723	1.10878774139858	0.452064397224361
RNASE4	0.0881303703967951	0.35289261730502	1.01675571840077	0.677153652643265	0.53922123304103	3.5420665016758	2.53430182286226	3.06255042682714	2.83134204208672	3.31281829056444
RNASE6	2.64248471746609	3.04026174016751	3.57059309929967	4.68012110525984	4.41342691419746	6.33450415832872	5.52471721174195	5.95654289548956	5.97954309947361	6.4307873011662
RNF31	3.01552779563458	4.44801127463949	4.36972096528455	4.93963424312806	3.91960206963808	5.69858773960962	6.04817018943262	5.57251709531057	5.58220435967418	6.01663510014949
RPPH1	5.41564970771685	3.74714113494746	4.39141861818647	4.73617476536854	4.66894599471066	3.46608361456743	2.36195571577923	3.21804519653872	2.10959842012713	2.96007559339264
RTN1	0.495128443862556	2.84007278337336	2.86933101948532	2.54049807484616	1.914366074498	5.48769667675315	5.33400834134201	6.24045644531122	5.63240584380695	4.84981398338582
SALL2	0	0.856020996733691	0.586154057370014	0.579963254864878	0.116263179501305	1.84020944420772	1.77005205008433	1.65682282905213	1.53706543852297	1.80616655647913
SAMD4A	0.171185630648677	0.655859400472843	0.393168635080931	0.832914962852683	0.380868226116287	2.70362734939359	2.4839935550136	2.38475037962263	2.03916856911647	2.33570048418585
SAV1	1.54658469802168	3.24874920858104	3.17310030147735	2.7726380621654	1.04084921856771	3.79451317636977	4.24430456033217	4.13147525684806	3.90273273148388	4.00317764719733
SDR39U1	2.98428714004505	4.10797395458386	4.29647815550947	4.00239956068524	3.18963676232687	5.09341627626577	5.03902729177689	5.16474092010847	5.22975066653625	5.5497256255113
SEL1L	2.78774055445582	3.8120767108086	3.6155341799118	4.07998268746555	2.27110286526963	4.59845933618806	4.69965206891793	4.54665056863408	4.47948567130709	4.63005891200362
SGPP1	1.99715042182874	3.90943417402069	4.16156079883192	3.92783110687896	2.86344120958195	5.0667700170463	5.0024778025137	5.16586516191929	4.69809606013963	5.16514008573503
SLC24A4	1.50716443467872	2.80089170176723	2.0688087669631	3.77429070949521	1.63137999214353	4.3501716930311	3.66500879380775	3.9238767290091	3.83418997322473	3.35790103066506
SLC38A6	1.76953208956956	2.96348642223809	2.83596097462884	2.78903880701096	1.63137999214353	3.88747908832224	3.90240959993048	4.25494059144662	4.18957476143612	4.09480174046465
SLC7A7	1.86617708496184	1.86524026547572	2.09019495294838	4.11292745207837	2.85006976276043	5.03365244927888	5.16867365434372	5.0897195083955	4.94559366573093	5.11896281899313
SMEK1	3.37653592915658	5.93793970738177	5.8851350518191	6.51772564970764	3.82024674210902	7.62913234374718	7.53450918189264	7.12127569839341	7.34879192589359	6.96504449792901
SNX6	3.30017320175296	5.75072450578911	5.51062719553628	6.03931781181111	4.55097403831173	6.96019457555635	7.10863651009033	6.69370063909677	6.89361135493635	6.78143552567489
SOCS4	1.60002384357575	2.36049453023283	2.21225357201153	3.00567434906424	1.09852874249641	3.91891086235039	3.92143705374719	3.49706078106895	3.57577891170529	4.09480174046465
SPTSSA	2.21832248063933	4.46899301773208	4.08017590737098	3.49989774127594	3.01192027972862	4.75904101383029	4.44924054194672	4.49391207724071	4.62333632173023	4.60690227775221
STYX	2.09079312522818	3.48406610110954	3.1664038048276	3.31217778305754	1.62354255877723	4.84609405058839	5.07467366252176	4.70042012825624	4.87784360221245	4.11682657211604
SYNE2	2.02532891099856	3.37268543012216	2.99180691423615	5.12761975498088	3.226323337448	6.13927692364282	6.37488106828602	6.04840280538824	5.61813207357882	5.76306366246901
SYNJ2BP	0.588741088525743	2.80969102943245	2.73095361467914	2.0261052131668	1.38478736335994	4.62411325820223	5.01897665864022	4.85478597480557	4.46444711725965	4.98408072445963
SYNJ2BP-COX16	0	0.0602323214651197	0	0	0	1.09822125973945	1.15024229836166	0.788317439199003	0.598425995326489	1.57114724767426
TC2N	0.912177851844343	3.01765507583217	1.90146808539101	1.7526994037966	1.07573290529229	7.00817211890815	7.21132593053671	7.49204798701579	7.61705260921514	6.73768809575394
TCL1A	0.0665973377287464	0.146113118243091	0.298347133810351	0.502517070873455	0.0476353639121556	4.56076379033679	3.59562873721662	3.98884347955307	3.35074360813483	5.3531480517548
TCL6	0.191223272283102	0.200652193550521	0.115752279393455	0.363417397174394	0.417590312063873	2.32778346884961	1.65783021169807	1.7316161180384	1.19229485980354	2.76746104532809
TCR	0	0.278779621107693	0	0	0	2.27207798794056	3.16043720848382	2.37700478424646	2.86226853780927	3.92544363899368
TCRA	0.912177851844343	1.69522167561951	1.60726049053713	1.79662095913409	1.20739901282813	6.72112011674579	6.93393267642961	6.7685046146364	6.92568691932314	6.74971934128996
TCRAV5.1a	0	0	0	0	0	2.62956751245099	2.58972763211812	2.91524012704521	1.48502657092786	3.08152184957461
TCRVA15	0	0.400267227119161	0	0.894844053761834	0.30449504396661	6.24639811350742	5.3481400541558	5.72140038655505	5.58529711106279	6.14596612056003
TEP1	1.26397542871791	3.35476023040945	3.05480354964815	3.82818936172649	1.85535940913009	4.70897374444978	4.91567376774657	4.67695506327678	4.41141382192403	4.93037213084581
TEX21P	1.03921663236619	0.95452405772449	1.40594500488733	1.41507305102852	0.362150610183733	3.12794030581097	2.12925916278148	2.04682168701009	1.75047507471566	3.02673698152278
TGFB3	0	1.04672931943893	1.23727207199251	0.745977342599018	0.284752867957483	3.13241637979425	2.78639420838676	2.62604307575889	2.84172471064692	2.94538127035567
TGM1	0	1.13339391690939	0.808886742781886	1.41507305102852	0.380868226116287	2.29621561048286	2.1009256735887	1.83700290530598	1.92662483841424	1.92077279583337
THTPA	1.53878634436482	2.00970147619438	2.57788172503808	2.26370547691763	1.99555073659296	2.98676178925098	3.09010737348698	3.22669031383878	2.82612255227678	3.46823519592923
TM9SF1	3.34334364868276	4.1414686495192	4.18328398141788	4.44851477794446	3.48608613573874	5.03365244927888	5.05018450624945	5.3492427990006	4.95039902689239	5.09475307527458
TMED10	4.27867860334741	5.01029403259198	5.15828969232779	4.37074153963636	4.09846431177631	5.40224196151291	5.75808086433223	5.8632931838887	5.51810588597393	5.39790637030085
TMEM229B	0.360041455321468	1.3418783211896	1.24999642989308	1.20297223223706	0.572169204762196	3.36320363672885	3.72812059274257	4.0412418812214	3.09272071642515	3.44055965497203
TMEM63C	0.0447380365819034	0.694379106581217	0.503551765111821	0.832914962852683	0.488343959029447	1.86193508623522	1.20451254248326	1.27867134040838	1.31660050082714	1.98923217205639
TNFAIP2	3.79675932640016	6.07014746236863	5.28734020558627	7.87727685730555	4.77003067792987	8.04412961413367	7.45582311089398	7.22658052848558	7.50536239707559	7.32288227669341
TRA	0.0665973377287464	0	0.0590367278246535	0	0.0240142779762179	2.85212922875608	2.62331768874472	2.95219906331003	2.35403186352946	2.37278144134058
TRA@	0	0.0304304743080684	0.0298203241308835	0	0	0.464983852651937	0.910105441620889	0.984577234211243	0.845428936480176	2.95029602641841
TRIP11	0.994304350667534	4.44660158222431	4.05138874624661	4.78059458026417	2.20961025886405	5.70009619368164	5.64815353378257	5.46245262481183	5.4408182294086	5.28863997932824
TRMT5	0.249718604524925	1.69522167561951	2.11126874022577	1.15316106446736	0.892213454382507	2.33556867359684	2.4242646512647	2.30535694283466	2.26425780017515	2.47180750617484
TTC7B	3.33661255960858	5.62674588730279	5.19741023736776	5.56150274674509	4.43485775040425	3.24002960327016	3.41945420651121	3.47546101804201	3.13554578804193	2.72220409599963
TTC8	2.77119572044995	4.33826567516261	4.69575863649688	4.31708971359955	2.98464608575882	2.4258545413848	2.71963581312802	3.06255042682714	2.13514773060286	2.53205576697608
TTC9	0.959678118649519	1.7782581259036	1.07512435435279	3.54243904063381	1.47466032879904	3.98227351605628	3.89417752304688	4.25282601015605	3.93703140217563	4.14710714801477
VASH1	0.305934321257611	2.03993012744054	1.23727207199251	1.28234973530756	1.07573290529229	4.32301657374725	4.13210871105953	4.1222384375706	4.44073770235671	5.03470498558998
WARS	5.57235562086192	5.56831663206208	5.49934769249261	6.4354660483115	5.7246944486947	7.3189258569181	7.68206385659101	6.75325266147155	6.82886998107166	7.1360131376547
WDR89	1.50716443467872	3.07716969605116	3.5057572656735	2.48117338439168	1.15399059537589	5.48682301124634	4.95181799557602	4.80658583956698	5.15990009360732	5.04622776656627
YLPM1	3.60282929912958	5.61173013476175	5.76671840583238	5.85297548334461	4.4908564719848	6.61397095346731	6.47486827396918	6.51687848080467	6.44171192829866	6.45173396174446
YY1	4.90650307902267	5.99112517753922	5.86511427765733	6.1402467791017	4.56638673786277	6.5750405393349	6.81578316283286	6.68392428581622	6.38427335243066	6.42373694765139
ZBTB1	1.70130697566402	4.74609716861588	4.61198834801609	5.74502977435011	2.67534179284063	7.29292088782944	7.15645607648957	7.03192377900163	6.94417391553413	6.85763991601733
ZBTB25	1.93908654062968	2.55095866953008	2.64685702980756	3.00567434906424	1.0290313331406	5.50160384664336	5.87004934422081	5.48694779509781	5.45187403261063	5.51531645169479
ZC3H14	1.9742045267499	4.45223210601176	4.49660161974057	4.57527857215174	2.82294923059886	5.27846339930886	5.40332203755304	5.07782348103325	5.11459504939262	5.06560772279862
ZFP36L1	2.06930009626118	3.80549317232374	3.35489766736925	5.20299539676087	3.59630433918433	6.81286344739462	6.50491355699028	6.53830551160619	6.33872604878054	7.20574698644795
AAGAB	3.58400718889334	5.32841716354244	5.059650594148	5.39201509485662	4.16746777909249	5.98757112292752	6.1140399062823	6.04901224193284	5.77737191295552	5.5904340867197
ADAM10	4.4009379732038	5.96477751626238	5.40294316062362	6.47359288975322	3.68934142210782	6.80937345935212	7.34919938067157	7.15874475325039	6.61097766188378	6.10137190390244
AEN	0.732410874999618	2.55095866953008	2.64203810382781	1.84970682712517	0.96844466758579	2.97683993959754	3.25347224330695	3.31851689611824	3.20152683813319	3.3051656082128
AK091624	1.1250525457822	2.47001182081753	1.92546272675849	1.83924477344297	1.21784746930716	2.81919116662641	3.12335504184166	2.83835448272058	3.16478448220236	3.27414237011356
AK093758	0.191223272283102	0.227167558781117	0.248492057692028	1.32796105961552	0.160265991458922	0.859916014151704	3.07562042318138	3.06737129813901	1.15946973797357	1.880143360624
AKAP13	4.95638449124391	4.66598649550575	4.80434364081307	5.83728958780093	5.12467479416044	6.75996750923774	6.88699791190626	6.89829204967781	6.44000454904356	6.57020593376653
AL357213	0.230482488514156	1.17484903400714	1.69362848950226	1.56228004509322	0.53922123304103	1.85111316082382	1.96080642394495	2.21266128828704	2.45892218232639	2.27431426316003
AL832909	0.799213997557699	3.88049294935042	2.96118190483898	2.7726380621654	1.88843836807518	4.38435080051112	4.81024477221581	4.32505212895772	4.64721005414413	4.24635115349037
ANXA2	2.25209944732007	3.50859252874547	3.98443734348611	3.72399788094534	4.05833024502297	6.02596704175265	5.95560727463819	6.12496857854064	6.27933413570048	6.37339550476858
AP4E1	1.74262795616712	3.60019618125639	3.21263938119264	3.63909149012901	1.84865161920115	4.85424632828333	4.75827742915767	4.83088719236152	4.62333632173023	4.16201239002415
APBA2	0.412192485359107	3.26803208026507	2.70346251933488	2.3619895910247	1.68508129967242	5.58968668098438	6.73895570552617	6.15471874728028	6.39708990634117	4.94644973441719
AQR	2.53682858172252	4.70541953715388	4.46147419146554	5.03439560134431	3.27466549392008	5.42065787664032	5.63009149105686	5.28240005246613	5.35463036184527	5.20063397067732
ARHGAP11A	3.26278956248674	4.2293505383512	4.17496757538101	4.3057357890029	2.56509206519753	2.66088907478321	2.78639420838676	2.47459209740763	2.32472352302671	2.86437905264352
ARHGAP11B	4.37379844817866	5.32994713493771	5.22022164910343	5.17830517752753	4.3530920742848	3.96481066969407	3.87199287033649	3.70624347726404	3.32876794715607	3.0127094157016
ARRDC4	1.27340481692404	2.70038207514063	1.97994537855788	2.17496996828317	1.20739901282813	3.68298760556052	4.11095306761715	3.46087939805453	4.03076019901148	3.65140766216105
ATP10A	0.603769234983119	2.7238478166222	1.64628592225199	2.16662577108401	1.18627230931704	5.23749864056429	5.53003996455178	5.53906946539175	5.31419306772228	4.502025954441
ATP8B4	6.02759232445799	7.88951276580934	7.97390309803582	8.09627767074577	6.74072865314814	2.88962997779135	3.23620769244237	3.85026228607609	3.13132003501689	3.1212870365111
AX746605	0	1.67610162165415	1.65587953689725	1.9009084584781	0.0937480311943364	2.28016881682567	2.41662162148892	2.59966289825436	2.3467604078089	2.0454321737105
B2M	11.610765084022	12.0740584413754	11.8299040508691	12.3025515158082	11.3588624234214	13.0584868424521	13.1468143126067	13.1708568782734	12.9911578669317	13.448411247442
BAHD1	2.06387643248246	3.42229641634991	3.68745835211678	2.81596574010565	2.27110286526963	4.09893040306925	4.30765936742304	4.41856900413008	3.99399612659238	4.43873549604428
BBS4	2.00848794789899	2.76966440890087	2.86106059087706	2.69933137348057	1.61566231592645	3.64902667769582	4.06034898372158	3.87796675600954	3.74296957070663	3.79492244056933
BCL2A1	8.19908356704325	6.99573242145856	7.28567194794518	9.1561530298712	7.70397063711039	6.23395570456186	6.1513591979579	5.91033596413564	6.06953055136387	6.34148378266713
BLOC1S6	3.01552779563458	3.54329931565179	3.71065773278986	4.21962573147634	2.61732887061436	5.51366361086558	5.61847859853072	5.36205142059638	5.18661922712049	5.34663912686021
BMF	0.81221129113175	2.34846755726407	2.0543731295003	2.55974297675296	1.45712805447543	3.81693257093394	3.77967689205943	4.10358546762065	3.8852726875207	4.2779712329677
BTBD1	2.53682858172252	5.51416574655712	5.2608662984283	5.221239660096	2.87008074396442	6.22140505283927	6.66588746784225	6.30769771436256	6.09362251697537	5.88165061218036
BUB1B	2.25686081511243	4.90747697565422	4.9769163815412	4.62485003272723	2.89308139663015	1.02307648674034	1.49317958425597	1.61792000925262	1.63582939698997	1.21055889403999
C15orf26	0.287438072732515	2.01731822528092	0.892417428642775	1.13616769050856	0.711776785352259	2.05348427578515	1.96080642394495	2.23853829468646	2.09231066419234	2.00820979997063
C15orf27	1.51513512812838	3.01765507583217	2.83596097462884	2.7392664093735	2.97235671999664	0.0763249114262789	0.295001077144167	0.476634016886322	0.174426807841445	0.609479910168706
C15orf38-AP3S2	0.511158482257308	1.0166442881359	0.859583205297235	0.992494619877658	0.435606681988847	2.45473643093252	3.42327328694875	3.60045968280845	3.26847508233675	0.901046442810088
C15orf40	1.96259325511671	3.3027282281849	3.23521312545398	3.13533216618961	2.39597392424804	4.50662335526756	4.31178571811791	4.43171420043797	4.2137577598527	5.07013012606157
C15orf57	4.28218596627117	4.0082995823608	4.09082470617825	4.5417964123698	4.23589356275819	5.64163629717137	5.48232863833598	5.57674971136742	5.24156072869828	5.63232073606241
CASC4	2.65335934373338	5.56896462332104	5.14642871047529	5.84972162291401	3.62994536113805	6.54135559597517	6.63740100041434	6.54782325837324	6.16822283264378	6.20318710089506
CASC5	1.96841057230578	3.23574927113313	2.67543737793208	3.29313949139834	2.18319407621631	1.31848645206539	1.38767243856605	1.12067047826063	1.20843153177013	1.10873185924696
CATSPER2	0.618642449977383	2.87402897408595	2.93384114014835	2.42631105448269	1.70749800973506	2.87901457452793	4.09667496798173	3.97864339638842	3.59124515631823	3.69890379919724
CCNB2	3.96186268440125	5.05538452622684	5.43045236441881	4.35980367222642	4.14437499237237	0.547741171314332	1.30728763331713	1.17528282194417	1.45828587693434	1.19407903095022
CHD2	5.78958887739326	6.76014313405338	6.57718145659565	7.30649801897817	5.49913726567946	7.72911912574936	7.70027779522268	7.69822213541477	7.41068616655538	7.30212729974223
CLPX	3.2341020737975	5.42606816668134	5.49267126094769	5.50222442817579	3.22113917009389	6.50470902100696	6.48403916189397	6.19987179000528	6.25865794879127	6.32075940638921
CORO2B	0.0225424274029441	0.0602323214651197	0.0876731874773869	0.241594757126854	0.0937480311943364	2.10904605830674	0.994670796168533	2.1042459643968	0.738363985303543	2.40893315695021
CRTC3	0.900054333615535	2.61259724912745	2.99180691423615	3.23446912867939	1.93351057233859	4.83515218960906	5.15954452054062	5.28757375057293	4.85880045568893	4.69152046753611
CSK	5.71844977770359	6.15459396900424	6.30082479016746	6.87061377060562	6.43828698294195	7.95849196858566	8.08060759887548	8.01615232086825	7.9423802107346	7.61537689660295
CTDSPL2	3.01271552590748	3.68393821273785	3.51105271856893	3.78250499921156	3.1763049925331	4.57069276113901	4.70279773228245	4.6255830692835	4.37434745052091	4.54976112809992
CYFIP1	1.59250980561189	3.12378038172611	3.10469407995939	2.28698796377209	2.16170725256013	4.02141226328083	3.82657315107293	3.70004845968649	3.90273273148388	3.76175836304325
DAPK2	4.81584092915639	6.14071308247216	5.68883522155846	7.6166820104702	5.69788790360841	3.52173758649888	3.44597786797488	3.51834192094611	3.33245388200687	3.51210550428963
DET1	0.249718604524925	2.24846222074353	2.29439734257391	1.62452929919337	1.064198475434	3.24417155783402	3.49760564798811	3.49706078106895	3.31392930792209	3.17265770956906
DIS3L	2.22805400549564	4.57343514994472	4.6436736009462	4.6815859213656	3.03868840664609	5.40501937969129	5.47958022817163	5.49054159574845	5.03539718538093	5.36699764179951
DPP8	1.74940117201104	3.22263112698673	3.09767162433879	3.87247137694081	2.55276400078264	4.35974739801226	4.59179910066788	4.50993703314975	4.08201936736164	4.31273461008329
DQ586540	0.542693917474933	2.24846222074353	2.21225357201153	2.65229529416452	0.905201674951019	3.45540518481392	4.01044621177848	3.60378187228181	3.43201270368426	4.11682657211604
DQ593624	0	1.64693785628407	2.19261419369584	0.554607005872038	0.620221871648973	2.1971431301131	3.11865202890664	1.98701663327431	1.88707091729978	2.72793946547102
EDC3	2.33548855436865	3.57202821690477	3.7175454190733	3.64511027064459	2.76712903796525	4.29733507221274	4.36239331899752	4.41668130322538	4.31782869237111	4.6315895518461
FAH	2.94056579803985	3.62533476152797	3.96141149125064	2.50122055954667	3.48608613573874	2.58454251899835	2.21106650146402	2.07581951757536	2.36846574151159	1.89040849201468
FAM154B	0.0225424274029441	0.468534117456048	0.322643146966418	0.176595285107097	0.0476353639121556	1.20407324122099	1.53613714924981	1.37514356421378	0.964227104795762	1.14347891662576
FAM214A	2.59439047872494	3.96168877907025	3.86957569684221	4.78332592736648	2.70906184043803	6.08719685165061	6.1725020676038	5.8632931838887	5.94805500288164	5.66258218880432
FAM227B	0.478918289719595	2.11284168194738	1.60726049053713	1.37217444880433	0.66672547780601	3.10078824612278	3.55443158243155	3.83338058607906	3.80264898034169	3.24243733045421
FAM81A	0.15086576103721	0.328608870653228	0.196852286948502	0.10852857876506	0.0708759263329568	1.27055880077271	1.35605392991029	1.83700290530598	0.803551506315541	1.79528184292326
FAN1	0.887828072831337	3.12378038172611	3.82774832534699	2.94841674471306	1.30862693683979	4.15059608554599	4.26573345159154	4.0412418812214	3.90025133948236	3.98413326971864
FANCI	3.41325318183785	5.14676391352645	5.23149350800541	5.10378015065318	3.81164980944543	3.01612437914772	3.36092058141057	3.37793449460196	3.03054619020091	3.20180036660227
FBN1	2.36224715612535	0.95452405772449	3.22879944531892	2.8683572259174	2.95996176919487	0.25114456857885	0.261260190954346	0.386923400638044	0.269781858554453	0.21127731098823
FEM1B	1.53878634436482	3.47303017926746	3.6155341799118	3.52296034749148	2.10654698991615	4.51178621266661	4.70593655173816	4.55353892287405	4.32709571112496	4.60845767071224
FMN1	0.109346731187853	0.655859400472843	0.298347133810351	0.677153652643265	0.604381487748787	2.32778346884961	2.30513657894388	2.80987112517523	2.58787428756869	1.16054357352402
GABPB1-AS1	2.1328417973064	3.3027282281849	3.32213354718427	3.9079452123753	2.64855911942475	4.52035012845815	4.96497824063741	4.79500670674062	4.11663329964878	4.61466252764902
GCOM1	2.94941670836397	3.30584143578697	3.05842494391277	2.85283857998627	1.6925923043175	3.689077339761	3.92682769261044	3.66230910001623	3.86250902075851	3.88751198469321
GLCE	0.618642449977383	2.28046492337094	1.93337306932294	2.09807567914515	0.865880871504869	3.06377183324009	2.80992396346386	3.17848798931052	3.21356924739269	2.6695331519193
GLDN	0.66236365028665	1.27990337466667	0.842881547033808	2.0261052131668	1.21784746930716	0.113024681218927	0.295001077144167	0.152968970745529	0.141187864058663	0.144231517136999
GNB5	1.10406758185481	3.15863725083117	1.84387810526099	1.53660829168065	1.38478736335994	4.8004139906819	4.67743825847928	4.6595014964305	4.30850176273624	4.26816419978748
GOLGA8A	0.445941118416148	3.46190918677388	3.98443734348611	2.40518760683084	1.10979299588739	3.73100057095737	4.85192910527972	4.14749874082008	4.58831054916046	5.11677864424059
GOLGA8B	0.994304350667534	4.85211893833192	4.37263290945628	4.38519755013346	2.0016105049275	5.7277218172149	6.16795681827701	5.90023895824423	5.64209136900274	5.75114364668389
HAPLN3	0	0.596080001402546	0.645143028454416	0.604881538678145	0.0476353639121556	3.67073047456328	3.86639299140067	3.71548640909502	4.18142283427244	3.84855603132871
HAUS2	5.21801559682573	4.53282679700447	4.25289271147498	4.07330248532103	4.73681382312315	3.41188307871868	3.52629838484285	3.57360311155325	3.28378616593213	3.71631931553702
HBT8	0.191223272283102	0.804126931282797	1.00178696612561	0.745977342599018	0.138432342036255	2.77978817636166	2.7923127223983	2.51749845443958	2.93680302694714	2.99854411721194
HERC1	3.25804775348451	4.20287563398893	4.24496911589816	4.68743035817345	3.46431175509393	5.34071299733078	5.54939041291651	5.49770245121469	5.14005680037872	5.10250033250989
HMG20A	1.29208069321045	3.6128202248402	3.66387980632273	3.37870753028748	1.9833543024437	5.16069675886751	5.20573236848413	5.1792881697666	4.91273196190767	4.71913843400556
IDH3A	0.588741088525743	3.78778876213267	3.68042516210917	2.89890253236457	1.82150416240433	4.84200057154516	5.15839930629388	4.93214549267063	5.21684638188259	4.78938762920117
IL16	4.32021446282486	4.65382113725206	4.48991243842124	5.40271234893715	3.80300134092657	5.78641395822176	5.97720138232906	5.89482485387121	5.91463536604185	6.34101606519518
IQCH-AS1	0.324196434950299	1.64693785628407	1.71213891661826	1.0112559173674	0.588365248278496	2.33556867359684	2.52010614663974	2.86074307936094	2.37562888619647	2.72793946547102
IQGAP1	5.61794293178622	6.75274746978733	6.25697853715403	8.06631407551245	5.77110506289593	7.86358335831235	8.20755776677067	7.94671920309781	7.69213033065521	8.01910310351701
IREB2	3.35671233875949	4.17079233259026	4.3056490112979	4.31708971359955	2.72746015421774	5.09341627626577	5.51401242725496	5.30196217218534	4.95159787043408	5.01255486610787
ISG20	4.4307401758316	3.80549317232374	2.99936265625943	5.56468154332488	4.69535627965549	5.87388461596617	6.14269870616617	6.19877374845409	5.91340539746945	6.11784719856543
JMJD7	1.98572309277907	3.19267177476811	2.84017468611342	3.3159554777018	2.06664027500683	4.12611712297843	3.99769606690417	4.05829347045291	4.02165663751791	4.20992998561016
JMJD7-PLA2G4B	0.746021255029183	3.2193328682324	2.86106059087706	3.34582612433205	1.93983602999591	4.48927916055983	4.38997688963573	3.73984858041649	4.37076714125521	4.23833664857889
KIAA0101	3.4573564388309	4.62045286131433	4.63521118064501	3.94012202090617	4.29506595401137	0.113024681218927	0.953007643069487	1.29520471745355	0.824642164249802	1.09103937782693
KIF23	2.78774055445582	4.82199246474528	4.58713256453672	4.66242631344837	2.83657322397596	2.1971431301131	2.45443818502095	2.30535694283466	2.0748132347334	2.19371555946091
KLF13	3.36775905547971	5.77001434969443	5.66527935238641	6.5074379790864	3.75179135599481	7.07276814003562	7.21985974558336	7.2527404272825	7.07066043270482	6.90460759036366
KLHL25	0.171185630648677	0.655859400472843	0.503551765111821	0.554607005872038	0.264736782829354	1.25422244286374	1.64480470929961	1.46556710354065	1.58729240015743	1.65782623272311
LACTB	1.54658469802168	5.07193663818554	4.98645249175812	5.43085655035992	3.45108761427839	6.51073853991681	6.43144070382259	5.93494389415041	6.08436188892279	6.137372370732
LEO1	1.39932694189021	5.74672084796241	5.55231742395496	5.01825530593534	3.07936493884762	6.80131430199076	6.54270867629798	6.3577483423538	6.5014601583898	6.62156057413957
LINC00925	0.0447380365819034	1.86524026547572	1.34794234586527	0.303791548801298	0.930832504347933	2.59106133362362	2.64310262501143	2.03702475887314	1.92662483841424	1.73959127412916
LINC00926	2.23289526205055	4.22112920056358	4.28570461854239	3.76326506000375	2.40514621331877	7.53422451226476	7.22123145216957	7.55882843549615	6.56706840615726	7.34730728026276
LINS	1.55434112493385	2.93561979914012	2.80611527956844	2.84239929461523	1.38478736335994	4.33859631479326	4.06524562150162	4.33707865766088	4.59599751488002	4.25432138182523
LIPC	0.71867087084784	2.66687530538638	0.482140464578766	0.874494973820969	1.46592082397661	3.17642950796873	4.65162503181518	2.8991060702243	1.97458938187225	2.83279098405723
LOC100129973	0.191223272283102	1.0166442881359	0.56594262392347	0.832914962852683	0.39934610556242	2.28821452417832	2.45443818502095	2.1228904515025	2.35403186352946	2.4988955896363
LOC283683	1.02811895771525	2.03993012744054	1.93337306932294	1.70739859617055	0.66672547780601	0.25114456857885	0.482383978750474	0.640876517155149	0.646596023257642	0.336688481754991
LOXL1	1.20606700605789	3.08806044226437	2.58793954911904	2.33245516719028	1.75131279778672	0.816070293788551	1.09385048855132	0.691716245753582	0.269781858554453	0.584408051930728
LPCAT4	1.36445656654093	3.88257954423231	4.28724862970792	4.03942946760603	2.20961025886405	5.88520090625279	5.71666666252002	5.58096994598185	5.42277792440723	6.28813352912146
LTK	1.83467599691352	2.40181649625606	3.3898116377079	1.78576529108753	1.46592082397661	2.74513589116876	4.05297272351227	3.63334225724592	3.71500437710586	5.0195864493881
LYSMD2	1.38199710509062	4.22606762310463	3.95753786498464	4.35980367222642	2.73838756364257	5.63455388273903	5.90324387246212	5.61429462761388	5.19474192731259	5.65206273112783
LYSMD4	0.0665973377287464	1.73271797890332	1.52589234239897	1.92089091321382	1.16483162454692	3.21069810165973	3.39243376535509	3.01842195063903	2.25651823706681	3.00800308640656
MAN2C1	3.59532989672448	5.17853106069309	5.82209068965128	5.5293235101801	4.08711090793263	6.11855714426301	6.14096035161784	5.93428430419178	6.25817356378435	5.86222482526683
MAP1A	0.268701607729288	1.48058212850878	0.859583205297235	0.954223834398683	0.711776785352259	2.4830514521749	2.56919167703256	2.6325634328224	2.58169321577012	2.36544110419043
MAPKBP1	1.32872244354363	2.66202445953428	2.55755324479069	3.1774701329616	2.41426055552005	4.24041767478408	4.60194396361924	4.61574379626732	3.877724637041	4.07468774571708
MEF2A	3.96477574840324	5.31070487440064	5.1750665627868	6.02381036142247	4.25377456805533	6.48471842619259	6.59401166793691	6.84067677397483	6.34968013943168	6.13952561207773
MESDC1	1.61493552207689	3.37565142933154	3.47085476748467	3.23047161685847	2.36340374460622	4.91915328325405	4.62368279025278	4.35295964842926	4.75550869290228	4.02663494727047
MESDC2	1.9742045267499	4.4123490150463	4.20304991438135	4.20136091723006	2.95059516682977	5.00586826250835	4.90615332788091	4.7745168717592	4.71654862454161	5.15133473187009
MFAP1	5.46380506681722	5.42320412892365	5.42204372551435	5.79054011534228	4.71115836037788	6.93222841416329	6.44793820000576	6.13016174515754	6.45656592846638	6.88581121470668
MFGE8	0.772862767116966	2.6765283388734	2.61278155216187	1.56228004509322	1.00510111640937	3.72508560976624	4.36040273557693	3.91320507968747	4.23754206755168	4.21810340935155
MGA	1.1250525457822	3.28074561577875	3.32213354718427	3.18161702089663	2.13439073111211	4.36736246220784	4.4189569539713	4.3006940623209	4.21175792076369	4.22623078823501
MKRN3	0.0225424274029441	0.0304304743080684	0.0590367278246535	0.241594757126854	0.0476353639121556	1.20407324122099	1.61839549954899	2.97803038491007	2.43168859611018	0.817441679816737
MNS1	2.96695727541993	4.48143713808693	4.28570461854239	3.14385879559303	2.86010994851173	0.902468405317758	0.773167943653278	1.15730743411588	0.387845870276419	0.960716585193168
MTFMT	1.33773929430243	3.48131502488073	3.1596760803268	4.03942946760603	2.25089516115763	4.51178621266661	4.6053097935192	4.77304211615051	4.25318319044381	4.27601515231694
MYEF2	0.15086576103721	2.29933124202501	1.90951072239203	1.08395253225569	0.555789274230282	3.07776452361628	3.38853205651233	3.51834192094611	3.36160717214333	2.87991745673732
MYO1E	1.05022959137686	1.76021420038822	1.17191038279951	1.58750296262027	1.47466032879904	4.04059053462496	4.29937109018284	4.34305453413218	4.16910792049544	4.69591650175426
MYO9A	0.81221129113175	2.68133074259207	2.75793063746748	2.28698796377209	1.75848761773154	3.62063326114877	3.79154464290725	3.98884347955307	3.30645236028406	2.76746104532809
MYZAP	0.633363895445352	2.44763631533711	2.50012627663581	0.91491009936076	0.160265991458922	3.95726139718405	5.42538847934309	3.08173800342415	6.24062649729061	3.52204274067753
NARG2	0.360041455321468	2.58210711981088	2.34271689971116	2.10682469496276	0.79786662482766	3.28092356741171	3.64878981967721	3.4048468874626	3.41820378808691	3.47847816423335
NDNL2	1.53094560823541	4.48281321553097	4.50724021448778	3.85180198396227	2.62911957972947	5.46658128001541	5.81732953927509	5.71757210515869	5.60218973846567	5.57937310947909
NEIL1	0.191223272283102	2.73312827692024	1.03157075517945	1.96004419429069	1.6925923043175	2.7625660709986	3.89967079016306	3.39720872311385	2.8774866772643	3.64838658764403
NEO1	0.618642449977383	0.694379106581217	1.13122304865499	0.745977342599018	0.943479158725201	2.55149915815201	3.34490204144257	2.2039314381455	1.85667714865415	2.10834623374776
NIPA1	0.478918289719595	2.45326281009665	2.37211492007083	1.61229246953467	0.66672547780601	3.64276514536001	3.76470358640683	4.07992490965567	3.50568587555866	3.56112103695824
NOP10	7.54372305900908	6.30763659094828	5.6364950317324	6.09753956052769	6.88579600262098	4.45930688580098	4.87302644865774	4.75522645024875	5.12950229395054	6.45260017374735
NRG4	2.93463487971067	3.44788629903312	3.4951076893921	2.63425374000911	2.56917812054632	0.493100405895056	0.117804350902165	0.291262277044665	0.330021259478229	0.336688481754991
NUSAP1	5.09179092691517	6.54942627238611	6.50503784139903	6.20075040973814	4.44155977398667	3.21913955798973	3.83232943288938	3.31446734258122	3.67491943491633	3.11254456524119
OIP5	1.47483385369941	3.43656901759892	2.9842113925417	2.55335649129042	2.27611087278862	0.626007721297204	0.724472984527261	0.716479684761674	0.803551506315541	0.795760906829329
PATL2	3.56493626643168	2.80089170176723	3.36077565457858	4.59562283630725	3.76253669773232	6.13816451099676	5.93368503088846	6.13476225209483	5.72925254480795	5.68339375448072
PCSK6	0.542693917474933	2.66687530538638	0.892417428642775	0.973486125931491	0.453400835740394	2.91583170891863	3.06098652403127	2.73307007013692	3.34710416528704	2.01760581357096
PDCD7	3.04885425755171	5.12048317338281	4.93714565022736	4.18286189845478	4.51541670373114	5.96766996011848	5.70494854841146	5.54426599849372	5.43053712281604	5.3952056102712
PDE8A	1.82829239144936	3.74714113494746	3.5907399388773	4.13875209685026	2.7164493451869	4.79759846102198	4.7522173315395	4.84218300897628	4.3215426460217	4.30316184051957
PEX11A	0.912177851844343	2.68133074259207	2.0543731295003	1.63666320933685	0.811728410906822	2.95173261473232	2.51295558217183	2.59966289825436	2.7005468322612	2.37278144134058
PKM	9.93106573202685	9.07052622561186	9.36285830235772	9.4507525726639	9.767923661216	8.47512072741992	8.39825928190994	8.47992266980782	8.47609635687307	8.72921223975633
POLG	2.90157169893654	4.7229934323246	4.96731681867319	4.83689425174878	3.70242162287695	5.86045668574343	5.92495669798589	5.81251267130376	5.73831120290523	5.85372506681079
PRC1	5.18592010020948	6.23068867759716	6.23874082892309	5.77758515074931	4.6916128533573	3.1189462790602	3.08529453552772	2.8991060702243	2.76196979606539	2.89018418990959
[truncated: 4,120 more rows]
