# Supplementary material for: Bioinformatics analysis and identification of hub genes and immune-related molecular mechanisms in chronic myeloid leukemia
Source: PeerJ. 2022 Jan 18;10:e12616. doi: 10.7717/peerj.12616 (PMC8781323; doi:10.7717/peerj.12616)
Supplement: Supplemental Information 7 [file peerj-10-12616-s007.xls]

gene	pvalue
B cells naive	0.084669777
B cells memory	0.005345677
Plasma cells	0.005345677
T cells CD8	0.008815858
T cells CD4 naive	0.009023439
T cells CD4 memory resting	0.01860293
T cells CD4 memory activated	0.052411629
T cells follicular helper	NaN
T cells regulatory (Tregs)	0.034266056
T cells gamma delta	0.01860293
NK cells resting	0.009023439
NK cells activated	NaN
Monocytes	0.009023439
Macrophages M0	0.009023439
Macrophages M1	NaN
Macrophages M2	NaN
Dendritic cells resting	NaN
Dendritic cells activated	0.590013887
Mast cells resting	0.174525341
Mast cells activated	NaN
Eosinophils	0.005345677
Neutrophils	0.05821274
gene	pvalue
B cells naive	0.169264985
B cells memory	0.015018591
Plasma cells	0.005345677
T cells CD8	0.015018591
T cells CD4 naive	0.116073943
T cells CD4 memory resting	0.173217113
T cells CD4 memory activated	0.072254088
T cells follicular helper	0.317310508
T cells regulatory (Tregs)	0.195956358
T cells gamma delta	NaN
NK cells resting	0.009023439
NK cells activated	NaN
Monocytes	0.009023439
Macrophages M0	0.250592051
Macrophages M1	NaN
Macrophages M2	NaN
Dendritic cells resting	NaN
Dendritic cells activated	0.084669777
Mast cells resting	0.009023439
Mast cells activated	0.136037128
Eosinophils	0.01860293
Neutrophils	0.368364478
gene	pvalue
B cells naive	0.751085538
B cells memory	0.317310508
Plasma cells	0.075800175
T cells CD8	0.738189703
T cells CD4 naive	0.4647021
T cells CD4 memory resting	0.053906366
T cells CD4 memory activated	0.813945346
T cells follicular helper	0.317310508
T cells regulatory (Tregs)	0.169264985
T cells gamma delta	0.005345677
NK cells resting	0.250592051
NK cells activated	NaN
Monocytes	0.174525341
Macrophages M0	0.028280123
Macrophages M1	NaN
Macrophages M2	NaN
Dendritic cells resting	NaN
Dendritic cells activated	0.597027084
Mast cells resting	0.117185087
Mast cells activated	0.63787018
Eosinophils	0.250592051
Neutrophils	0.666430034
